# Supplementary material for: FGF Signalling in the Self-Renewal of Colon Cancer Organoids
Source: Sci Rep. 2019 Nov 22;9:17365. doi: 10.1038/s41598-019-53907-7 (PMC6874569; doi:10.1038/s41598-019-53907-7)
Supplement: Supplementary file 2 — Supplementary Dataset 1 [file 41598_2019_53907_MOESM2_ESM.xlsx]

## Sheet: Table S3
Table S3. Venn sets of genes commonly or significantly expressed in Patient 1, Patient 2 and human embryonic stem cells. Related to Fig.2A
hESC	Patient 1	Patient 1_AND_hESC	Patient 2	Patient 2_AND_hESC	Patient 2_AND_Patient 1	Patient 2_AND_Patient 1_AND_hESC
KRTAP6-2	C2CD4B	IMPACT	CELA3A	EBI3	TMEM211	HIST1H3A
HIST1H2BH	RAB3D	PCDHA6	TGFB1	CYR61	ZNF680	TNFAIP8L1
PRB3	REG1A	UCN	TLR9	PRNP	HOXA10	F8A1
ARHGAP22	MX1	CHST7	PRAME	TRIB2	AREG	ARRDC5
POU3F3	FCGBP	KISS1	TACSTD2	NRP2	TG	CGB
DEPDC5	PDK4	PMP22	NPNT	PLAU	EPAS1	FAM86C1
PNMAL1	NDUFA4L2	PSMB8	CSTA	PER1	LYZ	CACNG8
SLC6A15	PNLIPRP2	KRT7	MSLN	COL5A1	SLC40A1	MORC2
DCAF12L2	KLF9	MB	GZMA	RBP1	IFI27	HIST1H2BN
COL1A2	C7	TSPAN7	ZNF559	LOXL1	SIAE	PCDHGB5
SERPING1	C10orf54	BST2	SMOC1	GLIS2	S100A9	ZNF600
C3	RBP4	VAMP2	RNASE6	FZD4	CASP4	SSX7
TIMP3	GBP2	CYBRD1	KRT5	PER3	NUPR1	PCDHA4
THY1	REG3A	BACE1	ACVRL1	TPBG	C2	TUBB7P
FSTL1	IFI44	PIR	PI3	PYGL	ATP9A	KRTAP6-1
MSN	SCG2	HLA-DMA	TNFRSF19	PLEKHO2	EMP1	SFT2D1
DPYSL3	TRIM29	AXL	PLCE1	SLC26A11	RGCC	HIST1H2AG
HSPB8	PROS1	ANGPTL4	NAV3	KAZN	SMPD1	DNAJC12
ACTG2	GMPR	GATM	OSR2	CYP1B1	ZHX3	PLEKHG2
EFEMP1	ROPN1L	PREX1	PLEKHG1	DIRAS1	APOA2	KRTAP10-12
PRKCDBP	GPD1	CPQ	LDHC	CCL26	OLFM4	KRTAP10-1
SERPINA5	GRAMD1C	TNNC2	ABCG2	VLDLR	AZGP1	KRTAP10-3
CCL2	TCEA3	EFHD1	HCAR2	WWOX	S100P	TDRKH
POMC	RCVRN	CYFIP2	RUNX2	P2RX5	PSD4	OR2A14
PRAF2	SERPINA1	CPVL	IL15	LOXL3	SLC1A2	KRTAP10-9
CRABP2	TRAF1	TNFAIP2	GATA4	KIT	TFF3	RPL38
SEMG1	LRRC32	LOC81691	CLCF1	CELA2A	SQRDL	H3F3A
IFI16	IDNK	NMI	GJB3	TMX3	MSC	UNCX
NDN	BIRC3	REC8	CAV2	SOX8	NRN1	DUX2
CCDC80	TBC1D9	C1orf115	TMEM100	FES	DNAJA4	TCEAL1
ATN1	ATXN1	PRUNE2	DRC1	NYNRIN	IGIP	SCAND1
JAM3	COPZ2	NEURL1B	CXCR4	KCNMB4	IL8	FAM127A
FEZ1	F8	PSD3	NRP1	QKI	FILIP1L	C2orf44
SPOCK2	LYST	MAOB	TLE6	UNC13D	ARID5B	NSUN5
CHGB	ITLN1	FBXL16	HSF2BP	GSTT2	TNFAIP3	MAGI3
CD109	PDZK1IP1	RHOBTB1	FOXL2	PKN3	AKR1C1	ACOXL
PPP1R16B	SHD	BCAR3	CLCA1	SH3PXD2B	NT5E	VPS54
CHST10	F5	ATP1A2	ADRB1	RANBP17	SPINK1	PARD6A
GYPC	LIMCH1	CGNL1	ZFY	C7orf10	MXD1	RPL36
FAM219A	ZNF862	ARMCX1	GNG13	ADAM19	SPSB1	SPATC1L
CCDC3	C2orf88	LIMD2	ZNRF4	MAP4K2	SYNPO	UQCRHL
IGFBP6	DEFB1	SPIRE1	TMEM72	ARHGEF6	PRSS2	RPL9
CDO1	DHRS9	RIMS4	LGALS2	GNAZ	FBXO32	IFITM3
BASP1	MS4A8	FRZB	KCNRG	SNX24	C1QB	ZNF184
PVALB	APOL3	SELM	SAMD3	FAM167A	LAMB3	LCE1D
FERMT2	IFIH1	JAZF1	HOXA7	ODF2L	CTSS	LCE1F
LHFP	DDX60L	PDE5A	BSND	MPP6	OAS1	LCE1A
ITGA7	KRT12	DNM1	C3orf72	CAMTA2	RARRES3	BAI1
ANGPTL2	AKR1B10	SRPX	CYP4F22	AADAT	SYK	RSRC1
PLAC9	SPON1	HCP5	SFTA2	NRCAM	FAM134B	KRTAP10-10
SLC16A2	TMEM88	IQGAP2	DMRT3	ZCCHC18	TPPP3	PTMS
PEG10	ENPP3	ADCY9	DLX6	ZKSCAN4	GPRC5A	RRNAD1
ST6GALNAC6	CLDN2	LYSMD2	HOXC11	PGM2L1	QPCT	MTNR1A
GALNT14	CPEB2	MTSS1L	RAD51B	CITED4	MPZL2	UTS2R
RAVER1	RTP4	ARMCX3	ZNF177	HRASLS5	TMEM176B	FIG4
STAR	FREM1	DFNB31	ASCL4	RCOR2	APOLD1	EPPK1
GJA4	LAMP3	SLC1A1	HOXA11	CTSL1	CRYZ	GP1BB
BEX4	AGPAT9	SPAG16	VAX2	NKG7	IL1B	AURKAIP1
CHRDL1	GOLGA7B	ZDHHC2	AMZ1	SCGB3A2	C1orf116	JUP
TMTC1	MESP1	GABBR1	P2RY2	CACNA1H	GDA	C15orf40
ST3GAL1	C20orf85	KBTBD11	BARX2	TMEM133	EVA1C	CLDN3
SSBP2	EML6	DENND2A	MSX1	ZFP112	PLEKHF2	KRT33A
LOXL2	PTPRO	DHX58	NKX6-2	RORA	LURAP1L	NOP16
C16orf62	FMO5	JOSD2	HOXA2	WDHD1	HMGCS2	CEMP1
BEX2	MYO7A	UBE2L6	ZNF619	CADPS	ATP8B1	PLCB3
CHST2	CACNA1D	PARP14	ATP6V1C2	C21orf91	KAT2B	MLXIPL
PDZD2	GBP1	TRANK1	TMSB4Y	SNCAIP	IL17D	LHB
LPL	ALDH3A1	TMEM27	ITGA1	ARC	PPARG	RABGEF1
AHSP	FRY	LAMA4	RBPJL	ZNF502	KIAA1324	KRTAP10-8
DUSP26	SMPD3	PLAC1	BICC1	PLBD2	S100A14	NKX1-2
PPP1R14A	TINAG	REPS2	PAPL	METTL25	EIF1AY	VSTM5
DFNA5	RNF32	ACTA2	EFCAB4B	EPHA7	RIN2	CBWD1
LOC101060683	RAET1L	TRPC1	ZSCAN5B	TFAP2C	ACOX2	SPATA31D3
SOCS3	LPPR1	TBC1D25	ICAM4	GSPT2	PLEK2	DSN1
CD79B	IFIT5	EGR2	CYP2W1	LSAMP	TMEM62	NXNL2
CAMK1	ST18	LOC100506558	CYP24A1	AFAP1L2	TBX3	SP9
RASL12	PLA1A	EMB	SHISA6	CDIP1	CES1	GH1
DNAJB5	ACOT4	SLC17A7	FGF23	IKBIP	CRIP1	GSTP1
WNT5B	C4orf19	KLHL13	RBL1	GPR143	HSBP1L1	HBB
PTPRZ1	GRAMD2	KCNS3	TGM6	TMEM81	ZBED6CL	COX7C
BEX1	LRRC46	SLC27A1	MYH4	RDH12	KIAA1407	COL1A1
FABP7	PRAC	ABLIM2	FLRT3	LRRC8E	CCNO	RPS21
EDNRA	VPREB3	CYLD	SPTLC3	SHROOM2	RRAD	CST3
PIK3CD	IGSF10	HERC6	DDTL	TMEM169	ACSL6	TIMP1
C3orf18	ZXDB	FRAS1	PRLHR	ALG10	ITGB8	ATP6V0E1
TAGLN3	DKK2	FGD6	TTPA	MAGEA4	CYP2J2	SPDEF
HOMER2	SARM1	TCL1A	KLHL34	ZNF350	CFTR	2002-09-01
MOXD1	DNAH10	SGCB	CD8B	TICRR	MBNL2	NDUFA4
SV2A	HSD17B3	GNG7	A2ML1	LCN10	FOXQ1	LGALS3BP
MMP9	MOB3C	TMEM178A	FAM198B	OSM	HOXB7	UBA1
SIRPA	TRIM31	DOCK11	HTR3B	PIANP	HOXB5	MDH1
INA	PDIA2	CELF2	PCDHGB2	SRGAP1	RIPK3	TRIM28
ADAMTS9	SLC39A2	GRB14	WNT2B	SPINK5	FABP1	CALR
VASH1	BLNK	LRRC8C	SLC13A5	RIMKLB	FGFBP1	RPS11
C11orf96	CEACAM7	PCED1B	RASSF10	NXPH3	NOTUM	COX4I1
NPTX2	HEPACAM2	CD302	TLR4	MTERF	PLEKHA6	LAPTM4B
SPOCK1	TMCC3	FKBP1B	NUDT13	C10orf88	SFXN3	PLD3
GLIPR2	DDX43	SYNJ1	POU4F1	NMU	CA9	PHB2
VEGFC	GP2	LNP1	LRRK1	TSPAN2	FOXA1	C4orf46
LOC101060235	GRK5	BATF2	MGC4294	CCDC134	RAB26	CDKN1A
PLCG2	RFTN2	ATCAY	MCOLN3	HEY2	LOC100507472	FKBP1A
SEPT4	PCP4L1	RABGAP1L	ZDHHC20	GLDC	PRLR	MTCH1
OLFML2A	AKR7A3	ASPHD2	LMBRD2	CXCL3	AGR3	CD81
NACC1	CCRL2	DISP1	PRF1	FAM159A	HOXB9	BLOC1S5-TXNDC5
LIN28B	CCDC121	TPK1	FAM230B	LTBP1	TMEM80	MAGED2
WDR7	CAPSL	AMBP	LOC101060690	ARAP3	ERP27	APEX1
OLFML2B	TMEM31	ZNF526	SLC16A4	CADM1	SEMA3C	SLC25A5
PLEKHH2	SULT2B1	TMEM55A	HAVCR1	CHAC2	TFF2	ILF2
ACTC1	CXorf65	CCK	MYO15A	LSMEM2	GATA6	COL6A1
FBN1	LYPD8	SYT13	GREB1L	GPR98	NFE2	PSMB4
SFRP2	PRSS53	ARHGAP44	HILS1	SLAMF7	ACSL5	PRDX2
S100B	TM4SF4	APLN	HLA-DQA1	MNS1	SLC3A1	TSC22D1
C1orf54	CCDC176	DMXL1	RNF217	PSTPIP2	NR2F2	DDB1
SDC2	TRMT10A	HSPA2	XIRP1	CCDC102A	NKIRAS1	SKP1
PAMR1	STARD5	SPATA18	ZNF257	KIF26A	SOAT1	LY6E
CORO2B	NEUROD2	CDK14	TDO2	PPFIA4	EHHADH	CCT2
CAPN6	EPHA10	EP300	PCDHB13	LRTM2	DDX3Y	BCAP31
THBS1	ACSM2A	L3HYPDH	FAP	ZNF331	RNF186	FLNA
NAP1L3	C9orf24	NFKB2	SYTL5	UGT3A1	SKAP1	ANXA2
GFPT2	CA13	GPR126	GPR87	ZNF135	TNS4	NHP2L1
CHST3	ZC2HC1C	CHP2	PISRT1	B4GALNT4	SULT1E1	ARF4
THBS4	TNFRSF11B	ATP8B2	C17orf51	ATRIP	PAG1	AKR1B1
GNG2	DRD2	BEX5	ADARB2-AS1	MEX3B	HOXB2	TMBIM1
ETNK2	ZNF324B	ABCG1	ZNF506	CAPNS2	ZDHHC1	RBBP7
SCG3	ALPK1	C12orf60	C11orf21	SRCRB4D	GCNT3	PDIA6
C3orf14	KCTD21	MANEA	LOC100128816	TMEM106A	PAX8	DAP
LDOC1	HNF4G	SULT1C2	NAA10	ZNF595	RIBC2	CTGF
FBXL7	ULBP1	SLC16A14	LINC00315	ISLR2	DEPTOR	DNAJB1
SLIT2	SYTL4	MARCH3	C5orf17	VASH2	PKP3	TALDO1
GPM6B	PPP1R14D	CNTNAP1	ZNF81	ZBTB46	ZG16B	ERGIC3
A4GALT	LOC100652777	SLC2A13	LOC100130430	MATK	CCL20	COL4A2
PLA2G4C	AGT	LCAT	LOC100134259	EPHA8	STS	SSR2
MDFI	APOBEC1	WDR91	SNORA76	ZNF134	MUC13	COX8A
KATNAL1	THAP2	FAS	SNORA14B	ZNF649	CISH	DHCR24
CAP2	BBS5	IQCG	LOC100507378	WASF1	GJB1	IGFBP4
BAI2	TDRD6	CD22		DUSP9	CLIC3	ARHGDIB
COL5A3	SPATA6L	RNF112		ZNF577	GZMB	TUFM
NID2	IFIT3	MX2		GPC2	HNMT	TXN
TMEM47	CYP2E1	GOLGA2P5		CHADL	CDKN2D	SRPR
PIK3R5	SIDT1	PSMB9		ZNF607	CYP39A1	DDX17
GAS1	AKR1C4	KIAA1244		ZNF709	BTNL9	TFRC
PRKCB	IPMK	ANTXR1		ZNF419	LPCAT2	GABARAP
MRVI1	EPHX4	RELL1		CLEC4F	PLD6	MCL1
MRAP2	MACROD2	LDHD		NPFFR1	TMEM45B	PGRMC1
IGSF11	ACTL10	EGF		GSG2	MAP3K5	ACTG1P4
LECT1	RIMBP2	DSE		LMNB1	C19orf73	FSCN1
KLHL25	GABRA2	ZSCAN22		TMEM194B	ZNF248	MORF4L1
CYP4X1	WDR38	EMILIN3		CECR2	RAB36	RPS25
SEPT3	RDH16	STEAP2		VENTX	HOXA10-HOXA9	CTSK
ADRA2A	RPA4	NOM1		MAF	GAD1	OXA1L
RGS5	FSD1L	MFSD7		ZNF586	NR4A2	CBX3
NPR1	STOML3	KLK10		FMNL3	PTGER4	TARDBP
ADCY1	APOL6	SYT17		FBLN2	CABP1	RPL18A
ETS1	CCL5	RASIP1		CXorf36	TM4SF5	LASP1
NFASC	HSH2D	STPG1		PAGE5	CFD	IARS
LDB2	BCAS1	KCTD13		PMCH	EDN1	MAGED1
TRIM22	DKK4	XK		SLC44A5	HOMEZ	MFGE8
GNG11	PLEKHS1	SHISA2		L3MBTL1	EVPL	NDFIP1
PLEKHO1	CXCL11	AQP11		PLEKHA4	HOXA5	HERPUD1
CACNG4	NAT2	CHIC1		TBCEL	SAMD5	PSMD3
CYYR1	PTGER2	KLHL28		PCDH18	SOX6	SLC25A39
SAG	PIWIL2	LRP12		TNRC6C	CCL14	MLEC
RPRM	TMEM171	TAC1		FBXO27	CCL15	HADHA
MSANTD3-TMEFF1	ETV2	RAB33B		ADAMTS19	AGR2	COTL1
GABRB3	IL37	TULP1		ZNF844	PCK1	ATP6V1G2-DDX39B
LIFR	BTBD16	ZMAT1		ZNF681	CEBPA	CCT6A
DZIP1	TBX10	CLDN23		C16orf90	LEF1	PRPF8
GABRP	SH3TC2	SLC1A7		ZNF772	GPA33	IFNGR2
DYNC2H1	ZNF485	DHDH		CALCB	DAGLA	LRP1
PPP2R2B	CCDC19	KLHL5		TRIM71	ZFHX3	GPS1
GLT1D1	TRPM6	ECHDC3		SPATA24	CYP1A1	IDH2
C1orf51	AK7	FAM179A		SCLT1	COL17A1	RPLP1
TRPV4	PSG6	TUB		ZDHHC14	ZHX1	RPS14
CSPG5	LRRC34	NMRK2		NR6A1	NABP1	RPS8
DMD	TRIM73	SYT2		SLC25A52	TFF1	TMED10
CRABP1	NCMAP	PRKCG		SRR	KDM5D	CBX1
SYNGR3	TRIM69	HMGN5		GNAL	HRCT1	TMEM109
CYTL1	SNAP25	HECTD2		SOCS2	TMEM173	DAG1
CA14	BTN3A3	ATP2A3		ZNF501	GJB2	GAS6
GNB4	PLAGL1	RGS6		CHRNA5	DACH1	IMMT
MAPK4	CARF	GPC3		RNF122	MYH7B	CYB5R3
CLDN11	PPIL6	CLCN4		FANCB	SRPK3	QSOX1
SFRP1	TMEM253	CCR10		ZFP69	TGFB3	FLJ23867
CRISPLD1	PLA2G12B	TMEM56		TSGA10IP	SPAG4	TMEM59
GPX7	PTPRT	FUT10		XCL1	ITPKA	YWHAQ
CHGA	TRPM5	CACNA1A		FZD9	GRHL1	SCD
VAT1L	ZXDA	MT1B		HBQ1	ABHD15	H1FX
PDGFC	SLC17A4	RGPD1		FGF18	C9orf64	PSMD2
TTC28	RNASEL	MSI1		IL27	LIPH	COPZ1
L1TD1	DMRTC1	EIF4E3		C12orf56	FAM185A	CD9
GLI3	LRRC36	NEURL2		DNAH14	C9orf152	CLSTN1
ALPK3	PRDM12	KCNJ2		LRTOMT	DMRT2	KDELR2
ZNF385B	GALNT5	TICAM2		SLC43A3	PLA2G4A	PPM1G
PLP1	CYTIP	SRCIN1		DCBLD2	VTI1A	RAC1
EPHA4	KCNH8	PTPRM		CLSPN	DNAI1	VKORC1
GTSF1	TM4SF20	NSUN7		ZNF773	SCML1	TBCB
ZBTB9	SGPP2	SBSPON		TTC23	TRIM66	SF3B2
PDGFRL	ACYP2	KIAA1377		RAMP3	SFT2D2	HLA-DPA1
VWA5A	SLC41A2	RASAL1		TMEM110	EXOC3L4	CAV1
PHYHIP	SHROOM1	GXYLT2		ZNF43	PHGR1	MAPRE1
FAM162B	ZNF441	FAM71F1		TRIM72	SLC35D3	MYL9
GDF3	IQSEC2	SEPP1		SCAND3	KRT15	DYNC1H1
CPXM1	NEUROG2	LOC100653217		MOSPD3	KRT20	YWHAH
CYP2U1	AKR7L	CACNB2		PHLDB2	BCDIN3D	RBM38
SNCB	AKAP14	C11orf70		COL9A2	ZNF562	PSMB7
AKAP12	SERPINA10	C3orf70		ZNF490	CLHC1	TFG
DNAAF2	STX19	MT1H		ZNF345	KANK4	ANAPC5
CECR1	RIIAD1	PAQR9		PDE9A	IL1R2	PPP1R11
CAND2	LOC729458	FOXH1		TMC2	C9orf50	SF3B5
PNMA2	ABCA5	RTBDN		C15orf53	FAM24B	PPIB
OGDHL	SLC22A3	CDHR1		SCN1B	RTDR1	ATP6V1H
PNMA3	SLC5A1	N4BP2L1		KRT40	DEFA5	ARPC1A
PTN	HTR5A	FZD3		FGF22	LOC100506403	PLOD1
ARHGAP28	CCR6	LOC101060202		NARR	INHBB	TMX2
DPP6	SLC18A1	CITED1		SDC3	TPPP	BTG2
ENTPD1	NCALD	CC2D2A		FAM92A1	SATB2	NDUFAB1
PELI2	GIPC2	RNLS		SLC29A4	PRKY	RNF130
COL4A5	PRRG4	C9orf135		GAS7	OR51E1	SDF4
PDE4B	KLHDC1	GPR124		IGFBPL1	ANXA9	CRYAB
MAP3K6	CDNF	OXER1		PGBD1	AKR1C2	UFC1
SLC35G2	HOXD8	CCDC153		RIMS3	KAZALD1	RNF114
SACS	OTX1	PALLD		B3GNT6	SH3RF2	SH3BGRL
RAB38	HOXC6	TNFAIP8		RASAL2	NPAS2	RPL11
TSPAN11	SLC9A2	EML1		ZNF101	PADI1	ALDH2
DAAM2	CHST5	PCNXL2		ATG10	AK9	LAPTM4A
STC1	CDC20B	KRBOX4		ARHGAP42	HOXB8	MAF1
NAP1L2	SCML4	PCYT1B		TMED8	SLC5A9	TMEM14C
FRMD4A	DNAJC22	DOPEY2		CEP128	AIFM3	UGP2
TSPAN18	SLC25A53	RAX		CCDC36	VIL1	LPCAT1
ARHGAP25	VSIG8	ACVR1C		ZNF682	CDH17	TTC3
NACAD	RSPH3	FAM228B		NELL2	PITX2	ATP6AP2
SLC35F1	AMBN	CHRNA2		NLGN4X	SP5	RTCB
PRIMA1	VMAC	PIFO		SMARCA1	DEGS2	ADIPOR1
MYO5A	C5	CELF5		GOLGA6A	HNF4A	TXNRD1
FAM65B	SLC28A2	PDCD1		SKIL	SETD9	PCOLCE
ST6GAL2	RXFP4	BAGE2		KIAA1324L	SMAD6	RTFDC1
RHCG	S100A7	SLC13A3		NAF1	HRH1	VDAC1
PTGIS	SLC28A3	ERO1LB		ART1	UNC93A	COX5A
ZDHHC22	CCL17	IGSF1		DEGS1	LRRC24	GLB1
HCN4	IGFL4	SOBP		PRHOXNB	IQCF5	SLC39A1
MCAM	NR1I2	SLC16A9		GPR161	MEP1A	ERRFI1
AMPH	ALDOB	FCHSD1		RNF214	SLC10A7	RPN2
SULT4A1	HSD3B1	KCNAB3		C17orf53	FUT2	TMEM189
DOK5	CA8	CHST6		ANKRD32	C2CD4A	STARD7
ANKRD35	DLL4	ALG12		NID1	BCL2L15	TPM3
HRASLS	PRSS12	HHLA3		TUSC3	EPSTI1	PSMA5
HS6ST2	OTC	NAT6		ITGA9	CAPN8	DCTN1
ZBTB47	AGMO	EDA		CHST11	NOD2	IFITM1
MAP4K1	GPR155	RNASE10		EXO5	FAM89A	WDR83OS
CD300A	GSDMA	FAM229B		DNAJC18	TMEM154	JUNB
JPH3	MAP10	CCDC103		H2AFY2	HIST1H2AB	CCNG1
SOX11	WFDC10A	PRKCE		ZNF214	PROX1	NCSTN
FAM212A	BTC	CEL		EEF1A2	C11orf92	NAP1L4
PDPN	HOXD4	MLLT4-AS1		RASL11B	TBC1D8B	C12orf57
CEND1	REP15	IRGC		MAPK7	GUCA2A	CREG1
DDIT4L	FOXP2	LEAP2		HOXC9	ISX	PPA1
RND2	KRTAP5-3	ZNF223		RNFT2	IL4I1	ARPC5
IQCJ-SCHIP1	TMC7	ARHGEF34P		ERVMER34-1	CAT	CD164
PPP1R9A	FOXD2	SLC46A1		HSFX1	SLITRK6	ZFP36
DTX1	ALK	RBM43		GPSM3	ZNF2	CIRBP
MAGI2	MB21D1	ZBTB20		ZNF497	ANKRD22	COX7B
FLT1	PLSCR4	GAL3ST3		ECSCR	HGD	NOLC1
PCDH7	RGR	C14orf28		NCRNA00185	FAM3B	SEC16A
FAM101B	ACRC	ZBTB10		EHD3	MYO1A	WDR6
IRX3	SULT1C3	PCSK2		TP53TG3	SLCO1B3	PFN2
ARHGEF25	KLK15	PADI3		ATRNL1	ANXA13	ITGA5
MAP9	AKR1B15	APLF		COCH	GUCY2C	MGEA5
COL23A1	C9orf9	KCNS1		ZNF738	TLDC2	CTSC
FGF2	PON3	TSPO2		TCF4	EREG	AKR1C3
GNG3	OMP	RASGRP4		TMEM35	POF1B	NRD1
CALB2	C17orf100	TMC5		RCSD1	DEFA6	LOC101060281
TCEAL3	ZNF436	RNF182		RCBTB2	WDR5B	ZNHIT1
FJX1	PROC	DNAAF1		ZNF254	TSPAN8	CDC37
MN1	SOX17	ZSCAN5A		ZNF215	FAM84A	C1orf43
COL26A1	FAM69A	FAM78A		DSCR10	PTPRB	GOLM1
FCN3	GGACT	ZFAND4		FHOD3	TMEM182	ITM2B
RBPMS2	FERMT3	XPNPEP2		BBS9	ODAM	OAZ2
RHBDL3	MMP7	PLCB4		C1QTNF8	SGK2	ITGB1
ACAN	PAH	LAMA1		MOCS1	TMED6	PSMB3
ZNF521	FEZF1	PCDH10		FAM69C	EDAR	NIPSNAP1
LIN28A	CCDC149	CNGA2		LAMC3	DOCK8	TMEM123
TCEAL7	BIN3-IT1	OR5C1		SARDH	C1orf105	CASC3
KLHDC8A	LOC441178	OR2T29		MDH1B	TMEM190	SNX3
ACAP1	FRMPD4	BRWD3		GLB1L3	LGR5	PPAP2B
MATN3	SYNE1	DNAJB8		CHRNG	CYP4F11	RCC2
UNC13A	LOC100132167	ADRA1A		BTBD19	KIF19	ATP5J
SLC38A4	LOC389834	IQCD		NKX3-1	ZNF572	KIAA1191
ANKRD34A	RASSF6	BLVRA		CMTM3	C12orf36	MINOS1-NBL1
OPCML	UMODL1	TNFRSF10C		HBA1	WFDC3	SSRP1
RTN4RL1	SH3RF3-AS1	ATP10D		TTC7B	C6orf222	ATIC
COL11A1	PMFBP1	VAMP5		ZNF594	PLA2G4F	UBL5
ZNF606	NEB	STXBP5		TMEM25	PHYHIPL	RGS2
ARMC9	PTPRR	PNPLA3		KRBA1	FFAR2	TTC1
PLCL2	MAP7D2	TAF4B		ZNF185	TNFRSF11A	RPL36AL
MYBL1	KRT6A	SLC19A3		C16orf86	PPP1R36	TBC1D14
TCL1B	SLC38A11	GFOD1		ZNF426	SMCO2	AP1M1
NEFL	LOC399815	SPATA5		PRRT4	CPA6	PODXL
DDX25	RHOJ	TMEM17		ZFP69B	MROH6	DUSP1
GPC6	GRID1	CXorf23		KIF13A	C16orf93	ACAA2
PGAM2	KRT85	ZNF575		ZNF671	UTY	SIRT2
C2orf40	TBC1D30	SHROOM4		FANCM	ANKMY1	SET
FAM46B	HTR1E	XRRA1		ZNF529	RARRES1	MRPL13
MTMR9	TTTY13	GALNT8		SEC31B	MT1A	IMP3
FAM19A5	MT1JP	CCDC112		RILPL1	ARL14	LUZP6
CILP2	LINC00341	ATP2A1		CCDC71	NOSTRIN	HNRNPH2
BHLHB9	DNHD1	ANKEF1		SERPINF1	KIAA1199	EEF2
GCK	STK31	A1BG		PTGDS	KRTAP3-2	PRH1-PRR4
HTR3A	MYOM3	SH2D3C		ZNF256	SERPINB5	CRYBB2
ANKDD1A	ADCY4	CMKLR1		MEPE	MAP3K8	PLOD3
ENPP1	CATSPERB	NAALADL1		APC	THUMPD3	ATP6V0C
ZFP82	NLRC5	STRC		RAB31	NIPAL2	MRPL37
KAL1	ARHGEF28	SEMA6A		RALYL	MIR22	TUBG1
ANKRD6	UNC5CL	BBS7		EFNA5	NOX1	MANF
ANO5	SERPINA6	LRRC6		ARHGAP10	RASL11A	WDR45B
ERCC6-PGBD3	DYNLRB2	SLC36A4		ZNF175	FITM2	PRRC2B
FUT9	PCSK1	RAET1K		TTLL8	FAM83B	ANXA6
MFAP3L	PGM5	CCL24		ZNF613	ANKS4B	PPP2CA
DPPA2	LOC100127888	WDFY3		RCAN3	ASB4	SEPW1
TMEM132C	SLC9B1	USP27X		ZNF551	TIRAP	STARD10
SALL1	FLJ36777	CPE		ZNF284	SOWAHB	PYGB
GUCY1B3	LINC00035	CEP120		LOC100506965	C2orf54	TRIP12
PPAPDC3	INSM1	TTLL7		LOC100996904	ZDHHC21	MLLT6
PIPOX	ARAP2	PHKA1		LOC100134368	MR1	HIGD1A
MAGEE1	CPLX1	COL11A2		LOC440313	LRRC31	TRAP1
ELOVL4	PDX1	MAML3		ZNF549	ERV3-1	PSMC3
ASCL1	CDKL2	KIAA1257		MTMR9LP	KLK12	ZFP36L2
MAP6D1	RAD51AP2	FOLR3		MST1	KCNK10	LRPAP1
CEP112	FMN1	DCAF15		FGD2	ATOH1	BUD31
ARHGAP9	GJC3	DDX60		ZRANB3	PUS10	SYPL1
CECR6	C6orf123	TMEM246		GNPDA2	ABHD12B	NOP10
SETBP1	CTC-479C5.16	CALHM2		WDR92	FXYD4	PRMT1
LEPR	PTMA	AS3MT		DDX19B	CEACAM5	HMG20B
GJB5	ZNF396	ABCA3		LOC642852	TYW3	M6PR
SLC51A	OTTHUMG00000166241	CNTNAP2		SNORA59A	EHF	PLS3
LPHN3	TPO	C22orf15		OTTHUMG00000020789	PTPRE	SURF4
SLCO4C1	PLGLB1	DNAJC6			GPR39	RUVBL1
HAPLN4	ABCA11P	CRNDE			KIAA0895	PSMA3
EPHX3	LOC100287098	C21orf90			T	HEXB
TET1	C14orf182	MUC12			SPAG1	NEU1
MAGEL2	LOC100507254	ZEB1-AS1			TTLL11	SDHC
FAM131B	LOC100506797	BMS1P4			TUBAL3	MAPK1
ATP1B2	SNORA78	NUDT6			FRK	PTPRF
CLDN6	IFITM10	MEIS2			TTC22	ATP5G2
ELTD1		LINC00941			HOXA13	DDX47
CELF4		HMCN2			SIM2	C6orf48
PAPPA		CEP85L			RNF128	PDGFRB
NSG1		APLP1			FOXA2	PRCP
FGD5		PPFIA2			HPGD	NCKAP1
EPB41L3		KIAA1045			HOXB6	RIC8A
STRIP2		PP13			HOXA6	ACTN4
WNT5A		FAXDC2			KIR2DL1	CDIPT
BFSP1		STOM			GBP3	DDAH2
MMP23A		LOC284912			C13orf35	PTPLAD1
PCDHA1		SEC16B			APOC2	ATP6V1F
ZNF230		GPR97			ARRB1	MRPL41
ZMAT4		ZNF155			FBXO6	TINF2
DDHD1		FGF17			FAM43A	UFD1L
XYLT1		ROBO1			CHMP4C	ZFAND3
NAALAD2		SCN8A			ALDH1A1	OLFML3
UST		NCAN			LY6G6D	ATP5H
KLKB1		EOGT			C15orf48	COMMD7
TCEAL2		CALD1			TRIM4	P2RX5-TAX1BP3
CUX2		ST8SIA5			TNFSF10	CDK2AP1
ALG10B		KCNH6			PLCXD2	PITPNA
PURG		KLK7			IL33	DAP3
RSPO4		TP53TG1			PRR15L	TMEM248
CALN1		LINC00526			LGALS4	PIP4K2B
GJD3		PEX11A			AADAC	ATP5I
NEFM		MCPH1			SPNS3	PYCR2
NPY1R		SOCS1			ABCC3	NGRN
PCDHB2		PROM1			REG4	SCARB2
PTPN5		C16orf46			KRT23	TNIP1
ST6GALNAC5		CCDC88B			KLF5	SUCLG1
PNMA6A		CORO6			LYPD6B	COASY
MPDZ		ARHGEF40			TSHZ1	PSMC2
DOCK3		DMPK			SP100	DDX23
FZD2		JAKMIP3			LCN15	DDX3X
EPB41L4A		PDE10A			FLJ39632	FAM96B
TRERF1		LGR6			FRMD3	MYO6
NTRK3		C1QTNF6			A1CF	EFNB1
RASGEF1A		EXOC3L1			LOC100996732	CD44
BNC2		LPO			LOC728752	CD24
KIRREL2		CMBL			MIR4315-1	SH3BGRL3
SPP1		NHS			LMAN1L	PGRMC2
UBASH3B		TUBBP5			TREML1	2009-09-01
CPZ		GADD45G			RABEP2	GSS
SLC7A3		ADHFE1			MAP3K7CL	TRAM1
MGARP		IDI2-AS1			AQP3	PLEC
TENM3		IFIT1			MYEOV	SH3GL1
FAXC		RTN1			PDZK1	SDHAF2
MYEF2		TENC1			MYRIP	SGK1
PRTG		SNORD94			LRRC27	TUBB6
TMEM45A		RNF144A			TMEM139	PPP1R7
TFR2		LRRC37B			JRKL	TAGLN
PPM1J		MYLK			TTC26	NBEAL2
C1QTNF4		MAFB			LOC100287413	KHDRBS1
ITPRIP		BHLHE41			ASB9	PSMB1
HDAC9		SULF1			H2AFJ	TSG101
BARX1		NHLH1			YAF2	RALB
GRIP1		ARMCX6			PPP1R3E	KCTD12
KHDC1		CXorf57			PRSS3	MBTPS1
GPR64		LMO2			IL2RA	CNDP2
WNT7A		DOCK5			RETNLB	ARL6IP5
TRO		CELP			FOXC1	PEPD
PPP2R2C		LOC100287036			GSAP	RPL7
NRIP3		CACNB3			UCA1	SREBF1
NMNAT2		DLG2			CLRN3	NCBP2
SYNDIG1		MOGAT2			SMIM6	ACTR10
GULP1		HSP90B2P			CCDC92	SPTAN1
RPL39L		HERC2P9			MLKL	ST14
MDFIC		WDR86			ABCA10	ABHD17A
LRRC33		PTCHD1			TIGD6	NEDD8
KIF7		KLK14			SLC46A3	LOC100128775
PLA2G7		IGLV1-41			DENND2D	EPRS
CCDC136		ZC3HAV1L			LONRF3	PFKP
CHD5		P2RY8			ACOT1	SMOC2
PCOLCE2		MEGF10			GDPD3	MTFR1L
BTBD11					MYO7B	VGLL4
LPPR5					SLC47A2	BRK1
SPOCD1					MYH14	AIP
PEX5L					PLAC8	VPS11
MMP25					FER1L4	DUS1L
DUSP13					LPIN3	ADNP
FAM189A1					MYL5	YPEL5
SHISA9					EGFLAM	ATP5G1
ZNF222					FBXO4	JTB
GPR3					FANK1	COX7A2L
RHOH					AOAH	MCM2
TEX19					RWDD2B	SPG7
ST6GALNAC3					MNX1	ID2
CD1C					DCBLD1	MRPL16
GDPD2					PIWIL4	NOSIP
RAB39B					TBX2	NDUFC1
RBM24					LOC100190940	CAB39
TM6SF1					LCN2	FAF2
RASGRP1					MEGF9	HYOU1
CTTNBP2					DDIT3	RBM5
KIAA1549L					RNF170	DYNC1LI2
CCDC169-SOHLH2					UBXN10	TNFAIP1
ZNF404					ITGB6	TMEM258
ZSWIM4					HOXB-AS3	MAL2
SRRM3					TSL	RAD23A
FILIP1					LOC101060692	ADRBK1
RNF175					ACTR3C	GOLGA7
ZNF469					VWA2	SELT
TCERG1L					HSD17B7P2	NDUFB9
ESRRG					ICAM5	ARF3
FAM155B					LOC100288866	SLPI
CPA4					CAPS2	GPAA1
MFAP4					ANKRD20A5P	SLC25A29
CSRP2					IYD	BABAM1
FBN2					PRICKLE3	RPS5
STAC3					LOC388948	PPP2CB
CLMP					OTTHUMG00000164286	FAM168B
RAMP2						RGL2
ZNF879						C21orf33
PRKAA2						TRIB1
TAC3						GBF1
AK5						LAMC1
NEK1						STMN3
ZNF415						EFTUD2
GLI1						PRDX4
BEND4						FAM162A
FAM150B						SLC37A4
BNIPL						DESI2
KLF8						PIM3
HHATL						ATP6V1B2
AOC2						HSBP1
ATP8B3						ELOVL5
SYCE2						CALCOCO1
DZANK1						WDR77
EYA2						AHSA1
LRRC3B						SF3B1
CDH13						PXDN
ATL1						AKT1
GPX8						SNW1
UGT3A2						CKS1B
JAKMIP2						KLF6
GRM8						SGTA
FAM127C						RAP1A
CUZD1						ATG3
BMPER						PCNA
FAM110B						MPZL1
MYBPC2						TOMM22
C18orf54						XPNPEP1
ZNF569						STAMBP
C5orf54						POR
LRCH2						ZFP36L1
IQCA1						NDUFS6
RET						PDIA4
STX1B						WDR34
SDK2						API5
FER						NAT10
ROBO2						ZYX
STOX2						BAG1
SLFN12						IGF2R
KBTBD8						FSTL3
SLITRK5						MTOR
LAG3						MVP
INTU						TMEM30A
BEST4						SMS
PLCB1						SIGMAR1
SH3GL2						PDCD6IP
GPM6A						CHMP7
SPG20						TRAF3IP2
CTNND2						PMEPA1
PRKAR2B						PAFAH1B1
SPARCL1						B4GALT1
RIC3						BAHD1
RGS7BP						RNF40
ZNF423						LBH
RYR1						CIAPIN1
ZNF628						LOC100505828
SRSF12						NUDC
FAM155A						MRFAP1L1
IGDCC3						CCDC28A
OTX2						LMNB2
SYN3						SYVN1
NTN1						P4HB
UNC5A						METAP2
TYR						C5orf15
EID2B						VPS25
CHST8						MED15
COL13A1						ALCAM
ZSCAN10						ABCB6
STAC						SEC13
FAM110D						VWA9
GRIA4						SETD2
CEP97						ID1
ZNF470						ADIPOR2
HECW2						UBE2Q2
ABCG4						PISD
SLC16A12						PFKM
MCOLN2						ASNA1
DSEL						NDUFA8
OCA2						GLUD1
ECEL1						VPS28
WNK3						CITED2
RNF150						HIBADH
DCAF12L1						PLXNB2
CSAG1						PRPF3
PDLIM4						E2F4
CD177						PRKAB1
CXCL6						EIF2S1
PCDHB10						RNASE1
ZC2HC1A						SEC61G
GALNT18						CKAP5
HRC						LIMA1
ADAMTS4						MPDU1
ACSS3						TMEM167B
TMEM151B						CTNNBIP1
CA4						RAE1
GAD2						MGAT1
ACTN3						ARHGAP1
LRRN1						RAB6A
B3GALNT1						PES1
AIF1						PPP1R16A
SLC25A18						WASF2
ZNF516						TOP2B
GNMT						TMED9
ITGA2B						RBFOX2
CNNM2						ECE1
FAM189A2						RERE
PPM1E						RHEB
SLCO1A2						AP2B1
FIGN						LEPROTL1
TMEM132B						UBE2A
TUSC5						AK1
AURKC						KRTCAP2
ZDBF2						SLIRP
SERTAD4						POLR2E
TMEM170B						ENSA
KCND1						CBX5
NFATC1						FURIN
ITPRIPL1						PAPD7
SCN5A						GLO1
VCX						VAMP3
ADAMTS3						RABAC1
FAM19A4						ESYT1
KLC3						BLOC1S1
FIGNL2						HNRNPA0
VIM						G6PD
CNRIP1						CARS
FRMD4B						FLOT2
USHBP1						CLPTM1
TRAM1L1						ACSL1
KATNAL2						SRSF6
CD70						ABHD14B
CXXC4						ATXN10
ADAMTS8						UQCR11
VRTN						LSM3
KLHDC7B						MRPS21
PCDHB15						MRPL15
KIAA1161						CYTH2
SLC27A6						MAP2K2
CD40						IGBP1
ADAM11						RPS3A
ZNF425						CARKD
NKX2-2						ICMT
C5orf58						CLK1
EDA2R						GJA1
PRRG3						DNAJB6
KCNN1						RPL28
B3GNT4						RBX1
ADAL						PRCC
ZNF821						INSIG1
OTOS						NDUFS4
TTC40						EFNA1
C1orf94						LOC101060373
SLC16A8						ZCCHC3
ADAMTS1						BACE2
MLF1						EFCAB14
KPNA5						TMEM214
OLFM2						HSPE1
FAM186B						TOMM34
ZKSCAN7						STARD3
CLDN22						NDUFA11
PRPH2						FUT5
TIAM1						TMEM167A
GNA14						PRC1
FBN3						FAM96A
USP44						CNIH
TP73-AS1						FAF1
CHST9						ASNS
MSS51						PRR13
FAM43B						SUMO2
NANOG						FAM89B
NCCRP1						VPS26B
SLC24A5						PTK2
FEV						PRKCZ
SYT6						GRN
ANKRD65						TOMM20
MFSD6L						MPC2
CYP26A1						CCT3
CORT						RAB11FIP5
SLITRK4						BAZ1B
PAK3						ADH5
ESPNL						GPR56
MIPOL1						WBP1L
PROK2						AKR7A2
ERC2						MRPL1
C2orf74						TP53INP2
CNTLN						SELENBP1
LHFPL1						EIF4EBP2
FAM183A						LGALS9
KCNT2						MET
RAB33A						PKDCC
SLC7A2						RPS4Y1
CA2						ALDH18A1
SH3GL3						MT1E
ETV1						NDUFB8
OSMR						C1QA
PTGER1						UNG
RFESD						SPTBN1
CCBE1						PCDHGA1
BICD1						PMF1
ZNF382						USP39
SLC7A10						SLC39A13
SYCP2L						MNAT1
SOX21						RAPGEF1
LPAR4						RAD21
MAGEB4						TAF7
GPRIN2						USO1
DGKB						POLR2L
NTSR1						RNF181
KCNG3						KEAP1
SPEG						COMMD4
PIP5KL1						COMT
CA7						NUDT9
PLA2G3						DDX56
GPATCH2L						MYO1C
PCBP3						RHOBTB3
TMEM132D						MRPS35
C1orf61						TUBA4A
SKIDA1						NELFB
GPR63						RFXANK
BDNF						GBA2
ARMCX5-GPRASP2						NIF3L1
MAP2						ISCA1
HLA-DOA						UQCRB
PAX9						GNL2
KIAA0408						RAF1
ZNF667						PUM1
TMEM108						STRAP
C14orf37						LARP1
PNMAL2						F13A1
FSTL4						SPINT1
PRDM14						GRINA
ARHGEF26						UNC119B
LINC00254						STK38
UNC5D						WDR59
LUZP2						PIGT
ZNF543						SIVA1
SPTBN5						MAP4
TNFSF11						CHMP4B
STARD8						ADRM1
FAM227B						CRMP1
POU3F1						CUL3
FAM124B						AKR1A1
ANK1						GTF2E2
ZFP42						SRRM2
FOXD3						MOCS2
PKD1L2						ADD1
FAM124A						VPS37B
PABPC4L						SDR39U1
ZNF718						C10orf10
MAMDC2						PFDN2
TMEM132E						LOC100130872
AARD						GSTK1
ANO7						ELAVL1
ZNF826P						PPT1
KCP						SZRD1
WBSCR17						PRSS8
RASGRP2						TNNI1
SLC18A2						PSMC1
ATP4A						DRAP1
HCG9						HES1
NECAB1						RHBDD2
EDIL3						PSMG3
ALAS2						STRN4
DTNA						AIMP2
NOVA1						SDCCAG3
ZDHHC15						PRRC2C
MTMR7						NOTCH3
ELK4						RPA1
ZNF418						KDM3A
SORCS1						CCDC6
RPL3L						SDC1
KIAA1211						TMEM43
RAB3C						CYSTM1
GALNT13						G3BP2
FREM2						DYNLT1
SLFN13						PDZD11
MAP3K12						TMEM165
TLL2						BTBD1
NXPE3						SLC44A1
TMEM74						SEC24B
ZFP28						CHMP1A
MDGA2						KBTBD2
LPAR3						STOML2
KLRG1						TCEB2
ZC3H12C						PFDN5
CATSPER2						AP2S1
HS3ST5						ABCF3
FLCN						RPLP2
SOX3						TSPO
NETO1						REEP5
ZNF70						MRPL36
KIAA0754						SS18L2
RBM11						TNPO1
CCDC169						CDK2AP2
ZNF660						XPO1
ZNF841						ANAPC13
ZNF90						KIF3B
FAM53A						IER5
OC90						FXR2
PSG7						TMEM50A
KCNG1						AARS
VWC2						EMC7
HS3ST4						COL4A1
PRDM7						PSMB10
WFDC12						DTYMK
CTNNA2						ERLEC1
DCX						TTC19
SSPN						HM13
GABRG2						DHX40
INHBE						UBE2Z
FGFBP3						EML4
BAIAP3						TRAF4
GABRA5						HNRNPH3
LGI2						GRAMD4
MEDAG						KIAA0247
DTX3						GDF15
NHLH2						ID3
FRMD6						MTHFD1
KCND2						RAB1B
NRXN1						PIGY
FAM20A						ACIN1
CADPS2						ZNF106
DPP10						SLC39A9
RIMS2						MYO1D
ZNF347						ABR
ADAM23						GOLGA3
ZIC3						NPEPPS
RUNX1T1						TSPAN6
KIRREL						HBP1
FAM198A						CMAS
MMP16						SNAPIN
C3orf67						CCNDBP1
ROR2						PRKACB
FADS6						TRIM44
HIST1H1D						ARL2BP
ZNF334						DDR1
SLC9A7						ADM
TCEAL6						TCEAL8
MURC						ARHGAP17
SLC25A21						CTSB
DUOX1						NINJ1
MARCH8						GLA
TEX15						AKT1S1
ZNF141						PHF1
HRK						DPY19L1
HTR7						ADCY6
ZNF527						PLK1
RPRML						TPM1
PRR19						EMC3
PROKR2						ERH
FAM163B						SPSB3
HMX2						IRF1
ZNF695						RNF185
ZACN						PRPF19
NLGN1						PDRG1
GRIN3B						MSRB1
SLC26A10						GRAMD1A
TMEM145						SLC6A8
XKR6						TJP2
ARMCX2						FAM60A
SGK196						CD99L2
P2RY1						GNS
TMEFF2						TPGS2
AR						RNF7
PCDHGA5						DHX30
ZNF570						PGC
GPR37						NSMF
C16orf89						IQGAP1
KLHL38						UBQLN2
LRAT						CHERP
TMEM136						SIK1
ZNF519						C11orf68
SIGLEC10						SORBS3
LOC101060650						RAI14
KLHL33						EPS8L2
BATF3						EIF1AX
NLRP3						CLDN4
SLC13A4						TBL1XR1
PDE6B						TRAK2
CLPSL2						B3GNT1
HIST1H1B						TARS
PCDHGC3						DKFZp686K1684
LCE3C						CCNB2
XKR5						MYL6
SLC26A5						LBR
OR2Z1						FADD
OR4X2						SETD5
OR6Q1						PLEKHA2
DEFB119						CSNK2A2
RIPPLY3						ITPA
NUDT10						CDC16
NTM						SIN3B
CRLF2						SLC2A1
CDX4						ENOPH1
SYT4						CUL1
CYP21A1P						PRSS1
COL5A2						ATPIF1
LYPD1						BDH2
AKT3						FMOD
RASSF2						RPS19BP1
GPR61						NPC2
KDR						ATG9A
DPYSL5						XPOT
CCDC88A						TM7SF3
NPTX1						PRRC2A
CSPG4						DHRS3
ITPR1						CTDNEP1
DRAXIN						CDV3
AASS						RASD1
AFF3						UBE4A
STON1						CASC4
NCOA2						DNAJC13
CLDN10						STIM1
CDON						HIATL1
HDGFRP3						IMPAD1
FZD1						COPG1
CPNE8						B4GALT3
PCDHB16						MRPL51
CYS1						ETFA
SLCO1B1						LOC101060431
ATP8A2						TMEM184B
POLR3G						NISCH
ZFP14						SLC1A5
SLC6A11						FEM1A
TMEM200C						UTP18
ADCY5						PHC2
ZNF461						GAA
CCDC8						ADCY3
RGS17						WDR46
EPOR						C14orf142
LRRC2						TSTA3
CACNA1B						B4GALT5
ARSK						MAD2L1BP
ZNF626						ZZEF1
ZFP37						CTR9
GJC1						BANF1
CCDC18						VPS45
PRKG1						EPCAM
SLC5A12						HEXA
FAM83G						C9orf123
PPP4R4						TOX4
GRPR						ISG15
SP8						PPIE
USP51						ARL3
OPRD1						TGOLN2
PREX2						CDH1
ONECUT1						PITHD1
SYT14						RNASET2
POU6F2						NR2F6
HES3						MTUS1
SYDE2						PGAP3
VWDE						DDAH1
SALL3						NAGK
RINL						PDIA5
SLAIN1						CLEC11A
FGF12						PURB
MAPK10						EXOC3
VAV1						TBC1D5
HVCN1						DGCR2
CPEB1						SOD1
GRM1						UNC45A
CHN1						SEC61B
C19orf55						HMOX1
SIGLEC14						ADPRHL2
KIF5C						EXOSC5
KCNAB1						YIPF3
ZFP30						TWF1
ZNF114						TM9SF3
ZNF530						SRXN1
MAS1L						NANS
ZNF813						DPH1
PNMA5						TMEM126A
SELV						CTDSP2
PARD6G-AS1						AAAS
ZNF304						POMGNT1
LOC101060702						FAM3A
IL17C						PPM1F
LOC653501						NSF
LCTL						GLRX3
FBLN7						NSFL1C
PCDHGA11						SLC35A4
VCAN						MIEN1
DRD4						CMSS1
SLC35G6						CDC34
OR10Q1						PNKD
POTEM						GTF2B
ASB18						HMGCS1
RDM1						LOC100996626
MSGN1						AREL1
ITM2A						CIC
SCG5						WSB2
THBS2						TSPAN4
CD200						RHBDD3
CDH11						RASA1
COLEC12						GUCD1
FABP3						YTHDC1
TDRP						FKBP9
LIN7A						POLDIP3
IDO1						BNIP3L
TSHZ3						MCFD2
GRID2						ATP6V1E1
MMP2						VAMP8
FAM49A						SNRPF
LPHN2						CLDN7
SNX29						LAMTOR2
GLI2						OCIAD2
KMT2D						ATP1A1
ZIK1						TMEM222
GLT8D2						SDF2
CTHRC1						MRPL23
NUDT11						CXCL5
FGD1						GLYR1
CCDC152						BAP1
COL6A3						PACS1
SYT5						KIAA0141
NKAIN4						HDAC5
SECISBP2L						RNF13
ZNF420						GADD45A
CASKIN1						MTMR4
FAT3						GID8
GSX2						TCERG1
CHST15						C11orf95
SLX4IP						CLDND1
LOC728392						DES
SALL2						SSR1
HLA-DRA						CORO1C
SLC2A10						RPL5
CYP2B7P1						CECR5
OPRL1						DECR1
SND1-IT1						PPP1R1B
ADAMTS12						AP1M2
ZNF610						SMARCD2
SLITRK3						DIP2B
SLC1A6						KTN1
LOC339803						AEBP1
LINGO2						LZTS2
ZNF311						ZFAND6
INSL3						ATP8B5P
PAPLN						VPS52
PLXDC2						TSPAN9
DLGAP1						PRPS1
OXCT1						RBM39
PCDH9						HIST2H2BE
KCTD8						CDKN1B
ANKRD66						EIF4G2
FLJ11235						TCTA
ZFP57						COX6A1
TREM2						HSPH1
POM121C						NAA20
LOC254896						RPA2
CD19						HIST1H2BK
LINC00085						SLC38A1
ZFHX2						GRHPR
LINC00442						PSMB5
LOC440173						PDLIM5
TOB2P1						REPIN1
CCDC177						ETHE1
LOC100216479						SUPT16H
ZNF814						CERK
LOC100996477						PDXP
ARSJ						P4HA2
INHBA						C6orf106
GFRA1						PPP1R12B
DBC1						SH3PXD2A
TXNDC2						CLN6
CFHR3						SAR1A
LOC389199						MAFG
LOC100506695						PCSK1N
POLR2M						CDC42EP4
KHDRBS2						HARS
CUEDC1						COG4
TGM4						LANCL1
GUSBP2						PTPN1
F2R						C11orf31
CLGN						USB1
ZNF625						APMAP
ZNF667-AS1						NME1
KCTD1						ACP1
PRG2						ZNF593
PDE1B						NDUFB3
SLC4A8						CLTA
RTP1						RRAS
C21orf88						SLC29A1
GPR144						CDC20
TNFRSF8						RANGAP1
SLC16A7						KDM2A
TOX						TRPC4AP
KLHL14						BCL2L2
APOL2						IRF9
SLC28A1						ABL1
TRIML2						SNX27
PFN1P2						STAT5A
UBASH3A						EDC4
IL11						OCRL
SNRPD2P2						PDS5A
ZNF236						GTPBP2
MBD5						MEF2D
MED12L						DNAJA1
CADM2						LOC101060503
CPAMD8						OST4
SLC1A3						RAB5B
CCDC181						MEST
PAX4						SCFD1
ZNF483						MRPL14
FAM86B3P						POLR1D
DNAJC5G						DPM2
DLK1						DNTTIP1
XG						SEL1L
TMEM220						RSAD1
ALDH1A3						GOLGA2
SMIM10						RXRB
APLNR						NEO1
FAM184A						NSMAF
PXDC1						STK10
TFPI2						NFIB
MGC45800						PPP3CB
SHC3						EXTL3
LEFTY2						CBFA2T2
HLA-DMB						CDR2
ZNF493						EP400
SLC25A34						MKLN1
BEND5						RPS7
UCHL1						AMD1
IGSF21						RBBP4
MSRB3						MAEA
ADSSL1						YTHDF2
CCM2L						LSM4
SMARCD3						EIF1B
CPS1						TMEM66
SCUBE3						MRPL20
TGFB1I1						NAE1
SPHK1						NDUFB11
HMCN1						HSPA4
KIF17						PIM1
CLIP3						STX5
LEFTY1						CCDC142
PLEKHM3						AMFR
SNAI3						C7orf50
KLHDC7A						ATPAF1
GREB1						CAMK2G
FAM90A1						FPGS
ANK2						SNAPC2
DNAAF3						MAPK14
HERC5						THRAP3
RNF165						URM1
STK33						ASAP1
PRMT8						WASL
ZNF287						HLTF
ATP6V1G2						POGZ
DDX26B						PI4KA
SYNM						YTHDF3
SYT9						SQSTM1
DMRTA1						MAP2K1
ITLN2						SRSF7
DEPDC4						LRPPRC
ADCYAP1R1						PDAP1
MAN1C1						ADIRF
FGL1						IARS2
IPW						WDR75
JAM2						GNL3
STAB1						FBXO7
AP3B2						IKBKAP
LMO3						HAUS1
ZNF85						DTD1
GBX2						AGPAT6
FRMD5						OAF
FCER2						UPF1
CR2						EZH1
MASP1						NUDT16L1
KCNN2						BMS1
NUTM1						PTPLB
MRVI1-AS1						HMGXB3
TMEM254-AS1						TRIM27
H1FX-AS1						RBM6
LOC339240						CUX1
COL2A1						SORD
WIPF1						PTGFRN
PECAM1						SUPT4H1
CLEC18A						FOSB
MIR205HG						ADD3
DDR2						NCAPH2
ZSCAN12						RPRD1A
STK32B						EAPP
C1S						PCBD1
MAGEH1						RTF1
HELLPAR						GCN1L1
MRAS						GPC1
NTF3						C9orf69
C22orf46						BCL2L12
KIAA1644						SNTA1
KDM4D						ZC3HAV1
HS3ST3A1						ARSD
ZNF548						CHD1L
ZNF264						DNAJC3
SIX4						SLC25A25
SORCS2						SRPRB
NBEA						PUF60
THSD4						FOPNL
MPPED2						RNF34
ZNF883						MT1G
IKZF1						2011-09-01
DAB1						LSM2
RPS6P6						C3orf37
CHRNA3						FN3KRP
CNKSR2						ARIH2
KCNQ4						CHTF8
DEFB134						DDB2
TUBB8						ZNF212
OTOP2						TIPARP
GRIP2						FAH
RECK						ARF6
ZNF385C						SCAMP3
STEAP1B						TDP2
CCDC122						FAM120AOS
ZNF154						RPP25L
LOC642533						SH2B3
PRDM5						ANO6
ZNF599						WIPI1
RNF212						MLST8
LOC100508226						RHOU
HIC1						DNAL1
NBEAL1						SLC35A2
RASSF8						LOC101060541
CEACAM3						CHMP3
GS52						GNB1
LOC100507646						PRDX5
PKD2L2						SNRPD3
ULBP3						ECHDC1
ZNF587B						CDCA7L
CD1E						TOP1
MST1P2						EPS8
ALDH1L1						ARFGAP3
C19orf45						JAGN1
LOC100289574						BYSL
LOC100128326						DHPS
POU5F1P3						DSTN
NANOGP1						MRPS2
PCOLCE-AS1						ASCC2
GOLGA6L7P						NEK7
OTTHUMG00000164247						NLGN2
LOC202181						MRPL39
GSN-AS1						CHPF2
VEPH1						NSUN2
LOC100288114						LXN
TRAC						NFAT5
LOC100506013						TTC38
ZNRD1-AS1						EPT1
LOC100287497						PRKCA
HS3ST3B1						LAMP2
OTTHUMG00000179815						FKBP10
SNORA77						PDHA1
SNORA71C						C19orf10
LILRP2						HARS2
ZNF546						CORO1B
MUM1L1						TDRD3
						DYNLRB1
						SSNA1
						TMEM129
						IMPA2
						SLC25A36
						HAGH
						NUB1
						CANT1
						TRAM2
						EXOSC10
						CIRH1A
						2008-09-01
						ANXA1
						HSD17B10
						REXO2
						OCIAD1
						LOC101060433
						PTTG1
						TMEM50B
						RDX
						SLC25A20
						UBA2
						MAN2A2
						TMEM259
						VEGFB
						RYBP
						WRNIP1
						NFKB1
						MAPK3
						POLR2A
						MRPS5
						MPRIP
						INTS12
						BTBD10
						FNBP1L
						DERL2
						SETD7
						POM121
						ABLIM1
						SLCO2A1
						DTX3L
						NQO1
						CPSF3
						NECAP1
						PFN1
						SFN
						VPS26A
						VAPB
						PSMD10
						SCAP
						CLPP
						EXOSC8
						CNOT1
						CENPB
						ELF3
						GNAS
						SLC20A2
						SECISBP2
						TRIP4
						RNPS1
						VMA21
						MEN1
						SUCLG2
						MAST2
						KLHDC8B
						KIF13B
						OXSR1
						PXN
						EPHA2
						LSS
						FOXN3
						SUCO
						TBL2
						NDUFC2
						BIRC2
						KIAA1279
						KLHL9
						COX6C
						MLH1
						RHOG
						SDC4
						UBE3A
						CSTF3
						MRPL24
						GPR107
						MCMBP
						SMG9
						SPRY1
						CMC4
						SPRED2
						EZH2
						PIEZO1
						KLHL12
						TSPYL4
						POLA2
						POLR2K
						IWS1
						NDUFB6
						SF3B14
						EIF2B2
						SLC39A3
						AVPI1
						UNC13B
						GNA13
						MICU2
						RBM15B
						JAK1
						RNF19A
						MED27
						ANKRD13A
						CEBPG
						TYSND1
						ARIH1
						DCAF8
						RB1
						KIFC3
						VPS13D
						PTPN18
						LPCAT4
						MTFP1
						SDHAF1
						PALM
						FNDC3B
						ST6GAL1
						ASAH1
						RAB1A
						HN1
						SQLE
						PFKFB3
						ZCCHC24
						PCYOX1
						FUCA2
						GPRC5C
						ACOT7
						MARCH6
						MCTS1
						CD320
						HUWE1
						SEC14L1
						RALA
						NDUFV1
						G6PC3
						MGLL
						ATMIN
						PDE6G
						LCMT1
						OTUB1
						THRA
						PLEKHB1
						KIF1C
						USP15
						DHX35
						PHF5A
						THYN1
						CLUH
						AAR2
						APPL2
						ZDHHC3
						ZER1
						ATF5
						NTN4
						CASP3
						ZSWIM8
						RNF103
						EXD2
						SEPN1
						KIF3C
						ST3GAL4
						ZBTB5
						TNRC6A
						TOB2
						DBI
						LTBR
						TSC22D3
						EIF4E2
						MIIP
						TEX10
						GLG1
						SRSF4
						PDCD6
						ETNK1
						CDK7
						PLEKHJ1
						FARSA
						QRICH1
						CCDC167
						ZNF282
						NAGLU
						ZSCAN18
						TSSC4
						PSMG1
						DHX29
						EBP
						EGR1
						DUSP5
						PSME4
						ZNRD1
						LINC00921
						KANK2
						IRF8
						PPFIA1
						ATXN7L3
						PTPN12
						CHAMP1
						GNAI2
						ECM1
						PTP4A1
						MMS19
						MAGT1
						ASF1B
						ZCCHC17
						IER3IP1
						STAU1
						FAM136A
						BIVM-ERCC5
						CKMT1A
						WFDC2
						SRRT
						YAP1
						FOXK2
						FOLR1
						TBK1
						DNAL4
						ERMP1
						SMIM3
						U2AF2
						EIF2B1
						FNBP4
						NUMB
						COA5
						SC5D
						ZDHHC18
						DCPS
						MOGS
						STK39
						PATL1
						TCF3
						KCTD2
						MED11
						KRAS
						TYW1
						TMEM216
						FGFR3
						FAM20B
						FAM219B
						METTL3
						ACP5
						FBXL3
						GGPS1
						PITPNB
						APOC1
						MRPL40
						C17orf49
						SUN1
						SIDT2
						DNAJC7
						CBX7
						NR4A1
						NUP205
						MPLKIP
						ZMYM3
						NCOA5
						CDC25B
						MYLIP
						CPNE2
						STX18
						SLC25A22
						MRPL4
						IRS2
						ZMAT5
						ADARB1
						LRRC20
						SSFA2
						IFT52
						NCOA7
						PUS1
						RAB11A
						ATP6V0A1
						CHURC1-FNTB
						PPIL1
						MDK
						DCAF12
						SNRPE
						MED17
						RAB11B
						ITPK1
						GLRX
						RPL27
						TBC1D23
						LSM1
						BTBD3
						UTP11L
						TYMS
						TTYH2
						NME3
						C11orf48
						S100A4
						PVRL2
						TCTN1
						MYO1E
						NCOR2
						IL4R
						MAPKAPK3
						BCL2L11
						ATP2B4
						LYN
						SHKBP1
						TNKS
						TPCN1
						RAB11FIP1
						BIVM
						NPRL2
						RNF38
						MEF2A
						ENDOD1
						IFT20
						CD59
						RELA
						IPO5
						DLD
						SF3A3
						SRP54
						METTL13
						NFS1
						CFL2
						ATP6V1A
						AIMP1
						TK1
						ARL2
						CDK5RAP1
						PRPS2
						PDXK
						EMP3
						TTC27
						DGCR14
						HPCAL1
						ATG5
						APH1A
						PRADC1
						HDAC3
						PPFIBP2
						HEPH
						THTPA
						KLF13
						MCRS1
						UGT1A1
						PPP1R15B
						RBL2
						PRDM4
						MYOF
						KMT2B
						RFWD2
						C2CD5
						C1D
						DDX50
						B3GNT9
						CMTM4
						CDCA5
						FCHSD2
						UHRF2
						BNIP1
						FOXJ2
						C14orf159
						VEZF1
						ATP6V0D1
						KPNA3
						BTD
						PRICKLE4
						TOE1
						COQ6
						TMEM9B
						PYCR1
						SLC27A2
						DDA1
						RAB22A
						HNRNPAB
						GSPT1
						SMIM12
						BCS1L
						R3HDM4
						KTI12
						PRPF4B
						CAPRIN1
						SLC25A42
						KIAA0146
						KIAA0430
						TBC1D13
						HINFP
						PPP1R10
						ABHD4
						URGCP
						CCDC130
						ANKRD27
						NOTCH1
						ERF
						ACACA
						SMAD3
						HNRNPUL1
						TAX1BP1
						EIF3L
						IFRD2
						NDUFB4
						RPRD1B
						TRIAP1
						NDUFV2
						EIF4EBP1
						MRPL45
						UBL3
						APBB3
						FXYD5
						HK1
						NME1-NME2
						SEMA4B
						TACC3
						CCDC25
						RPP25
						HSD11B2
						PAFAH1B3
						MYO18A
						PDLIM2
						GSE1
						HEG1
						TMUB1
						RBM33
						LRP11
						SLC25A10
						ACAP2
						SESN2
						WWC3
						SGSM2
						NAPB
						TSPAN3
						SCAMP4
						GRB2
						NHP2
						DAZAP2
						RPS9
						TUBGCP2
						CNOT7
						TUSC2
						NLRP2
						VPS33B
						ERP44
						USF2
						COIL
						HS6ST1
						LYPLA1
						FDPS
						ZZZ3
						LAMA5
						NRBF2
						DHRS7B
						WDR5
						LOC401127
						PRKAG2
						DGKZ
						PARP4
						AIFM1
						C2orf68
						ZHX2
						ZFYVE20
						NUDT2
						TRIM26
						PREPL
						JUN
						TGM2
						PNP
						NUDT21
						RFC3
						BZW2
						TMBIM6
						STXBP2
						NDUFAF3
						GPKOW
						C14orf166
						NONO
						PLA2G2A
						ECSIT
						TST
						CLPTM1L
						TMEM115
						CCNB1IP1
						SMARCA5
						ACD
						HSDL2
						SOD3
						EMD
						ZNF32
						PPP6R1
						SASH1
						ATPAF2
						NSUN4
						MAPK8IP3
						SH3BGRL2
						AGBL5
						AXIN2
						INPP5K
						SLC43A2
						STK11IP
						SLC39A11
						ELMOD3
						NCK2
						NECAB3
						USP33
						ABHD2
						IDH1
						MID1IP1
						UBE2N
						H1F0
						EI24
						ORC3
						FABP5
						SRP68
						REEP4
						EXOC1
						MRPL54
						UBE2Q1
						GPCPD1
						LOC100996657
						PSMG2
						UBE2L3
						TSPAN14
						TAF9
						KCMF1
						SMG7
						NIPA2
						ESRRA
						TOR3A
						PCIF1
						CAD
						SIK3
						NKTR
						FAHD2A
						TMEM243
						MTSS1
						PARP6
						ZBTB44
						ILF3
						NAA60
						OTUD4
						MCOLN1
						CREB3L2
						MKRN1
						C20orf112
						RCOR1
						DNMT3A
						ANKRD10
						KIAA1147
						NT5DC3
						SERBP1
						NET1
						GSTM3
						COQ9
						GPN2
						PSMA1
						CNPY2
						SAP30BP
						CHMP6
						SDF2L1
						RTN4
						CCNL1
						FAU
						CCDC12
						DDRGK1
						TM2D2
						ATXN2
						C7orf41
						DESI1
						MIR5193
						VPS72
						TP53INP1
						ABCD4
						RABEP1
						DUSP12
						PPP5C
						DGUOK
						TRAK1
						BOK
						SERTAD1
						PCBP4
						KIF1B
						JMJD1C
						ELP6
						SEC24C
						SPR
						NDST2
						OSBPL8
						ACVR1
						SYNE2
						STAT2
						PKD2
						CHMP5
						SLC16A1
						MIR21
						CD34
						MOV10
						NENF
						SRP14
						MIR4647
						GATC
						ENY2
						MED9
						C11orf49
						IRF3
						TMEM245
						PSEN1
						CD97
						PHF14
						ANP32B
						TXNRD2
						NES
						ACOT8
						SBNO2
						TMEM60
						YIF1B
						C6orf89
						ARFIP1
						INO80E
						IGF1R
						TBC1D9B
						SLC9A1
						SFSWAP
						B4GALT2
						LOC101060429
						TOM1L2
						FOCAD
						BRD8
						ARRDC3
						ZNF655
						CCDC97
						MAPT
						POGK
						PCMTD1
						FAM160B2
						DCTN4
						CXCL12
						ARHGAP21
						PCGF2
						C1QL1
						SPG11
						NPR2
						FUK
						CAPN5
						MTMR10
						HIF1A
						WLS
						POMP
						COX5B
						NDUFA6
						PRSS23
						LAMTOR3
						SELK
						SMARCE1
						KRT222
						SRRM1
						PCMT1
						S100A2
						TMED1
						R3HCC1
						PAN2
						ADA
						ZNF302
						HES6
						EXOC4
						C4orf27
						ZBED1
						PAQR4
						PPCDC
						PTPRU
						C1orf216
						PSRC1
						PDCD10
						PUM2
						TNFRSF1B
						TP53BP1
						PRKCH
						MKNK1
						PVRL1
						PLCD1
						MADD
						SLC26A6
						TSC1
						MTIF2
						DOK4
						C10orf137
						MVB12B
						ITM2C
						EHD1
						NDUFA2
						PELP1
						NDUFS2
						MON1B
						PDHX
						DNAJC25
						BCL2L2-PABPN1
						SH3GLB1
						SRPK1
						ZBED5
						MRPS30
						EMC4
						NUDCD3
						SUPV3L1
						SEC63
						COX10
						FAM192A
						PALMD
						DHRS1
						ATP2A2
						PNMA1
						SMC1A
						ZCCHC14
						PSMC4
						ARL5A
						TPRKB
						TMEM59L
						PIP5K1A
						FOXO3
						RFC1
						SPAG9
						POLG
						TGFBR3
						ADCK2
						OTUD5
						RGS19
						IRF7
						PAK4
						IQSEC1
						WWP2
						ANKS1A
						TGIF2
						SLC35D2
						FKBP1A-SDCBP2
						STK19
						MMD
						WDYHV1
						LSM14B
						AURKA
						PGPEP1
						MPP5
						EPB41L5
						FBLIM1
						LOC101060511
						FAM160A2
						NUFIP2
						DDX6
						CD46
						ARPP19
						CAPN2
						HTATIP2
						YKT6
						TAGLN2
						KLHL21
						TMED5
						IFI6
						LARS2
						RNASE4
						OS9
						NDUFB7
						FKBP2
						CRKL
						DDX20
						DHFR
						TADA3
						KDELR3
						ANKH
						BTBD6
						PAPOLA
						TMEM99
						TOMM70A
						PQLC3
						CBFB
						WDFY1
						ZNF652
						PIK3AP1
						PIP5K1C
						FADS3
						CCDC94
						FTSJ3
						ACSF2
						UVRAG
						ARAP1
						CYGB
						ACSL4
						ALKBH5
						SNRK
						WEE1
[truncated: 9,267 more rows]

## Sheet: Table S4
Table S4 GO-TERMS_BP. Genes expressed in cancer and embryonic stem cells (11265) related to Figure 2B
Category	Term	GOID	Size	Count	OddsRatio	ExpCount	Pvalue	genes_x000D_
GOTERM_BP_ALL	cellular macromolecule localization	GO:0070727	1508	1154	2.55904	873.009	8.65956e-57	ABCA7,ABL2,ABLIM3,ACAP2,ACD,ACSL3,ACTL6A,ADAR,ADIPOQ,ADORA1,AGER,AGRN,AHCYL1,AHI1,AIP,AJUBA,AKAP1,AKR1C3,AKT1,AKT2,AMN,AMOT,ANK3,ANKRD13C,ANP32B,ANXA2,AP1AR,AP1B1,AP1G1,AP1G2,AP1M1,AP1M2,AP1S1,AP1S2,AP1S3,AP2A1,AP2A2,AP2B1,AP2M1,AP2S1,AP3B1,AP3D1,AP3M1,AP3M2,AP3S1,AP3S2,AP4B1,AP4E1,AP4M1,APC2,APOE,APPBP2,APPL1,ARCN1,ARF4,ARF6,ARFGAP3,ARFIP1,ARFRP1,ARHGEF16,ARHGEF2,ARIH2,ARL1,ARL2,ARL2BP,ARL6,ARL6…
GOTERM_BP_ALL	cellular component organization or biogenesis	GO:0071840	3575	2400	1.8771	1999.41	3.15652e-56	AAAS,AAK1,AAR2,AARS2,AATF,AATK,ABCA1,ABCA7,ABCD1,ABCD3,ABI1,ABI2,ABL1,ABL2,ABLIM1,ABLIM3,ABR,ABT1,ACAA2,ACACA,ACACB,ACAD9,ACADS,ACAT1,ACBD5,ACD,ACE,ACIN1,ACOT13,ACOT8,ACOX1,ACP2,ACSL3,ACSL4,ACTA1,ACTB,ACTG1,ACTL6A,ACTN1,ACTN4,ACTR1A,ACTR2,ACTR3,ACTR3B,ACTR6,ACTR8,ACVR1B,ADAM10,ADAM15,ADAM17,ADAM8,ADAM9,ADAMTS2,ADAMTS7,ADAMTSL4,ADAR,ADCY3,ADCY6,ADD1,ADD2,ADIPOQ,ADIPOR1,ADIPOR2,ADM,ADNP,ADNP2,ADORA…
GOTERM_BP_ALL	organic substance catabolic process	GO:1901575	1340	1021	2.50798	773.74	3.26469e-49	ABAT,ABCD1,ABCD3,ABCE1,ABHD10,ABHD12,ABHD4,ABHD5,ABHD6,ACAA1,ACAD10,ACAD11,ACAD8,ACAD9,ACADM,ACADS,ACADSB,ACADVL,ACAT1,ACE,ACOT7,ACOT8,ACOX1,ACOX3,ACOXL,ACSF3,ADA,ADAM8,ADAM9,ADAMTS13,ADAMTS7,ADH5,ADIPOQ,ADORA1,ADPGK,ADRA1B,AFMID,AGAP2,AGL,AGO1,AGO2,AGO3,AGO4,AGRN,AGXT,AHCY,AIFM1,AKR1A1,AKR1C3,AKT1,AKT2,ALDH1B1,ALDH2,ALDH3B1,ALDH4A1,ALDH5A1,ALDH6A1,ALDH7A1,ALDOA,ALDOC,AMACR,AMDHD2,AMFR,AMPD3,AMT,…
GOTERM_BP_ALL	interspecies interaction between organisms	GO:0044419	681	569	3.88868	393.36	4.58522e-49	AAAS,ABCE1,ABI1,ABI2,ACOT8,ACY3,ADAR,ADARB1,ADRBK1,ALYREF,ANKRD17,AP1B1,AP1G1,AP1G2,AP1M1,AP1M2,AP1S1,AP1S2,AP1S3,AP2A1,AP2A2,AP2B1,AP2M1,AP2S1,APOBEC3A,APOBEC3C,APOBEC3D,APOBEC3F,APOBEC3G,APOBEC3H,APOE,ARF1,ATF7,ATF7IP,ATG16L1,ATG16L2,ATG5,ATG7,ATP6V0A1,ATP6V0A2,ATP6V0B,ATP6V0C,ATP6V0D1,ATP6V0E1,ATP6V0E2,ATP6V1A,ATP6V1B2,ATP6V1C1,ATP6V1D,ATP6V1E1,ATP6V1E2,ATP6V1F,ATP6V1G1,ATP6V1H,B2M,BAD,BANF1,B…
GOTERM_BP_ALL	amide biosynthetic process	GO:0043604	667	554	3.7236	386.139	1.02738e-45	AARS,AARS2,AARSD1,ABCF1,ABTB1,ACO1,AGK,AGO1,AGO2,AGO3,AGO4,AIMP1,AIMP2,AIRE,AKT1,AKT2,ANG,APP,ARG2,ASL,ASNS,ASNSD1,ASS1,ATIC,ATXN2,AURKAIP1,B4GALNT1,BCL3,BDH2,BTG2,C12orf65,C1QBP,CAD,CALR,CAPRIN1,CAPRIN2,CARNS1,CARS,CARS2,CASC3,CDC123,CDK4,CDKAL1,CELF1,CERS1,CERS2,CERS4,CERS5,CERS6,CHCHD1,CIRBP,CLN8,CNDP2,CNOT1,CNOT10,CNOT11,CNOT2,CNOT3,CNOT6,CNOT6L,CNOT7,CNOT8,COA1,COA3,COPS5,CPEB3,CPEB4,CTIF,DA…
GOTERM_BP_ALL	protein modification process	GO:0036211	3657	2480	1.71879	2117.11	3.11604e-44	AAAS,AAK1,AASDHPPT,AATK,ABCA1,ABCA7,ABI1,ABI2,ABL1,ABL2,ACE,ACP1,ACP2,ACSL1,ACTL6A,ACVR1,ACVR1B,ACVR2A,ACVR2B,ADAM10,ADAM17,ADAM8,ADAM9,ADAMTS13,ADAMTS7,ADAMTSL4,ADAR,ADARB1,ADCK1,ADCK2,ADCK4,ADCK5,ADCY2,ADCY3,ADCY6,ADCY7,ADH5,ADIPOQ,ADM2,ADNP,ADORA1,ADORA2B,ADPRHL1,ADRA1B,ADRA2B,ADRA2C,ADRBK1,ADRBK2,AGA,AGBL1,AGBL4,AGBL5,AGER,AGTPBP1,AIDA,AIMP2,AIPL1,AJUBA,AKAP1,AKAP13,AKAP9,AKT1,AKT1S1,AKT2,AKT…
GOTERM_BP_ALL	cellular protein metabolic process	GO:0044267	1928	1349	2.04083	1072.99	7.03274e-44	AAAS,AAK1,AARS,AARS2,AARSD1,AASDHPPT,AATK,ABCA1,ABCA7,ABCF1,ABI1,ABI2,ABL1,ABL2,ABTB1,ACADVL,ACE,ACO1,ACP1,ACP2,ACSL1,ACTB,ACTL6A,ACVR1,ACVR1B,ACVR2A,ACVR2B,ADAM10,ADAM17,ADAM8,ADAM9,ADAMTS13,ADAMTS7,ADAMTSL4,ADAR,ADARB1,ADCK1,ADCK2,ADCK4,ADCK5,ADCY2,ADCY3,ADCY6,ADCY7,ADD1,ADH5,ADIPOQ,ADM2,ADNP,ADORA1,ADORA2B,ADPRHL1,ADRA1B,ADRA2B,ADRA2C,ADRBK1,ADRBK2,ADRM1,AFG3L2,AGA,AGBL1,AGBL4,AGBL5,AGER,AGO1,…
GOTERM_BP_ALL	peptide metabolic process	GO:0006518	645	534	3.65555	373.061	2.13534e-43	AARS,AARS2,AARSD1,ABCA7,ABCF1,ABTB1,ACE,ACO1,ADAMTS13,AGO1,AGO2,AGO3,AGO4,AIMP1,AIMP2,AIRE,AKT1,AKT2,ALDH5A1,ANG,APEH,APOE,APP,ATP6AP2,ATXN2,AURKAIP1,BACE2,BCL3,BDH2,BECN1,BTG2,C12orf65,C1QBP,C9orf3,CALR,CAPRIN1,CAPRIN2,CARNS1,CARS,CARS2,CASC3,CDC123,CDK4,CDKAL1,CELF1,CGB,CHCHD1,CIRBP,CLN5,CLU,CNDP2,CNOT1,CNOT10,CNOT11,CNOT2,CNOT3,CNOT6,CNOT6L,CNOT7,CNOT8,COA1,COA3,COPS5,CPEB3,CPEB4,CTIF,CTNS,CTS…
GOTERM_BP_ALL	RNA processing	GO:0006396	289	265	8.53169	164.865	8.49949e-40	AAR2,AARS,AARS2,ABT1,ACIN1,ADAD2,ADAR,ADARB1,ADARB2,ADAT1,ADAT2,ADAT3,AGGF1,AGO1,AGO2,AGO3,AGO4,AHCYL1,AHNAK,AKAP17A,AKT2,ALKBH5,ALKBH8,ALYREF,APP,AQR,ARL6IP4,BARD1,BCAS2,BOP1,BTG2,BUD13,BUD31,BYSL,C14orf166,C1D,C1QBP,C7orf60,CACTIN,CASC3,CCAR1,CCNB1,CCNH,CCNL1,CCNT1,CD2BP2,CDC40,CDC5L,CDC73,CDK11A,CDK11B,CDK12,CDK13,CDK7,CDK9,CDKAL1,CDKN2A,CELF1,CELF3,CHD7,CHERP,CIR1,CIRH1A,CLASRP,CLK1,CLK2,CLK3…
GOTERM_BP_ALL	modification-dependent macromolecule catabolic process	GO:0043632	557	464	3.76289	322.458	5.11888e-39	AKT1,AMFR,ANAPC1,ANAPC10,ANAPC11,ANAPC2,ANAPC4,ANAPC5,ANAPC7,ANKIB1,ANKZF1,ARAF,AREL1,ARIH1,ARIH2,ARNTL,ARRB2,ATE1,ATM,ATRAID,ATXN3,AUP1,AURKA,AURKB,AXIN1,BAG5,BAG6,BAP1,BCAP31,BFAR,BIRC2,BTRC,BUB1,BUB1B,BUB3,C17orf97,CACUL1,CAV1,CBLC,CCDC22,CCDC47,CCNB1,CCNF,CD2AP,CDC16,CDC20,CDC23,CDC26,CDC27,CDC34,CDC6,CDK1,CDK2,CDKN2A,CENPE,CENPF,CHFR,CIT,CLOCK,CLU,COMMD1,COPS3,CRBN,CSNK1D,CSNK1E,CSNK2A1,CSNK…
GOTERM_BP_ALL	cellular component biogenesis	GO:0044085	2466	1704	1.76221	1427.61	1.8445e-35	AAR2,AARS2,AATF,ABCA1,ABCA7,ABL1,ABL2,ABLIM1,ABLIM3,ABT1,ACACA,ACACB,ACAD9,ACADS,ACAT1,ACD,ACE,ACOT13,ACSL3,ACTA1,ACTB,ACTG1,ACTN1,ACTN4,ACTR2,ACTR3,ACTR3B,ADAR,ADD1,ADD2,ADIPOQ,ADNP,ADRM1,ADSL,AGFG1,AGO1,AGO2,AGO3,AGO4,AGRN,AHCTF1,AHI1,AHNAK,AHR,AIFM1,AJUBA,AKAP9,ALAD,ALDH5A1,ALDOA,ALMS1,ALOX15,AMBRA1,AMFR,AMIGO2,AMIGO3,AMOT,ANG,ANK3,ANKRD27,ANLN,ANO6,ANP32B,ANXA2,ANXA5,ANXA6,AP2B1,AP2S1,APITD1,…
GOTERM_BP_ALL	primary metabolic process	GO:0044238	2741	1675	1.75745	1407.02	1.04463e-34	AAAS,AACS,AAK1,AAMDC,AAR2,AARS,AARS2,AARSD1,AASDH,AASDHPPT,AATF,AATK,ABAT,ABCA1,ABCA2,ABCA7,ABCC1,ABCC5,ABCC8,ABCD1,ABCD3,ABCE1,ABCF1,ABHD10,ABHD12,ABHD14B,ABHD3,ABHD4,ABHD5,ABHD6,ABI1,ABI2,ABL1,ABL2,ABLIM1,ABLIM3,ABT1,ABTB1,ACAA1,ACAA2,ACACA,ACACB,ACAD10,ACAD11,ACAD8,ACAD9,ACADM,ACADS,ACADSB,ACADVL,ACAT1,ACAT2,ACBD3,ACD,ACE,ACER3,ACIN1,ACLY,ACO1,ACO2,ACOT11,ACOT7,ACOT8,ACOX1,ACOX3,ACOXL,ACP1,ACP…
GOTERM_BP_ALL	RNA splicing, via transesterification reactions	GO:0000375	275	249	7.12517	159.203	1.094e-33	AAR2,ACIN1,ALYREF,AQR,BCAS2,BUD13,BUD31,C1QBP,CACTIN,CCAR1,CD2BP2,CDC40,CDC5L,CDK13,CELF1,CELF3,CLNS1A,CLP1,CPSF1,CPSF2,CPSF3,CPSF7,CRNKL1,CSTF1,CSTF2,CSTF3,CTNNBL1,CWC15,CWC22,CWC27,DAZAP1,DBR1,DCPS,DDX1,DDX20,DDX23,DDX39A,DDX39B,DDX41,DDX46,DDX5,DGCR14,DHX35,DHX38,DHX8,DHX9,DNAJC8,DYRK1A,EFTUD2,EIF4A3,FRG1,FUS,GCFC2,GEMIN2,GEMIN4,GEMIN5,GEMIN6,GEMIN7,GEMIN8,GPATCH1,GTF2F1,GTF2F2,HNRNPA0,HNRNPA1…
GOTERM_BP_ALL	organic substance biosynthetic process	GO:1901576	4552	2910	1.54402	2575.96	2.10081e-33	AAAS,AAMDC,AARS,AARS2,AARSD1,AASDHPPT,AATF,ABAT,ABCA1,ABCA2,ABCA7,ABCB6,ABCC5,ABCD3,ABCF1,ABHD14B,ABHD5,ABHD6,ABL1,ABLIM1,ABLIM3,ABT1,ABTB1,ACAA2,ACACA,ACACB,ACAD8,ACADM,ACADVL,ACAT1,ACBD3,ACD,ACER3,ACLY,ACO1,ACOT7,ACOT8,ACSF3,ACSL1,ACSL3,ACSL4,ACSM3,ACSS1,ACSS2,ACTL6A,ACTN1,ACTN4,ACTR5,ACTR6,ACTR8,ACVR1,ACVR1B,ACVR2A,ACVR2B,ADA,ADAM8,ADAMTS13,ADAMTS7,ADAMTSL4,ADCK3,ADCY2,ADCY3,ADCY6,ADCY7,ADI1,A…
GOTERM_BP_ALL	organic substance metabolic process	GO:0071704	3240	1941	1.68462	1667.04	5.61131e-33	AAAS,AACS,AAK1,AAMDC,AAR2,AARS,AARS2,AARSD1,AASDH,AASDHPPT,AATF,AATK,ABAT,ABCA1,ABCA2,ABCA7,ABCB6,ABCC1,ABCC5,ABCC8,ABCD1,ABCD3,ABCD4,ABCE1,ABCF1,ABHD10,ABHD12,ABHD14B,ABHD3,ABHD4,ABHD5,ABHD6,ABI1,ABI2,ABL1,ABL2,ABLIM1,ABLIM3,ABT1,ABTB1,ACAA1,ACAA2,ACACA,ACACB,ACAD10,ACAD11,ACAD8,ACAD9,ACADM,ACADS,ACADSB,ACADVL,ACAT1,ACAT2,ACBD3,ACD,ACE,ACER3,ACIN1,ACLY,ACO1,ACO2,ACOT11,ACOT7,ACOT8,ACOT9,ACOX1,AC…
GOTERM_BP_ALL	protein modification by small protein conjugation or removal	GO:0070647	620	489	2.85921	356.356	2.37424e-30	AAAS,ABL1,AIMP2,AKT1,AKTIP,AMFR,ANAPC1,ANAPC10,ANAPC11,ANAPC13,ANAPC16,ANAPC2,ANAPC4,ANAPC5,ANAPC7,ANKIB1,APITD1,AREL1,ARIH1,ARIH2,ARNT,ARRB2,ARRDC3,ARRDC4,ASB1,ASB10,ASB13,ASB16,ASB3,ASB6,ASB7,ASB8,ASXL1,ATG3,ATG5,ATG7,ATM,ATXN3,ATXN7,ATXN7L3,AXIN1,BABAM1,BAG5,BAP1,BARD1,BCL10,BCL11A,BCL2,BCOR,BFAR,BIRC2,BIRC5,BIRC6,BIRC7,BLM,BLMH,BMI1,BRAP,BRCA1,BRCC3,BTBD1,BTRC,BUB1,BUB1B,BUB3,CACUL1,CAND1,CAP…
GOTERM_BP_ALL	ncRNA metabolic process	GO:0034660	262	232	5.82503	150.759	1.77877e-28	AARS,AARS2,AARSD1,ABT1,ADAR,ADAT1,ADAT2,ADAT3,AGO1,AGO2,AGO3,AGO4,AIMP1,AIMP2,ALKBH8,ANG,BOP1,BRF1,BYSL,C14orf166,C1D,C7orf60,CARS,CARS2,CD3EAP,CDKAL1,CDKN2A,CHD7,CIRH1A,CLNS1A,CLP1,CPSF3L,CTU2,DALRD3,DARS,DARS2,DCAF13,DDX1,DDX20,DDX21,DDX47,DDX51,DDX56,DEDD,DEDD2,DGCR8,DICER1,DIEXF,DIMT1,DIS3,DIS3L,DIS3L2,DKC1,DROSHA,DTD1,DTD2,DUS1L,DUS3L,DUS4L,EARS2,EEF1E1,EIF4A3,ELAC2,ELL,ELL2,ELL3,ELP3,EMG1,E…
GOTERM_BP_ALL	cell cycle phase transition	GO:0044770	265	234	5.69265	152.417	2.48554e-28	ABCB1,ACTR1A,ACVR1,ACVR1B,ADAM17,AJUBA,AKAP9,AKT1,ALMS1,ANAPC1,ANAPC10,ANAPC11,ANAPC2,ANAPC4,ANAPC5,ANAPC7,ANKRD17,ANLN,ANXA1,APP,ARPP19,ATF5,ATM,ATP2B4,AURKA,BACH1,BCAT1,BCL2,BID,BIRC5,BLM,BORA,BRD4,BRD7,BRSK2,BTRC,BUB1,BUB1B,BUB3,C10orf99,CACUL1,CAMK2B,CAMK2D,CAMK2G,CASP2,CCNA2,CCNB1,CCNB2,CCND1,CCNE1,CCNE2,CCNH,CCNY,CCP110,CDC16,CDC20,CDC23,CDC25A,CDC25B,CDC25C,CDC26,CDC27,CDC34,CDC45,CDC5L,CD…
GOTERM_BP_ALL	establishment of localization in cell	GO:0051649	2197	1494	1.67939	1263.39	1.41731e-27	AAAS,AACS,ABAT,ABCA1,ABCA2,ABCC4,ABCC8,ABCD1,ABL1,ABL2,ABLIM3,ABR,ACAA2,ACACA,ACACB,ACD,ACSL3,ACTL6A,ACTN1,ACTN4,ACTR2,ACTR3,ACVR2B,ADAM8,ADAM9,ADAR,ADCY3,ADIPOQ,ADM,ADORA1,ADORA2B,ADRA2B,ADRA2C,ADRBK1,AFTPH,AGFG1,AHCYL1,AHI1,AIP,AKAP1,AKAP13,AKR1C3,AKT1,AKT2,AKTIP,ALDH5A1,ALDOA,ALKBH5,ALKBH7,ALMS1,ALS2,ALYREF,AMN,ANG,ANK3,ANKFY1,ANKRD27,ANKRD50,ANKRD54,ANO1,ANP32A,ANP32B,ANXA1,ANXA2,ANXA3,ANXA4,…
GOTERM_BP_ALL	nucleic acid metabolic process	GO:0090304	385	307	3.43392	208.865	2.35963e-26	AAAS,AAMDC,AAR2,AARS,AARS2,AARSD1,AATF,ABCA2,ABCE1,ABHD14B,ABL1,ABLIM1,ABLIM3,ABT1,ACAD8,ACD,ACIN1,ACTL6A,ACTN1,ACTN4,ACTR5,ACTR6,ACTR8,ACVR1,ACVR1B,ACVR2A,ACVR2B,ADAD2,ADAM8,ADAR,ADARB1,ADARB2,ADAT1,ADAT2,ADAT3,ADIPOQ,ADIRF,ADNP,ADNP2,ADRA1D,ADRM1,AEBP1,AEBP2,AEN,AES,AFF1,AFF4,AGER,AGGF1,AGO1,AGO2,AGO3,AGO4,AGRN,AHCTF1,AHCYL1,AHI1,AHNAK,AHR,AHRR,AIFM1,AIMP1,AIMP2,AIP,AIRE,AJUBA,AKAP17A,AKIRIN2,A…
GOTERM_BP_ALL	cellular nitrogen compound metabolic process	GO:0034641	788	556	2.25579	416.639	6.84325e-26	AAAS,AAMDC,AAR2,AARS,AARS2,AARSD1,AASDHPPT,AATF,ABCA1,ABCA2,ABCA7,ABCB6,ABCE1,ABCF1,ABHD14B,ABHD3,ABL1,ABLIM1,ABLIM3,ABT1,ABTB1,ACACA,ACACB,ACAD8,ACADM,ACADSB,ACAT1,ACD,ACE,ACER3,ACIN1,ACLY,ACO1,ACOT7,ACP5,ACSL3,ACTL6A,ACTN1,ACTN4,ACTR5,ACTR6,ACTR8,ACVR1,ACVR1B,ACVR2A,ACVR2B,ADA,ADAD2,ADAM8,ADAMTS13,ADAR,ADARB1,ADARB2,ADAT1,ADAT2,ADAT3,ADCY2,ADCY3,ADCY6,ADCY7,ADI1,ADIPOQ,ADIRF,ADK,ADM,ADNP,ADNP2,…
GOTERM_BP_ALL	multi-organism metabolic process	GO:0044033	195	178	7.75082	112.831	1.67138e-25	AAAS,APOBEC3D,APOBEC3F,APOBEC3G,APOBEC3H,ATG16L1,ATG16L2,ATG5,ATG7,CCNH,CCNT1,CDK7,CDK9,CHD1,CTDP1,ELL,ERCC2,ERCC3,FAU,FURIN,GTF2F1,GTF2F2,GTF2H1,GTF2H2,GTF2H3,GTF2H4,GTF2H5,HDAC1,HMGA2,HPN,IFITM3,INPP5K,JUN,MID2,MNAT1,NCBP1,NCBP2,NELFB,NELFCD,NMT2,NUP107,NUP133,NUP153,NUP155,NUP160,NUP188,NUP205,NUP210,NUP214,NUP35,NUP37,NUP43,NUP50,NUP54,NUP62,NUP85,NUP88,NUP93,NUP98,NUPL2,POLR2A,POLR2B,POLR2C,…
GOTERM_BP_ALL	viral process	GO:0016032	345	285	3.6367	197.317	2.6574e-24	AAAS,ABCE1,ABI1,ABI2,ACOT8,ACY3,ADAR,ADARB1,ADRBK1,ALYREF,ANKRD17,AP1B1,AP1G1,AP1G2,AP1M1,AP1M2,AP1S1,AP1S2,AP1S3,AP2A1,AP2A2,AP2B1,AP2M1,AP2S1,APOBEC3A,APOBEC3C,APOBEC3D,APOBEC3F,APOBEC3G,APOBEC3H,APOE,ARF1,ATF7,ATF7IP,ATG16L1,ATG16L2,ATG5,ATG7,ATP6V0C,ATP6V1H,B2M,BAD,BANF1,BAX,BCL2,BCL2L1,BCL2L11,BECN1,BIN1,BNIP3,BNIP3L,BRD4,BTBD17,BTRC,BUB1,C14orf166,C1QBP,C9orf156,C9orf69,CALCOCO2,CAMLG,CARM1…
GOTERM_BP_ALL	organonitrogen compound biosynthetic process	GO:1901566	1199	855	1.90002	692.337	4.87096e-24	AARS,AARS2,AARSD1,AASDHPPT,ABAT,ABCA1,ABCB6,ABCC5,ABCF1,ABTB1,ACACA,ACACB,ACADM,ACER3,ACO1,ACOT7,ACSL3,ADA,ADCY2,ADCY3,ADCY6,ADCY7,ADI1,ADK,ADM,ADNP,ADORA2A,ADORA2B,ADRA2C,ADSL,ADSS,AFMID,AGK,AGMAT,AGO1,AGO2,AGO3,AGO4,AGRN,AGXT,AHCY,AIMP1,AIMP2,AIRE,AK1,AK2,AK3,AK4,AKT1,AKT2,ALAD,ALAS1,ALDH18A1,ALDH4A1,ALDH7A1,ALDH9A1,ALDOA,AMD1,AMPD2,AMPD3,ANG,AP2A1,APIP,APOA1,APOE,APP,APRT,ARG2,ASAH2,ASAH2B,ASL…
GOTERM_BP_ALL	cellular process	GO:0009987	10313	5989	1.6996	5799.02	6.57673e-24	AAAS,AACS,AAK1,AAMDC,AAMP,AAR2,AARS,AARS2,AARSD1,AASDH,AASDHPPT,AATF,AATK,ABAT,ABCA1,ABCA2,ABCA7,ABCB1,ABCB10,ABCB6,ABCB7,ABCB8,ABCB9,ABCC1,ABCC10,ABCC2,ABCC4,ABCC5,ABCC6,ABCC8,ABCD1,ABCD3,ABCD4,ABCE1,ABCF1,ABHD10,ABHD12,ABHD14B,ABHD2,ABHD3,ABHD5,ABHD6,ABI1,ABI2,ABL1,ABL2,ABLIM1,ABLIM3,ABR,ABT1,ABTB1,ABTB2,ACAA1,ACAA2,ACACA,ACACB,ACAD10,ACAD11,ACAD8,ACAD9,ACADM,ACADS,ACADSB,ACADVL,ACAP2,ACAT1,ACB…
GOTERM_BP_ALL	macromolecular complex assembly	GO:0065003	244	211	4.88838	139.44	1.74489e-23	AAR2,AARS2,ABCA1,ABCA7,ABL1,ABT1,ACACA,ACACB,ACAD9,ACADS,ACAT1,ACOT13,ACSL3,ACTR2,ACTR3,ACTR3B,ADAR,ADD1,ADD2,ADIPOQ,ADRM1,ADSL,AGO1,AGO2,AGO3,AGO4,AHCTF1,AHNAK,AHR,AIFM1,AJUBA,AKAP9,ALAD,ALDH5A1,ALDOA,ALOX15,AMFR,ANG,ANKRD27,ANLN,ANO6,ANP32B,ANXA2,ANXA5,ANXA6,AP2B1,AP2S1,APITD1,APOA1,APOA1BP,APOC1,APOE,APOM,ARF1,ARF6,ARFGEF1,ARHGAP18,ARHGAP6,ARHGEF10,ARHGEF5,ARL2,ARL6,ARPC1A,ARPC1B,ARPC2,ARPC3,A…
GOTERM_BP_ALL	organelle fission	GO:0048285	560	433	2.55	324.194	7.52552e-23	ABL1,ACOT8,ACOX1,ACTR2,ACTR3,ACTR8,ADCY3,AKAP8,ANAPC1,ANAPC10,ANAPC11,ANAPC13,ANAPC15,ANAPC16,ANAPC2,ANAPC4,ANAPC5,ANAPC7,ANKLE2,ANLN,APITD1,ARHGEF10,ARHGEF2,ARL8A,ARPP19,ASPM,ASUN,ATG3,ATM,AURKA,AURKAIP1,AURKB,BAG6,BAX,BECN1,BIRC5,BIRC6,BMP4,BMP7,BNIP3,BOD1,BORA,BRCA2,BRSK2,BUB1,BUB1B,BUB3,CALR,CAMK2B,CASC5,CCNA2,CCNB1,CCNB1IP1,CCNB2,CCNF,CCNG1,CCNG2,CCNK,CD2AP,CDC16,CDC20,CDC23,CDC25A,CDC25B,CD…
GOTERM_BP_ALL	mitotic cell cycle process	GO:1903047	229	197	4.7684	130.023	7.49637e-22	AAAS,ABCB1,ABL1,ACTR1A,ACTR8,ACVR1,ACVR1B,ADAM17,AJUBA,AKAP8,AKAP9,AKT1,ALMS1,ANAPC1,ANAPC10,ANAPC11,ANAPC13,ANAPC15,ANAPC16,ANAPC2,ANAPC4,ANAPC5,ANAPC7,ANK3,ANKLE2,ANKRD17,ANLN,ANXA1,APITD1,APP,ARHGEF10,ARHGEF2,ARL8A,ARPP19,ASPM,ASUN,ATF2,ATM,AURKA,AURKAIP1,AURKB,BACH1,BANF1,BBS4,BCAT1,BCL2,BCL2L1,BECN1,BID,BIN3,BIRC5,BIRC6,BLM,BMP4,BMP7,BOD1,BORA,BRD4,BRD7,BRSK2,BTRC,BUB1,BUB1B,BUB3,CACUL1,CAMK…
GOTERM_BP_ALL	nucleic acid-templated transcription	GO:0097659	169	151	6.49902	95.9483	1.18535e-20	AAMDC,AATF,ABCA2,ABHD14B,ABL1,ABLIM1,ABLIM3,ABT1,ACAD8,ACTL6A,ACTN1,ACTN4,ACTR5,ACTR6,ACTR8,ACVR1,ACVR1B,ACVR2A,ACVR2B,ADAM8,ADIPOQ,ADIRF,ADNP,ADNP2,ADRM1,AEBP1,AEBP2,AES,AFF1,AFF4,AGER,AGO1,AGO2,AGRN,AHCTF1,AHI1,AHR,AHRR,AIP,AIRE,AJUBA,AKAP17A,AKIRIN2,AKNA,AKT1,AKT2,ALKBH4,ALX4,ALYREF,AMH,ANG,ANKRA2,ANKRD49,ANP32A,ANXA3,ANXA4,APBB1,APBB2,APBB3,APEX1,APP,ARF4,ARGLU1,ARHGAP35,ARHGEF11,ARHGEF2,ARHG…
GOTERM_BP_ALL	SRP-dependent cotranslational protein targeting to membrane	GO:0006614	108	104	19.108	62.5232	2.94725e-20	DDOST,FAU,RPL10,RPL10A,RPL11,RPL12,RPL13,RPL13A,RPL14,RPL15,RPL17,RPL18,RPL18A,RPL19,RPL21,RPL22,RPL23,RPL23A,RPL24,RPL26L1,RPL27,RPL27A,RPL28,RPL29,RPL3,RPL30,RPL31,RPL32,RPL34,RPL35,RPL35A,RPL36,RPL36A,RPL37,RPL37A,RPL38,RPL39,RPL4,RPL41,RPL5,RPL6,RPL7,RPL7A,RPL8,RPL9,RPLP0,RPLP1,RPLP2,RPN1,RPN2,RPS10,RPS11,RPS12,RPS14,RPS15,RPS15A,RPS16,RPS17,RPS18,RPS19,RPS2,RPS20,RPS21,RPS23,RPS24,RPS25,RPS2…
GOTERM_BP_ALL	establishment of protein localization to endoplasmic reticulum	GO:0072599	118	112	13.7262	68.3124	4.04607e-20	ASCC3,CHMP4A,CHMP4B,DDOST,FAU,MACF1,RAB10,RAB3GAP1,RPL10,RPL10A,RPL11,RPL12,RPL13,RPL13A,RPL14,RPL15,RPL17,RPL18,RPL18A,RPL19,RPL21,RPL22,RPL23,RPL23A,RPL24,RPL26L1,RPL27,RPL27A,RPL28,RPL29,RPL3,RPL30,RPL31,RPL32,RPL34,RPL35,RPL35A,RPL36,RPL36A,RPL37,RPL37A,RPL38,RPL39,RPL4,RPL41,RPL5,RPL6,RPL7,RPL7A,RPL8,RPL9,RPLP0,RPLP1,RPLP2,RPN1,RPN2,RPS10,RPS11,RPS12,RPS14,RPS15,RPS15A,RPS16,RPS17,RPS18,RPS1…
GOTERM_BP_ALL	viral life cycle	GO:0019058	135	125	9.33745	77.6715	6.20706e-20	AAAS,ADAR,ADARB1,ADRBK1,ALYREF,APOBEC3A,APOBEC3C,APOBEC3D,APOBEC3F,APOBEC3G,APOBEC3H,APOE,ATG16L1,ATG16L2,ATG5,ATG7,BCL2,BTBD17,CAV1,CCNH,CCNK,CCNT1,CD55,CD81,CDK7,CDK9,CHD1,CHMP1B,CHMP2A,CHMP2B,CHMP3,CHMP4A,CHMP4B,CHMP5,CHMP6,CHMP7,CPSF4,CTBP1,CTBP2,CTDP1,CTSB,CXADR,DAG1,DDB1,DDX39B,DDX3X,DDX5,DDX6,DEK,DERL1,DICER1,DPP4,DYNLT1,EIF2AK2,ELL,EPS15,ERCC2,ERCC3,FAM111A,FAU,FURIN,GAS6,GSN,GTF2F1,GTF2F…
GOTERM_BP_ALL	regulation of cellular protein catabolic process	GO:1903362	324	264	3.26278	187.57	6.4904e-20	AKT1,ANAPC1,ANAPC10,ANAPC11,ANAPC15,ANAPC2,ANAPC4,ANAPC5,ANAPC7,ANKIB1,ANXA2,APOE,ARAF,ARIH1,ARIH2,ATM,ATPIF1,ATRAID,AURKA,AXIN1,BAG5,BAG6,BCAP31,BTRC,BUB1,BUB1B,BUB3,CAV1,CCDC22,CCNB1,CD81,CDC16,CDC20,CDC23,CDC26,CDC27,CDC6,CDK1,CDK5RAP3,CDKN2A,CENPE,CENPF,CHFR,CLU,COMMD1,CSNK1D,CSNK1E,CSNK2A1,CSNK2A2,CTSC,CUL1,CUL3,DAB2,DAB2IP,DDRGK1,DLGAP5,DNAJB2,DUSP1,DVL1,DYNC1LI1,ESPL1,EZR,FBXL5,FBXO22,FBXO…
GOTERM_BP_ALL	mRNA splicing, via spliceosome	GO:0000398	134	124	9.22256	77.231	1.22384e-19	AAR2,ACIN1,ALYREF,AQR,BCAS2,BUD13,BUD31,C1QBP,CACTIN,CCAR1,CD2BP2,CDC40,CDC5L,CDK13,CELF1,CELF3,CLNS1A,CLP1,CPSF1,CPSF2,CPSF3,CPSF7,CRNKL1,CSTF1,CSTF2,CSTF3,CTNNBL1,CWC15,CWC22,CWC27,DAZAP1,DBR1,DCPS,DDX1,DDX20,DDX23,DDX39A,DDX39B,DDX41,DDX46,DDX5,DGCR14,DHX35,DHX38,DHX8,DHX9,DNAJC8,DYRK1A,EFTUD2,EIF4A3,FRG1,FUS,GCFC2,GEMIN2,GEMIN4,GEMIN5,GEMIN6,GEMIN7,GEMIN8,GPATCH1,GTF2F1,GTF2F2,HNRNPA0,HNRNPA1…
GOTERM_BP_ALL	G2/M transition of mitotic cell cycle	GO:0000086	148	135	7.66728	85.5865	1.33708e-19	ABCB1,ACTR1A,AJUBA,AKAP9,ALMS1,APP,ARPP19,ATM,AURKA,BACH1,BIRC5,BLM,BORA,BRD4,BRSK2,BTRC,CAMK2D,CCNA2,CCNB1,CCNB2,CCND1,CCNH,CCNY,CCP110,CDC25A,CDC25B,CDC25C,CDC7,CDK1,CDK2,CDK4,CDK5RAP2,CDK5RAP3,CDK7,CDKN1A,CDKN2A,CENPF,CENPJ,CEP135,CEP152,CEP164,CEP192,CEP250,CEP290,CEP41,CEP57,CEP63,CEP70,CEP72,CEP76,CEP78,CETN2,CHEK1,CHEK2,CKAP5,CLASP1,CNTRL,CSNK1D,CSNK1E,CSRP2BP,CTC1,CUL1,DBF4B,DCTN1,DCTN2,D…
GOTERM_BP_ALL	nuclear-transcribed mRNA catabolic process, nonsense-mediated decay	GO:0000184	120	113	11.8699	69.4702	1.80538e-19	CASC3,CTIF,DCP1A,DCP1B,DCP2,DHX34,EIF3E,EIF4A3,EIF4G1,ETF1,EXOSC10,FAU,GSPT1,MAGOH,MAGOHB,NBAS,NCBP1,NCBP2,PABPC1,PARN,PPP2CA,PPP2R1A,PPP2R2A,RBM8A,RNPS1,RPL10,RPL10A,RPL11,RPL12,RPL13,RPL13A,RPL14,RPL15,RPL17,RPL18,RPL18A,RPL19,RPL21,RPL22,RPL23,RPL23A,RPL24,RPL26L1,RPL27,RPL27A,RPL28,RPL29,RPL3,RPL30,RPL31,RPL32,RPL34,RPL35,RPL35A,RPL36,RPL36A,RPL37,RPL37A,RPL38,RPL39,RPL4,RPL41,RPL5,RPL6,RPL7,…
GOTERM_BP_ALL	macromolecular complex subunit organization	GO:0043933	763	546	2.031	428.57	1.91707e-19	AAR2,AARS2,ABCA1,ABCA7,ABI1,ABI2,ABL1,ABL2,ABT1,ACACA,ACACB,ACAD9,ACADS,ACAT1,ACOT13,ACSL3,ACTA1,ACTB,ACTL6A,ACTN1,ACTN4,ACTR2,ACTR3,ACTR3B,ACTR6,ACTR8,ADAMTS2,ADAR,ADD1,ADD2,ADIPOQ,ADRM1,ADSL,AEBP2,AGFG1,AGO1,AGO2,AGO3,AGO4,AHCTF1,AHNAK,AHR,AIFM1,AJUBA,AKAP9,ALAD,ALDH5A1,ALDOA,ALMS1,ALOX15,AMFR,AMOT,ANG,ANKRD27,ANLN,ANO6,ANP32B,ANP32E,ANXA2,ANXA5,ANXA6,AP1AR,AP2B1,AP2S1,APBB1,APC2,APITD1,APOA1,A…
GOTERM_BP_ALL	nucleobase-containing compound biosynthetic process	GO:0034654	4033	2570	1.39373	2327.74	2.33273e-19	AAAS,AAMDC,AATF,ABCA1,ABCA2,ABHD14B,ABL1,ABLIM1,ABLIM3,ABT1,ACACA,ACACB,ACAD8,ACD,ACOT7,ACTL6A,ACTN1,ACTN4,ACTR5,ACTR6,ACTR8,ACVR1,ACVR1B,ACVR2A,ACVR2B,ADA,ADAM8,ADCY2,ADCY3,ADCY6,ADCY7,ADIPOQ,ADIRF,ADK,ADM,ADNP,ADNP2,ADORA2A,ADORA2B,ADRA2C,ADRM1,ADSL,ADSS,AEBP1,AEBP2,AES,AFF1,AFF4,AFMID,AGER,AGO1,AGO2,AGRN,AHCTF1,AHI1,AHR,AHRR,AIP,AIRE,AJUBA,AK1,AK2,AK3,AK4,AKAP17A,AKIRIN2,AKNA,AKT1,AKT2,ALDOA,A…
GOTERM_BP_ALL	mitotic nuclear division	GO:0007067	232	196	4.07728	133.554	6.93345e-19	ABL1,ACTR8,AKAP8,ANAPC1,ANAPC10,ANAPC11,ANAPC13,ANAPC15,ANAPC16,ANAPC2,ANAPC4,ANAPC5,ANAPC7,ANKLE2,ANLN,APITD1,ARHGEF10,ARHGEF2,ARL8A,ARPP19,ASPM,ASUN,ATM,AURKA,AURKAIP1,AURKB,BECN1,BIRC5,BIRC6,BMP4,BMP7,BOD1,BORA,BRSK2,BUB1,BUB1B,BUB3,CASC5,CCNA2,CCNB1,CCNB2,CCNF,CCNG1,CCNG2,CCNK,CD2AP,CDC16,CDC20,CDC23,CDC25A,CDC25B,CDC25C,CDC26,CDC27,CDC42,CDC6,CDCA2,CDCA3,CDCA5,CDCA8,CDK1,CDK11A,CDK11B,CDK13,…
GOTERM_BP_ALL	proteolysis involved in cellular protein catabolic process	GO:0051603	368	291	2.85085	211.598	9.41781e-19	ADAMTS7,AKT1,AMFR,ANAPC1,ANAPC10,ANAPC11,ANAPC2,ANAPC4,ANAPC5,ANAPC7,ANKIB1,ANKZF1,ARAF,AREL1,ARIH1,ARIH2,ARNTL,ARRB2,ATE1,ATM,ATPIF1,ATRAID,ATXN3,AUP1,AURKA,AURKB,AXIN1,BAG5,BAG6,BAP1,BCAP31,BFAR,BIRC2,BTRC,BUB1,BUB1B,BUB3,C17orf97,CACUL1,CAPN2,CASP8,CAV1,CBLC,CCDC22,CCDC47,CCNB1,CCNF,CD2AP,CDC16,CDC20,CDC23,CDC26,CDC27,CDC34,CDC6,CDK1,CDK2,CDKN2A,CENPE,CENPF,CHFR,CHMP4B,CIT,CLOCK,CLPP,CLPX,CLU,…
GOTERM_BP_ALL	positive regulation of protein catabolic process	GO:0045732	253	211	3.71393	146.466	1.82782e-18	ADAM8,ADAM9,AKT1,ANAPC1,ANAPC10,ANAPC11,ANAPC2,ANAPC4,ANAPC5,ANAPC7,ANKIB1,APC2,APOE,ARIH1,ARIH2,ATG4B,ATG7,ATPIF1,ATXN3,AURKA,AXIN1,BAG6,BARD1,BCAP31,BTRC,C4BPB,CAV1,CBLB,CCDC22,CCNB1,CD81,CDC16,CDC20,CDC23,CDC26,CDC27,CDK1,CDKN1B,CHFR,CLU,CREBRF,CSNK1D,CSNK1E,CSNK2A1,CTSC,CUL1,CUL3,CUL4B,DAB2,DAB2IP,DDRGK1,DLGAP5,DNAJB2,DVL1,EDEM1,EDEM2,EGLN2,ESPL1,EZR,FBXL5,FBXO22,FBXO5,FBXW7,FOXO1,FURIN,FZR1,…
GOTERM_BP_ALL	chromosome organization	GO:0051276	544	408	2.28485	312.169	2.44444e-18	ACD,ACIN1,ACTB,ACTL6A,ACTR6,ACTR8,AEBP2,AIFM1,ANAPC1,ANAPC10,ANAPC11,ANAPC2,ANAPC4,ANAPC5,ANAPC7,ANP32B,ANP32E,ANXA1,APBB1,APEX1,APITD1,ARID1A,ARID1B,ARID2,ARID4A,ARID4B,ARID5A,ASCC3,ASF1A,ASF1B,ASH1L,ASH2L,ASXL1,ASXL2,ATAD2,ATAD2B,ATF2,ATF7IP,ATG5,ATG7,ATM,ATRX,ATXN7,ATXN7L3,AURKA,AURKB,AUTS2,AXIN2,BABAM1,BAG6,BAHD1,BANP,BAP1,BAZ1A,BAZ1B,BAZ2A,BCL6,BCOR,BCORL1,BECN1,BEND3,BLM,BMI1,BPTF,BRCA1,BRC…
GOTERM_BP_ALL	mitochondrial translational termination	GO:0070126	86	84	30.8106	49.787	6.65131e-18	AURKAIP1,C12orf65,CHCHD1,DAP3,GADD45GIP1,GFM2,ICT1,MRPL1,MRPL10,MRPL11,MRPL12,MRPL13,MRPL14,MRPL15,MRPL16,MRPL17,MRPL18,MRPL19,MRPL2,MRPL20,MRPL21,MRPL22,MRPL23,MRPL24,MRPL27,MRPL28,MRPL3,MRPL32,MRPL33,MRPL34,MRPL35,MRPL36,MRPL37,MRPL38,MRPL39,MRPL4,MRPL40,MRPL41,MRPL42,MRPL43,MRPL44,MRPL45,MRPL46,MRPL47,MRPL48,MRPL49,MRPL50,MRPL51,MRPL52,MRPL54,MRPL55,MRPL9,MRPS10,MRPS11,MRPS12,MRPS14,MRPS15,MRP…
GOTERM_BP_ALL	gene expression	GO:0010467	179	150	4.52811	96.2915	1.31249e-17	AAAS,AAMDC,AAR2,AARS,AARS2,AARSD1,AATF,ABCA2,ABCF1,ABHD14B,ABL1,ABLIM1,ABLIM3,ABT1,ABTB1,ACAD8,ACE,ACIN1,ACO1,ACTA1,ACTL6A,ACTR5,ACTR6,ACTR8,ACVR1,ACVR1B,ACVR2A,ACVR2B,ADAD2,ADAM8,ADAMTS13,ADAMTS2,ADAR,ADARB1,ADARB2,ADAT1,ADAT2,ADAT3,ADIPOQ,ADIRF,ADM2,ADNP,ADNP2,ADRM1,AEBP1,AEBP2,AES,AFF1,AFF4,AFG3L2,AGA,AGER,AGFG1,AGGF1,AGO1,AGO2,AGO3,AGO4,AGRN,AHCTF1,AHCYL1,AHI1,AHNAK,AHR,AHRR,AIFM1,AIMP1,AIMP2…
GOTERM_BP_ALL	viral transcription	GO:0019083	133	121	7.45015	76.8462	1.66309e-17	AAAS,CCNH,CCNT1,CDK7,CDK9,CHD1,CTDP1,ELL,ERCC2,ERCC3,FAU,GTF2F1,GTF2F2,GTF2H1,GTF2H2,GTF2H3,GTF2H4,GTF2H5,HDAC1,HMGA2,HPN,IFITM3,INPP5K,JUN,MID2,MNAT1,NCBP1,NCBP2,NELFB,NELFCD,NUP107,NUP133,NUP153,NUP155,NUP160,NUP188,NUP205,NUP210,NUP214,NUP35,NUP37,NUP43,NUP50,NUP54,NUP62,NUP85,NUP88,NUP93,NUP98,NUPL2,POLR2A,POLR2B,POLR2C,POLR2D,POLR2E,POLR2F,POLR2G,POLR2H,POLR2I,POLR2J,POLR2K,POLR2L,POM121,RAE…
GOTERM_BP_ALL	mitochondrial translational initiation	GO:0070124	84	82	30.0707	48.6292	1.90774e-17	AURKAIP1,CHCHD1,DAP3,GADD45GIP1,ICT1,MRPL1,MRPL10,MRPL11,MRPL12,MRPL13,MRPL14,MRPL15,MRPL16,MRPL17,MRPL18,MRPL19,MRPL2,MRPL20,MRPL21,MRPL22,MRPL23,MRPL24,MRPL27,MRPL28,MRPL3,MRPL32,MRPL33,MRPL34,MRPL35,MRPL36,MRPL37,MRPL38,MRPL39,MRPL4,MRPL40,MRPL41,MRPL42,MRPL43,MRPL44,MRPL45,MRPL46,MRPL47,MRPL48,MRPL49,MRPL50,MRPL51,MRPL52,MRPL54,MRPL55,MRPL9,MRPS10,MRPS11,MRPS12,MRPS14,MRPS15,MRPS16,MRPS17,MRP…
GOTERM_BP_ALL	mitochondrial translational elongation	GO:0070125	84	82	30.0707	48.6292	1.90774e-17	AURKAIP1,CHCHD1,DAP3,GADD45GIP1,GFM1,ICT1,MRPL1,MRPL10,MRPL11,MRPL12,MRPL13,MRPL14,MRPL15,MRPL16,MRPL17,MRPL18,MRPL19,MRPL2,MRPL20,MRPL21,MRPL22,MRPL23,MRPL24,MRPL27,MRPL28,MRPL3,MRPL32,MRPL33,MRPL34,MRPL35,MRPL36,MRPL37,MRPL38,MRPL39,MRPL4,MRPL40,MRPL41,MRPL42,MRPL43,MRPL44,MRPL45,MRPL46,MRPL47,MRPL48,MRPL49,MRPL50,MRPL51,MRPL52,MRPL54,MRPL55,MRPL9,MRPS10,MRPS11,MRPS12,MRPS14,MRPS15,MRPS16,MRPS1…
GOTERM_BP_ALL	intracellular protein transport	GO:0006886	293	235	3.11849	166.856	1.95275e-17	ABLIM3,ACD,ACSL3,ACTL6A,ADAR,ADIPOQ,ADORA1,AHCYL1,AIP,AKAP1,AKR1C3,AKT1,AKT2,AMN,ANK3,ANP32B,ANXA2,AP1B1,AP1G1,AP1G2,AP1M1,AP1M2,AP1S1,AP1S2,AP1S3,AP2A1,AP2A2,AP2B1,AP2M1,AP2S1,AP3B1,AP3D1,AP3M1,AP3M2,AP3S1,AP3S2,AP4B1,AP4E1,AP4M1,APC2,APPBP2,ARCN1,ARFGAP3,ARFIP1,ARFRP1,ARHGEF2,ARIH2,ARL6,ARL6IP1,ARNTL,ASCC3,ASPH,ASPSCR1,ATG13,ATG3,ATG4A,ATG4B,ATG4C,ATG4D,ATP10A,ATP10B,ATP1B1,ATPIF1,AUP1,AXIN1,AX…
GOTERM_BP_ALL	negative regulation of cell cycle phase transition	GO:1901988	180	156	4.78958	104.205	3.51179e-17	ANAPC1,ANAPC10,ANAPC11,ANAPC15,ANAPC2,ANAPC4,ANAPC5,ANAPC7,ATF5,ATM,BCL2,BLM,BRD7,BUB1,BUB1B,BUB3,C10orf99,CASP2,CCNA2,CCNB1,CCND1,CDC16,CDC20,CDC23,CDC26,CDC27,CDC5L,CDC73,CDK1,CDK2,CDK5RAP3,CDKN1A,CDKN1B,CENPF,CHEK2,CRADD,CSNK2A1,CSNK2A2,CTDSP1,CTDSP2,CTDSPL,DGKZ,DUSP1,DYNC1LI1,E2F7,EZH2,FANCI,FBXO31,FBXO7,FHL1,FOXN3,FOXO4,GEN1,GIGYF2,GPR132,GTSE1,H2AFY,HMGA2,HUS1,IER3,KANK2,KLHL22,LCMT1,MAD1L1…
GOTERM_BP_ALL	cellular macromolecule biosynthetic process	GO:0034645	178	150	4.50907	97.4463	3.69751e-17	AAMDC,AARS,AARS2,AARSD1,AATF,ABCA1,ABCA2,ABCA7,ABCF1,ABHD14B,ABL1,ABLIM1,ABLIM3,ABT1,ABTB1,ACAD8,ACD,ACO1,ACTL6A,ACTR5,ACTR6,ACTR8,ACVR1,ACVR1B,ACVR2A,ACVR2B,ADAM8,ADAMTS13,ADAMTS7,ADAMTSL4,ADIPOQ,ADIRF,ADNP,ADNP2,ADRM1,AEBP1,AEBP2,AES,AFF1,AFF4,AGER,AGL,AGO1,AGO2,AGO3,AGO4,AGRN,AHCTF1,AHI1,AHR,AHRR,AIMP1,AIMP2,AIRE,AJUBA,AKAP17A,AKIRIN2,AKNA,AKT1,AKT2,ALG1,ALG11,ALG13,ALG14,ALG2,ALG3,ALG5,ALG6,A…
GOTERM_BP_ALL	establishment of protein localization to organelle	GO:0072594	237	196	3.60024	136.081	5.71025e-17	ABLIM3,ACTL6A,ADAR,AIP,AKAP1,AKR1C3,AKT1,AP3B1,AP3M1,APC2,ARIH2,ARNTL,ASCC3,ATG13,ATP9B,ATPIF1,AXIN1,AXIN2,BAD,BAG4,BAMBI,BAP1,BAX,BBC3,BCL2,BCL2L11,BCL3,BCL6,BECN1,BID,BMF,BMP4,BMP7,BMPR1A,BNIP3L,C11orf73,C1QTNF3,CASP8,CBLB,CCDC22,CDH1,CDKN1A,CDKN2A,CEP57,CHCHD4,CHERP,CHMP4A,CHMP4B,CHP1,COX18,CREB3,CSF3,CSNK2A2,CTSK,CYB5R1,DAB2,DAB2IP,DACT3,DAG1,DDOST,DDX58,DMAP1,DNAJC15,DNAJC19,DPH6,DYNLL1,DYNL…
GOTERM_BP_ALL	translational elongation	GO:0006414	120	110	8.15062	69.2268	1.03674e-16	AARS,AARSD1,ABTB1,AURKAIP1,C12orf65,CHCHD1,CPEB3,DAP3,DTD1,DTD2,EEF1A1,EEF1B2,EEF1D,EEF1E1,EEF1G,EEF2,EEF2K,EEFSEC,EIF5A,EIF5A2,FAU,GADD45GIP1,GATC,GFM1,HBS1L,IARS,IARS2,ICT1,LARS,LARS2,MRPL1,MRPL10,MRPL11,MRPL12,MRPL13,MRPL14,MRPL15,MRPL16,MRPL17,MRPL18,MRPL19,MRPL2,MRPL20,MRPL21,MRPL22,MRPL23,MRPL24,MRPL27,MRPL28,MRPL3,MRPL32,MRPL33,MRPL34,MRPL35,MRPL36,MRPL37,MRPL38,MRPL39,MRPL4,MRPL40,MRPL41,…
GOTERM_BP_ALL	single-organism organelle organization	GO:1902589	1191	799	1.66547	666.645	2.44045e-16	AARS2,ABI1,ABI2,ABL1,ABL2,ABLIM1,ABLIM3,ABR,ACAA2,ACBD5,ACD,ACIN1,ACTA1,ACTG1,ACTL6A,ACTN1,ACTN4,ACTR2,ACTR3,ACTR3B,ACTR8,ADAMTS7,ADCY3,ADD1,ADD2,AFG3L2,AGFG1,AHI1,AIFM1,AKAP8,AKAP9,AKR1E2,AKT1,AKT2,ALDOA,ALKBH4,ALKBH7,ALMS1,ALOX15,AMBRA1,AMOT,ANAPC1,ANAPC10,ANAPC11,ANAPC13,ANAPC15,ANAPC16,ANAPC2,ANAPC4,ANAPC5,ANAPC7,ANG,ANK3,ANKFY1,ANKLE2,ANKRD27,ANLN,ANXA1,ANXA2,ANXA5,AP1AR,APBB1,APC2,APEX1,API…
GOTERM_BP_ALL	anaphase-promoting complex-dependent proteasomal ubiquitin-dependent protein catabolic process	GO:0031145	109	101	9.27015	63.1021	3.7197e-16	ANAPC1,ANAPC10,ANAPC11,ANAPC2,ANAPC4,ANAPC5,ANAPC7,ATM,AURKA,AURKB,BTRC,BUB1,BUB1B,BUB3,CCNB1,CDC16,CDC20,CDC23,CDC26,CDC27,CDC6,CDK1,CDK2,CENPE,CENPF,CIT,CSNK2A1,CSNK2A2,CUL1,CUL3,DLGAP5,ESPL1,FBXO5,FZR1,KLHL22,MAD1L1,MAD2L1,MAD2L2,NEK2,NEK6,NSMCE2,PLK1,PSMA1,PSMA2,PSMA3,PSMA4,PSMA5,PSMA7,PSMB1,PSMB10,PSMB2,PSMB3,PSMB4,PSMB5,PSMB6,PSMB7,PSMC1,PSMC2,PSMC3,PSMC4,PSMC5,PSMC6,PSMD1,PSMD10,PSMD11,PSM…
GOTERM_BP_ALL	negative regulation of protein modification process	GO:0031400	512	381	2.16658	296.144	1.57974e-15	ABL1,ADAR,ADARB1,ADIPOQ,AGER,AIDA,AKAP1,AKT1,AKT1S1,ANAPC1,ANAPC10,ANAPC11,ANAPC15,ANAPC2,ANAPC4,ANAPC5,ANAPC7,APOE,ARRB2,ASH1L,ATF3,ATG14,ATG5,ATG7,ATM,ATP2B4,ATRAID,BAG4,BAG5,BAK1,BAX,BCOR,BMP4,BMP7,BRCA1,BUB1,BUB1B,BUB3,CACTIN,CALM1,CAMK2N1,CAMK2N2,CAMSAP3,CAPN3,CASC5,CASP3,CAV1,CBLC,CCNB1,CD2BP2,CDC16,CDC20,CDC23,CDC26,CDC27,CDK5,CDK5RAP1,CDK5RAP3,CDKN1A,CDKN1B,CDKN1C,CDKN2A,CENPF,CEP192,CHOR…
GOTERM_BP_ALL	regulation of ligase activity	GO:0051340	135	120	5.88004	78.154	2.2534e-15	ABL1,ANAPC1,ANAPC10,ANAPC11,ANAPC15,ANAPC2,ANAPC4,ANAPC5,ANAPC7,ARRDC3,ARRDC4,ATM,AXIN1,BAG5,BMI1,BTRC,BUB1,BUB1B,BUB3,CCNB1,CDC14B,CDC16,CDC20,CDC23,CDC26,CDC27,CDK1,CDKN2A,CENPF,CUL1,DCUN1D1,DCUN1D2,DCUN1D3,DCUN1D4,DCUN1D5,DUSP1,DYNC1LI1,FBXO5,FBXW7,FZR1,GCLM,GEN1,KLHL22,LCMT1,LIMK1,MAD1L1,MAD2L1,MAD2L2,MASTL,MID1IP1,NHEJ1,PARK7,PCID2,PIN1,PINK1,PLK1,PSEN1,PSMA1,PSMA2,PSMA3,PSMA4,PSMA5,PSMA7,PS…
GOTERM_BP_ALL	rRNA processing	GO:0006364	99	92	9.69683	57.1789	3.99467e-15	ABT1,BOP1,BYSL,C1D,C7orf60,CDKN2A,CHD7,CIRH1A,DCAF13,DDX21,DDX47,DDX51,DDX56,DIEXF,DIMT1,DIS3,DIS3L,DIS3L2,DKC1,EIF4A3,EMG1,ERI1,ERI2,ERI3,EXOSC1,EXOSC10,EXOSC2,EXOSC3,EXOSC4,EXOSC5,EXOSC6,EXOSC7,EXOSC8,EXOSC9,FBL,FCF1,FDXACB1,FRG1,FTSJ2,FTSJ3,GAR1,GEMIN4,GTF2H5,HEATR1,IMP3,IMP4,ISG20,KRR1,LAS1L,LSM6,METTL15,METTL16,MPHOSPH10,MPHOSPH6,MRM1,MRPS11,MRPS9,NGDN,NHP2,NOB1,NOC4L,NOL11,NOL6,NOL8,NOL9,NO…
GOTERM_BP_ALL	chromatin modification	GO:0016568	333	258	2.58113	191.637	1.03048e-14	ACTB,ACTL6A,ACTR6,ACTR8,AEBP2,ANP32E,APBB1,APITD1,ARID1A,ARID1B,ARID2,ARID4A,ARID4B,ARID5A,ASF1A,ASF1B,ASH1L,ASH2L,ASXL1,ASXL2,ATAD2,ATAD2B,ATF2,ATG5,ATG7,ATM,ATRX,ATXN7,ATXN7L3,AURKA,AURKB,AUTS2,BABAM1,BAG6,BAHD1,BANP,BAP1,BAZ1A,BAZ1B,BAZ2A,BCL6,BCOR,BCORL1,BEND3,BMI1,BPTF,BRCA1,BRCA2,BRCC3,BRD1,BRD2,BRD3,BRD4,BRD7,BRD8,BRD9,BRE,BRMS1,BRMS1L,BRPF1,BRPF3,C11orf30,C14orf169,C17orf49,CABIN1,CAMK2D,…
GOTERM_BP_ALL	cellular response to topologically incorrect protein	GO:0035967	139	122	5.27434	80.4697	1.2239e-14	AARS,ACADVL,ADD1,AMFR,ANKZF1,ARFGAP1,ASNA1,ASNS,ATF3,ATF4,ATF6,ATF6B,ATP6V0D1,ATXN3,BAK1,BAX,BBC3,BCL2L11,BFAR,CALR,CCND1,CDK5RAP3,COPS5,CREB3,CREB3L1,CREB3L2,CREB3L3,CREB3L4,CREBRF,CTDSP2,CTH,CUL7,CXXC1,DAB2IP,DCTN1,DDX11,DERL1,DERL2,DERL3,DNAJB11,DNAJB9,DNAJC3,EDEM1,EDEM2,EDEM3,EIF2AK2,EIF2AK3,EIF2AK4,EIF2S1,EXTL3,FKBP14,GFPT1,GNB2L1,GOSR2,GSK3A,HDAC6,HDGF,HERPUD1,HSP90B1,HSPA1A,HSPA5,HYOU1,KDE…
GOTERM_BP_ALL	transcription initiation from RNA polymerase II promoter	GO:0006367	254	204	3.01626	146.929	1.79747e-14	AHR,AKT1,ATF7IP,CAND1,CCNC,CCNH,CCNT1,CCNT2,CDK7,CDK8,CDK9,COX4I1,COX5A,COX5B,COX6A1,COX6B1,COX6C,COX7A2L,COX7B,COX7C,COX8A,CREB1,CREBBP,CTGF,CTNNBIP1,CYCS,DDIT4,E2F2,E2F3,E2F4,E2F5,ERCC2,ERCC3,ESR1,ESR2,ESRRA,G6PD,GLS,GLS2,GPI,GPX2,GSR,GTF2A2,GTF2B,GTF2E1,GTF2E2,GTF2F1,GTF2F2,GTF2H1,GTF2H2,GTF2H3,GTF2H4,GTF2H5,GTF2I,HDAC1,HMGB1,HNF1A,HNF1B,IRF8,JUNB,LAMTOR1,LAMTOR2,LAMTOR3,LAMTOR4,LAMTOR5,MAML1,…
GOTERM_BP_ALL	translational termination	GO:0006415	91	85	10.4774	52.4923	1.81232e-14	AURKAIP1,C12orf65,CHCHD1,DAP3,EIF5A,EIF5A2,ETF1,FAU,GADD45GIP1,GFM2,GSPT1,HRSP12,ICT1,MRPL1,MRPL10,MRPL11,MRPL12,MRPL13,MRPL14,MRPL15,MRPL16,MRPL17,MRPL18,MRPL19,MRPL2,MRPL20,MRPL21,MRPL22,MRPL23,MRPL24,MRPL27,MRPL28,MRPL3,MRPL32,MRPL33,MRPL34,MRPL35,MRPL36,MRPL37,MRPL38,MRPL39,MRPL4,MRPL40,MRPL41,MRPL42,MRPL43,MRPL44,MRPL45,MRPL46,MRPL47,MRPL48,MRPL49,MRPL50,MRPL51,MRPL52,MRPL54,MRPL55,MRPL9,MRP…
GOTERM_BP_ALL	post-translational protein modification	GO:0043687	330	256	2.55793	191.043	2.59694e-14	AAAS,ADAMTS13,ADAMTS7,ADAMTSL4,AGBL1,AGBL4,AGTPBP1,ALG1,ALG11,ALG13,ALG14,ALG2,ALG3,ALG5,ALG6,ALG8,ALG9,ARSA,ARSB,ARSD,ARSE,ARSG,ATG12,ATG4A,ATG4B,ATG4C,ATG4D,ATG5,ATG7,B3GNT2,B3GNT3,B3GNT5,B3GNT7,B3GNT8,B4GALT1,B4GALT2,B4GALT3,B4GALT4,B4GALT5,B4GALT6,BLM,BMI1,BRCA1,C1GALT1,C1GALT1C1,CALR,CANX,CBX2,CBX4,CBX8,CDKN2A,CETN2,CMAS,CRTAP,CTSA,DAD1,DDOST,DHDDS,DHPS,DOHH,DOLK,DOLPP1,DPAGT1,DPH1,DPH2,DPH3…
GOTERM_BP_ALL	response to unfolded protein	GO:0006986	167	142	4.17854	96.6794	2.90243e-14	AARS,ACADVL,ADD1,AMFR,ARFGAP1,ASNA1,ASNS,ATF3,ATF4,ATF6,ATF6B,ATP6V0D1,BAK1,BAX,BBC3,BCL2L11,BFAR,CALR,CCND1,CDK5RAP3,CHAC1,COPS5,CREB3,CREB3L1,CREB3L2,CREB3L3,CREB3L4,CREBRF,CTDSP2,CTH,CUL7,CXXC1,DAB2IP,DCTN1,DDX11,DERL1,DERL2,DERL3,DNAJA1,DNAJB1,DNAJB11,DNAJB2,DNAJB4,DNAJB9,DNAJC3,DNAJC4,EDEM1,EDEM2,EDEM3,EIF2AK2,EIF2AK3,EIF2AK4,EIF2S1,ERP44,EXTL3,FAF2,FKBP14,GFPT1,GNB2L1,GOSR2,GSK3A,HDGF,HERPU…
GOTERM_BP_ALL	translational initiation	GO:0006413	102	93	7.68495	58.711	4.9735e-14	ABCF1,AGO2,AURKAIP1,CDC123,CHCHD1,COPS5,CTIF,DAP3,DDX1,DDX3X,DENR,DHX29,EIF1,EIF1AD,EIF1AX,EIF1B,EIF2A,EIF2AK1,EIF2AK2,EIF2AK3,EIF2AK4,EIF2B1,EIF2B2,EIF2B3,EIF2B4,EIF2B5,EIF2D,EIF2S1,EIF2S2,EIF2S3,EIF3A,EIF3B,EIF3C,EIF3D,EIF3E,EIF3F,EIF3G,EIF3H,EIF3I,EIF3J,EIF3K,EIF3L,EIF3M,EIF4A1,EIF4A2,EIF4B,EIF4E,EIF4E2,EIF4EBP1,EIF4EBP2,EIF4G1,EIF4G2,EIF4G3,EIF4H,EIF5,EIF5B,EIF6,FAU,FMR1,GADD45GIP1,GTPBP1,GTP…
GOTERM_BP_ALL	positive regulation of macromolecule metabolic process	GO:0010604	2770	1778	1.37465	1602.93	6.23976e-14	AAMDC,AATF,ABCA7,ABCF1,ABHD14B,ABI1,ABL1,ABL2,ABLIM1,ABLIM3,ACD,ACE,ACSL1,ACTA1,ACVR1,ACVR1B,ACVR2A,ACVR2B,ADAM17,ADAM8,ADAM9,ADAR,ADCY2,ADCY3,ADCY6,ADCY7,ADIPOQ,ADIRF,ADM2,ADNP,ADORA1,ADORA2B,ADRA1B,ADRA2B,ADRA2C,ADRM1,AFF1,AGER,AGO1,AGO2,AGRN,AHI1,AHR,AIFM1,AIMP2,AIRE,AJUBA,AKAP9,AKIRIN2,AKNA,AKT1,AKT2,AKTIP,ALOX15,ALS2,ALX4,ALYREF,AMELX,AMH,ANAPC1,ANAPC10,ANAPC11,ANAPC2,ANAPC4,ANAPC5,ANAPC7,AN…
GOTERM_BP_ALL	peptidyl-lysine modification	GO:0018205	252	201	2.9305	145.398	7.37456e-14	AAAS,ACTL6A,APBB1,ARID4A,ARID4B,ARID5A,ARNT,ASH1L,ASH2L,ASXL2,ATAT1,ATF2,ATG5,ATG7,ATP7A,AUTS2,BAG6,BAZ2A,BCL11A,BCOR,BEND3,BLM,BLOC1S1,BMI1,BRCA1,BRCA2,BRD1,BRD4,BRD7,BRD8,BRPF1,BRPF3,CAMKMT,CAPN3,CBX2,CBX4,CBX8,CDKN2A,CDYL,CETN2,CHEK1,CLOCK,CREBBP,CRTC2,CSRP2BP,CTBP1,CTCF,CTCFL,CTH,CTNNB1,CTR9,CXXC1,DHPS,DMAP1,DNMT1,DNMT3B,DOHH,DOT1L,DPY30,DR1,EED,EGR1,EHMT1,EHMT2,EID1,EIF5A,EIF5A2,ELP3,ELP4,EP…
GOTERM_BP_ALL	nucleoside metabolic process	GO:0009116	356	272	2.39489	206.095	1.10908e-13	ACACA,ACACB,ACLY,ACOT7,ADA,ADK,ADPGK,ADSL,ADSS,AHCY,AHCYL1,AHCYL2,AK1,AK2,AK3,AK4,ALDOA,ALDOC,AMD1,AMPD2,AMPD3,APIP,APOBEC3A,APOBEC3C,APOBEC3F,APOBEC3G,APOBEC3H,APRT,ARNT,ATIC,ATP1B1,ATP5A1,ATP5B,ATP5C1,ATP5D,ATP5E,ATP5F1,ATP5G1,ATP5G2,ATP5G3,ATP5H,ATP5I,ATP5J,ATP5J2,ATP5L,ATP5O,ATP5S,ATP6V0A1,ATP6V0A2,ATP6V1A,ATP6V1B2,ATP7A,ATPIF1,BAD,BPGM,BPNT1,CAD,CARD11,CASK,CDA,CHCHD10,CMPK1,COASY,COQ7,COQ9,…
GOTERM_BP_ALL	protein transport	GO:0015031	394	292	2.24139	222.83	1.90877e-13	AAAS,AACS,AAGAB,ABAT,ABCA1,ABCB9,ABCC8,ABL1,ABL2,ABLIM3,ACD,ACSL3,ACTL6A,ACTN4,ACVR2B,ADAM8,ADAM9,ADAR,ADIPOQ,ADORA1,ADRA2C,AFTPH,AGAP1,AGAP2,AHCTF1,AHCYL1,AIP,AKAP1,AKR1C3,AKT1,AKT2,AKTIP,AMN,ANG,ANK3,ANKRD27,ANKRD50,ANO1,ANP32B,ANXA1,ANXA2,ANXA4,AP1AR,AP1B1,AP1G1,AP1G2,AP1M1,AP1M2,AP1S1,AP1S2,AP1S3,AP2A1,AP2A2,AP2B1,AP2M1,AP2S1,AP3B1,AP3D1,AP3M1,AP3M2,AP3S1,AP3S2,AP4B1,AP4E1,AP4M1,AP5B1,AP5M1,A…
GOTERM_BP_ALL	regulation of cellular response to stress	GO:0080135	285	222	2.64538	163.832	2.35824e-13	AAAS,ABL1,ACTL6A,AGER,AIDA,AJUBA,AKT1,AKT1S1,AMBRA1,APEX1,ARHGEF2,ARHGEF5,ARL6IP5,ARNTL,ATF4,ATG5,ATG7,ATM,ATR,ATXN3,AXIN1,AXIN2,BABAM1,BAG1,BAG2,BAG3,BAG4,BAG5,BAG6,BAK1,BAX,BBC3,BCAP31,BCL2L1,BCL2L11,BCL2L12,BCL6,BCLAF1,BECN1,BFAR,BIRC7,BMP2,BMP7,BMPR1A,BNIP3L,BRAF,BRCA1,BRCC3,BRD4,BRE,BRSK2,C11orf73,CALCOCO2,CAMK2B,CAMK2D,CAMK2G,CARD9,CASP9,CAV1,CBX8,CD34,CD44,CD74,CDC42,CDK6,CDK9,CDKN2A,CEBPG…
GOTERM_BP_ALL	cellular response to nutrient levels	GO:0031669	413	308	2.17127	239.093	6.20748e-13	ACBD5,ACIN1,ACTL6A,ADAMTS7,AKR1C3,AKR1E2,AKT1,AMBRA1,ANXA5,ASNS,ATF3,ATF4,ATG12,ATG13,ATG14,ATG16L1,ATG16L2,ATG2A,ATG2B,ATG3,ATG4A,ATG4B,ATG4C,ATG4D,ATG5,ATG7,ATG9A,ATG9B,ATP1B1,ATP2B1,ATPIF1,BCL2,BECN1,BGLAP,BLOC1S1,BMPR2,BNIP3L,BOC,C6orf106,C8orf59,CALCOCO2,CAPS,CAV1,CCNE1,CDC37,CHAF1B,CHMP1A,CHMP4A,CHMP4B,CLN3,COL1A1,COMT,COX8A,CPEB4,CRNKL1,CSNK2A2,CTSD,CTSK,CTTN,CYP27B1,DAP,DKKL1,DNAJC15,DNM1…
GOTERM_BP_ALL	protein targeting to membrane	GO:0006612	200	163	3.24732	115.712	7.42403e-13	ADORA1,AKT2,ANK3,ANXA2,ARL6,ARL6IP1,ASCC3,ATG3,ATG4A,ATG4B,ATG4C,ATG4D,BSG,C2CD5,CACNB1,CDK5,CDK5R1,CHM,CHMP4A,CHMP4B,CHP1,CIB1,DDOST,DMTN,ERBB2,FAU,FIS1,GAS6,GDI1,HPCA,ICMT,INPP5K,ITGB1BP1,MACF1,MFF,MGEA5,MICALL1,MYADM,MYO1C,NCF1,NKD2,PACS1,PACS2,PALM,PARD3,PEX16,PEX19,PEX26,PEX3,PEX5,PIP5K1A,PRKCI,PTCH1,RAB3IP,RAB8B,RABGEF1,RPL10,RPL10A,RPL11,RPL12,RPL13,RPL13A,RPL14,RPL15,RPL17,RPL18,RPL18A,RP…
GOTERM_BP_ALL	positive regulation of cellular catabolic process	GO:0031331	229	183	2.947	132.266	7.9649e-13	ABHD5,ADAM8,ADAM9,ADRA1B,AGER,AGO2,AKT1,AKT2,AMBRA1,ANAPC1,ANAPC10,ANAPC11,ANAPC2,ANAPC4,ANAPC5,ANAPC7,ANKIB1,APOA1,APOE,ARIH1,ARIH2,ARNT,ATG4B,ATG5,ATG7,ATPIF1,AURKA,AXIN1,BAD,BAX,BCAP31,BECN1,BNIP3,BTG2,BTRC,CALCOCO2,CAV1,CCDC22,CCNB1,CD81,CDC16,CDC20,CDC23,CDC26,CDC27,CDK1,CHFR,CLU,CNOT1,CNOT7,CNOT8,CPEB3,CPT1A,CSNK1D,CSNK1E,CTSC,CUL1,CUL3,DAB2,DAB2IP,DDRGK1,DLGAP5,DNAJB2,DVL1,ENDOG,ENTPD5,ESP…
GOTERM_BP_ALL	cell division	GO:0051301	381	285	2.23245	219.049	8.18758e-13	AATF,ACTR2,ACTR3,ACTR8,ADAM17,AHCTF1,AKT1,ALKBH4,ANAPC1,ANAPC10,ANAPC11,ANAPC13,ANAPC15,ANAPC16,ANAPC2,ANAPC4,ANAPC5,ANAPC7,ANK3,ANKLE2,ANLN,ANXA11,APITD1,ARF6,ARHGEF11,ARHGEF2,ARL3,ARL8A,ARL8B,ARPP19,ASPM,ASUN,ATM,AURKA,AURKAIP1,AURKB,BBS4,BCAR1,BCL2L1,BECN1,BIN3,BIRC5,BIRC6,BLM,BMP4,BMP7,BOD1,BORA,BRCA2,BRSK2,BUB1,BUB1B,BUB3,C10orf99,C9orf114,CABLES1,CABLES2,CALM1,CALR,CAMK2B,CASC5,CCDC124,CCDC…
GOTERM_BP_ALL	regulation of mitotic cell cycle phase transition	GO:1901990	191	156	3.30019	110.28	1.3075e-12	ADAM17,AKT1,ANAPC1,ANAPC10,ANAPC11,ANAPC15,ANAPC2,ANAPC4,ANAPC5,ANAPC7,ANKRD17,ANLN,ANXA1,APP,ATM,BCL2,BID,BIRC5,BLM,BRD4,BRD7,BTRC,BUB1,BUB1B,BUB3,CAMK2D,CASP2,CCNA2,CCNB1,CCND1,CDC16,CDC20,CDC23,CDC26,CDC27,CDC45,CDC6,CDC7,CDC73,CDCA5,CDK1,CDK10,CDK2,CDK4,CDK5RAP3,CDKN1A,CDKN1B,CDKN2A,CENPE,CENPF,CRADD,CREBBP,CSNK2A1,CSNK2A2,CTC1,CTDSP1,CTDSP2,CTDSPL,CUL1,CUL3,CUL4A,CUL4B,DBF4B,DDB1,DDX3X,DGKZ,…
GOTERM_BP_ALL	single-organism intracellular transport	GO:1902582	484	345	1.96009	272.769	4.67177e-12	ABCA1,ABCA2,ABCD1,ABL1,ABLIM3,ACAA2,ACACA,ACACB,ACSL3,ACTL6A,ADAR,ADORA1,ADORA2B,AGFG1,AHCYL1,AIP,AKAP1,AKR1C3,AKT1,AKT2,AKTIP,ALKBH5,ALKBH7,ALMS1,ALS2,ALYREF,AMN,ANK3,ANKFY1,ANKRD27,ANKRD50,ANP32B,ANXA2,ANXA8,AP1AR,AP1B1,AP1G1,AP1G2,AP1M1,AP1M2,AP1S1,AP1S2,AP1S3,AP2A1,AP3B1,AP3D1,AP3M1,AP3M2,AP3S1,AP3S2,AP4B1,AP4E1,AP4M1,AP5B1,AP5M1,AP5S1,AP5Z1,APC2,APP,ARCN1,ARF1,ARFGAP1,ARFGEF2,ARFRP1,ARHGAP21…
GOTERM_BP_ALL	DNA repair	GO:0006281	165	136	3.5235	94.6382	5.08058e-12	ABL1,ACTL6A,ACTR5,ACTR6,ACTR8,ALKBH1,ALKBH2,ALKBH3,AP5S1,AP5Z1,APEX1,APEX2,APITD1,APTX,ASCC1,ASCC2,ASCC3,ASF1A,ASTE1,ATM,ATR,ATRX,ATXN3,AXIN2,BABAM1,BACH1,BARD1,BAZ1B,BCCIP,BLM,BRCA1,BRCA2,BRCC3,BRE,BTG2,C11orf30,C9orf142,CBX8,CCNH,CDC14B,CDC45,CDC5L,CDC7,CDCA5,CDK1,CDK2,CDK7,CDK9,CEBPG,CEP164,CETN2,CHAF1A,CHAF1B,CHD1L,CHEK1,CHEK2,CHRNA4,CIB1,CINP,CSNK1D,CSNK1E,CUL4A,CUL4B,DCLRE1A,DCLRE1B,DCLRE1C…
GOTERM_BP_ALL	regulation of cell cycle G1/S phase transition	GO:1902806	153	128	3.76099	88.5746	6.27321e-12	ADAM17,AKT1,ANKRD17,ANXA1,ATM,ATP2B4,BCL2,BID,BRD7,C10orf99,CASP2,CCND1,CDC45,CDC6,CDC73,CDK10,CDK2,CDKN1A,CDKN1B,CRADD,CREBBP,CTDSP1,CTDSP2,CTDSPL,CUL4A,CUL4B,DDX3X,DGKZ,E2F1,E2F7,ECD,EGFR,EZH2,FAM83D,FBXO31,FBXO7,FBXW7,FHL1,GIGYF2,GTSE1,ID2,INO80,KANK2,KIF14,LSM10,LSM11,MDM2,MEN1,MEPCE,MTBP,MUC1,PHB2,PID1,PIM1,PKD2,PLK3,PLRG1,PML,PPP1R1C,PPP2R3B,PPP2R5C,PRKDC,PRMT2,PSMA1,PSMA2,PSMA3,PSMA4,PSMA5…
GOTERM_BP_ALL	energy derivation by oxidation of organic compounds	GO:0015980	368	275	2.18483	213.042	7.33106e-12	ABCC8,ACACA,ACACB,ACADVL,ACLY,ACO1,ACO2,ADCY2,ADCY3,ADCY6,ADCY7,ADRA1B,ADRA2C,ADSL,AGL,AGPAT1,AKT1,AKT2,ALDH5A1,ARL2,ARL2BP,ATP5A1,ATP5B,ATP5C1,ATP5D,ATP5E,ATP5F1,ATP5G1,ATP5G2,ATP5G3,ATP5H,ATP5I,ATP5J,ATP5J2,ATP5L,ATP5O,ATP5S,BAX,BLOC1S1,BNIP3,CACNA1C,CACNA2D2,CALM1,CHCHD5,CHRM3,CISD1,COQ7,COQ9,COX10,COX15,COX19,COX20,COX4I1,COX5A,COX5B,COX6A1,COX6B1,COX6C,COX7A2L,COX7B,COX7C,COX8A,CS,CYC1,CYCS,…
GOTERM_BP_ALL	mitotic DNA integrity checkpoint	GO:0044774	108	95	5.35856	62.5232	8.12736e-12	ATF2,ATM,BLM,CASP2,CCNA2,CCND1,CDK1,CDK2,CDK5RAP3,CDKN1A,CDKN1B,CHEK2,CRADD,DGKZ,FANCI,FBXO31,FOXN3,FOXO4,GIGYF2,GTSE1,HMGA2,HUS1,IER3,MDC1,MDM2,MRE11A,MSH2,MUC1,NAE1,NBN,PML,PPP2R5C,PRKDC,PSMA1,PSMA2,PSMA3,PSMA4,PSMA5,PSMA7,PSMB1,PSMB10,PSMB2,PSMB3,PSMB4,PSMB5,PSMB6,PSMB7,PSMC1,PSMC2,PSMC3,PSMC4,PSMC5,PSMC6,PSMD1,PSMD10,PSMD11,PSMD12,PSMD13,PSMD14,PSMD2,PSMD3,PSMD4,PSMD5,PSMD6,PSMD7,PSMD8,PSMD9,…
GOTERM_BP_ALL	positive regulation of viral process	GO:0048524	104	92	5.62082	60.2075	8.30877e-12	ADAR,ADARB1,APOE,C9orf69,CCNH,CCNT1,CDK7,CDK9,CHD1,CHMP2A,CHMP2B,CHMP3,CHMP4B,CTDP1,DDB1,DDX3X,ELL,ERCC2,ERCC3,GTF2F1,GTF2F2,GTF2H1,GTF2H2,GTF2H3,GTF2H4,GTF2H5,HPN,JUN,LGALS1,LGALS9,MNAT1,MVB12A,MVB12B,NCBP1,NCBP2,NELFB,NELFCD,P4HB,PC,PKN2,POLR2A,POLR2B,POLR2C,POLR2D,POLR2E,POLR2F,POLR2G,POLR2H,POLR2I,POLR2J,POLR2K,POLR2L,PPIA,PPIB,PPID,PPIE,PPIH,RAB7A,RAD23A,RSF1,SMARCA4,SMARCB1,SNW1,SP1,SRPK1,S…
GOTERM_BP_ALL	microtubule-based process	GO:0007017	427	313	2.04742	246.383	8.60687e-12	ABL1,ACTR10,ACTR2,ACTR3,AKAP9,AP3B1,AP3D1,AP3M1,AP3M2,AP3S1,AP3S2,APC2,APP,ARHGAP21,ARHGEF10,ARHGEF2,ARL2,ARL3,ASPM,ASUN,ATAD1,ATAT1,ATF5,ATXN3,ATXN7,AUNIP,AURKA,AURKB,AXIN1,BBS2,BBS4,BCAS3,BECN1,BICD2,BIRC5,BLOC1S1,BLOC1S2,BLOC1S3,BLOC1S4,BLOC1S5,BLOC1S6,BORA,BRCA1,BRCA2,BRSK1,BUB3,C16orf45,CABYR,CAMSAP2,CAMSAP3,CASC5,CAV1,CCDC114,CCDC151,CCDC78,CCDC87,CCNB1,CCNF,CCP110,CCSAP,CCSER2,CDC42,CDC42B…
GOTERM_BP_ALL	cellular response to external stimulus	GO:0071496	509	367	1.91494	294.67	1.06738e-11	ACBD5,ACIN1,ACTL6A,ADAMTS7,ADNP,ADORA2B,AKR1C3,AKR1E2,AKT1,AMBRA1,ANXA5,AQP2,ASGR1,ASNS,ATF3,ATF4,ATG12,ATG13,ATG14,ATG16L1,ATG16L2,ATG2A,ATG2B,ATG3,ATG4A,ATG4B,ATG4C,ATG4D,ATG5,ATG7,ATG9A,ATG9B,ATP1A1,ATP1B1,ATP2B1,ATPIF1,AVPR1A,BAD,BAG3,BAK1,BCL10,BCL2,BECN1,BGLAP,BLOC1S1,BMP4,BMPR2,BNIP3,BNIP3L,BOC,C6orf106,C8orf59,CALCOCO2,CAPS,CASP2,CASP8,CASP8AP2,CAV1,CBS,CCNE1,CDC37,CDKN1A,CHAF1B,CHEK1,CHM…
GOTERM_BP_ALL	regulation of protein ubiquitination involved in ubiquitin-dependent protein catabolic process	GO:2000058	95	85	6.22897	54.9973	1.24835e-11	ANAPC1,ANAPC10,ANAPC11,ANAPC2,ANAPC4,ANAPC5,ANAPC7,AXIN1,BTRC,CCDC22,CCNB1,CDC16,CDC20,CDC23,CDC26,CDC27,CDK1,CDKN2A,CLU,CUL1,FBXO22,FBXO5,FBXW7,FZR1,HFE,PDCL3,PLK1,PML,PSEN1,PSMA1,PSMA2,PSMA3,PSMA4,PSMA5,PSMA7,PSMB1,PSMB10,PSMB2,PSMB3,PSMB4,PSMB5,PSMB6,PSMB7,PSMC1,PSMC2,PSMC3,PSMC4,PSMC5,PSMC6,PSMD1,PSMD10,PSMD11,PSMD12,PSMD13,PSMD14,PSMD2,PSMD3,PSMD4,PSMD5,PSMD6,PSMD7,PSMD8,PSMD9,PSME1,PSME2,PS…
GOTERM_BP_ALL	negative regulation of nitrogen compound metabolic process	GO:0051172	1480	977	1.4597	856.8	1.27524e-11	ABCA7,ACD,ACIN1,ACP5,ACVR2B,ADIPOQ,ADRA2C,AEBP1,AEBP2,AES,AGO1,AGO2,AGO3,AGO4,AHR,AHRR,AJUBA,AKIRIN2,AKT2,ANG,ANXA4,AP2A1,APEX1,APOBEC3D,APOBEC3F,APOBEC3G,APOBEC3H,APOC1,APOE,ARHGAP35,ARID1A,ARID4A,ARID5A,ARNTL,ARRB2,ASCL2,ASF1A,ASXL1,ASXL2,ATAD2,ATAD2B,ATF3,ATF5,ATF7,ATF7IP,ATOH8,ATP2B4,ATPIF1,ATR,ATRX,ATXN1L,AURKB,AXIN1,BACH1,BAHD1,BARD1,BAZ2A,BCL11A,BCL3,BCL6,BCL7A,BCLAF1,BCOR,BEND3,BHLHE40,BI…
GOTERM_BP_ALL	death	GO:0016265	1921	1247	1.3975	1112.1	1.37377e-11	AAMDC,AARS,AATF,AATK,ABL1,ABL2,ABR,ACAA2,ACIN1,ACP2,ACTN1,ACTN4,ACVR1,ACVR1B,ADA,ADAM17,ADAM8,ADAMTSL4,ADAR,ADD1,ADIPOQ,ADM,ADNP,ADNP2,ADORA1,ADORA2A,AEN,AES,AGAP2,AGER,AGRN,AHI1,AHR,AIFM1,AIFM2,AIMP1,AIMP2,AIPL1,AKAP13,AKR1C3,AKT1,AKT1S1,AKT2,AKTIP,ALKBH7,ALS2,ALX4,AMBRA1,AMIGO2,ANKRD13C,ANKRD9,ANO6,ANP32B,ANXA1,ANXA4,ANXA5,ANXA6,APBB1,APBB2,APH1A,APH1B,API5,APIP,APOE,APOPT1,APP,APPL1,ARAF,AREL1…
GOTERM_BP_ALL	response to starvation	GO:0042594	406	299	2.06581	235.041	1.71568e-11	AACS,ACADS,ACAT1,ACBD5,ACIN1,ACTL6A,ADAMTS7,ADM,ADSL,AKR1C3,AKR1E2,AKT1,AMBRA1,ANXA5,ASNS,ATF3,ATF4,ATG12,ATG13,ATG14,ATG16L1,ATG16L2,ATG2A,ATG2B,ATG3,ATG4A,ATG4B,ATG4C,ATG4D,ATG5,ATG7,ATG9A,ATG9B,ATP1B1,ATPIF1,BCAS3,BCL2,BECN1,BLOC1S1,BMPR2,BNIP3L,BOC,C6orf106,C8orf59,CALCOCO2,CAPS,CAV1,CDC37,CHAF1B,CHMP4A,CHMP4B,CLN3,COMT,COX8A,CPEB4,CRNKL1,CSNK2A2,CTSD,CTSK,CTTN,DAP,DHODH,DKKL1,DNAJC15,DNM1L,D…
GOTERM_BP_ALL	tRNA aminoacylation for protein translation	GO:0006418	45	45	Inf	26.0513	1.98991e-11	AARS,AARS2,AARSD1,AIMP1,AIMP2,CARS,CARS2,DALRD3,DARS,DARS2,EARS2,EEF1E1,EPRS,FARS2,FARSA,FARSB,GARS,HARS,HARS2,IARS,IARS2,KARS,LARS,LARS2,MARS,MARS2,NARS,NARS2,PARS2,PPA1,PPA2,QARS,RARS,RARS2,SARS,SARS2,TARS,TARS2,TARSL2,VARS,VARS2,WARS,WARS2,YARS,YARS2_x000D_
GOTERM_BP_ALL	positive regulation of ubiquitin-protein ligase activity involved in regulation of mitotic cell cycle transition	GO:0051437	72	67	9.80825	41.6821	2.36604e-11	ANAPC1,ANAPC10,ANAPC11,ANAPC2,ANAPC4,ANAPC5,ANAPC7,BTRC,CCNB1,CDC16,CDC20,CDC23,CDC26,CDC27,CDK1,CUL1,FBXO5,FZR1,PLK1,PSMA1,PSMA2,PSMA3,PSMA4,PSMA5,PSMA7,PSMB1,PSMB10,PSMB2,PSMB3,PSMB4,PSMB5,PSMB6,PSMB7,PSMC1,PSMC2,PSMC3,PSMC4,PSMC5,PSMC6,PSMD1,PSMD10,PSMD11,PSMD12,PSMD13,PSMD14,PSMD2,PSMD3,PSMD4,PSMD5,PSMD6,PSMD7,PSMD8,PSMD9,PSME1,PSME2,PSME3,PSME4,PSMF1,PTEN,RPS27A,SKP1,UBA52,UBB,UBC,UBE2C,UBE2…
GOTERM_BP_ALL	DNA damage checkpoint	GO:0000077	109	95	4.99364	63.0044	2.41651e-11	ATF2,ATM,ATR,BABAM1,BLM,BRCA1,BRCC3,BRD4,BRE,BRSK1,CASP2,CCNA2,CCND1,CDC14B,CDC5L,CDK1,CDK2,CDK5RAP3,CDKN1A,CDKN1B,CEP63,CHEK1,CHEK2,CLOCK,CRADD,CRY1,CUL4A,DDX39B,DGKZ,DTL,E2F1,FAM175A,FANCI,FBXO31,FEM1B,FOXN3,FOXO4,FZR1,GIGYF2,GTSE1,H2AFX,HINFP,HMGA2,HUS1,IER3,INTS7,MAPK14,MAPKAPK2,MDC1,MDM2,MRE11A,MSH2,MUC1,NBN,NEK6,ORAOV1,PEA15,PLK1,PML,PPP2R5C,PRKDC,PRPF19,PSMA1,PSMA2,PSMA3,PSMA4,PSMA5,PSMA7,…
GOTERM_BP_ALL	RNA metabolic process	GO:0016070	148	119	3.44745	80.8955	3.77161e-11	AAAS,AAMDC,AAR2,AARS,AARS2,AARSD1,AATF,ABCA2,ABCE1,ABHD14B,ABL1,ABLIM1,ABLIM3,ABT1,ACAD8,ACIN1,ACTL6A,ACTN1,ACTN4,ACTR5,ACTR6,ACTR8,ACVR1,ACVR1B,ACVR2A,ACVR2B,ADAD2,ADAM8,ADAR,ADARB1,ADARB2,ADAT1,ADAT2,ADAT3,ADIPOQ,ADIRF,ADNP,ADNP2,ADRM1,AEBP1,AEBP2,AES,AFF1,AFF4,AGER,AGGF1,AGO1,AGO2,AGO3,AGO4,AGRN,AHCTF1,AHCYL1,AHI1,AHNAK,AHR,AHRR,AIMP1,AIMP2,AIP,AIRE,AJUBA,AKAP17A,AKIRIN2,AKNA,AKT1,AKT2,ALKBH1,…
GOTERM_BP_ALL	ER-associated ubiquitin-dependent protein catabolic process	GO:0030433	56	54	19.7735	32.3995	3.98795e-11	AMFR,ANKZF1,AUP1,BCAP31,CAV1,CCDC47,DERL1,DERL2,DERL3,DNAJB2,DNAJB9,DNAJC10,EDEM1,EDEM2,EDEM3,ERLEC1,ERLIN1,ERLIN2,FAF2,FBXO2,FOXRED2,HERPUD1,HSP90B1,HSPA5,JKAMP,KIAA0368,MAN1B1,NFE2L2,NPLOC4,OS9,PSMC1,PSMC2,PSMC3,PSMC4,PSMC5,PSMC6,RHBDD1,RNF103,RNF121,RNF185,RNF5,SDF2L1,SEC61B,SEL1L,SGTA,STT3B,SVIP,SYVN1,TMEM129,TMEM67,TMUB1,TOR1A,TRIM13,UBE2G2,UBE2J1,UBE2J2,UBQLN1,UBQLN2,UBXN4,UBXN8,UFD1L,USP14…
GOTERM_BP_ALL	regulation of cellular response to heat	GO:1900034	70	65	9.51346	40.5243	6.15849e-11	AAAS,AKT1S1,ATM,ATR,BAG1,BAG2,BAG3,BAG4,BAG5,C11orf73,CAMK2B,CAMK2D,CAMK2G,CD34,CHORDC1,CREBBP,DNAJB1,DNAJB6,DNAJC2,DNAJC7,FKBP4,GSK3B,HSBP1,HSF1,HSP90AA1,HSP90AB1,HSPA8,HSPH1,MAPK1,MAPK3,MAPKAPK2,MLST8,MTOR,NUP107,NUP133,NUP153,NUP155,NUP160,NUP188,NUP205,NUP210,NUP214,NUP35,NUP37,NUP43,NUP50,NUP54,NUP62,NUP85,NUP88,NUP93,NUP98,NUPL2,POM121,PTGES3,RAE1,RANBP2,RPA1,RPA2,RPA3,RPTOR,SEH1L,SIRT1,TPR…
GOTERM_BP_ALL	protein sumoylation	GO:0016925	107	93	4.86933	61.9443	6.23598e-11	AAAS,ARNT,BCL11A,BLM,BMI1,BRCA1,CAPN3,CBX2,CBX4,CBX8,CDKN2A,CETN2,CTNNB1,EGR1,HDAC4,HDAC7,HERC2,HMG20B,MDC1,MUL1,NDNL2,NFATC2IP,NSMCE1,NSMCE2,NSMCE4A,NUP107,NUP133,NUP153,NUP155,NUP160,NUP188,NUP205,NUP210,NUP214,NUP35,NUP37,NUP43,NUP50,NUP54,NUP62,NUP85,NUP88,NUP93,NUP98,NUPL2,PARK7,PARP1,PCGF2,PHC1,PHC2,PHC3,PIAS1,PIAS2,PIAS4,PML,POM121,RAD21,RAD52,RAE1,RANBP2,RING1,RNF2,RNF4,RPA1,RWDD3,SAE1,SC…
GOTERM_BP_ALL	regulation of nitrogen compound metabolic process	GO:0051171	213	165	2.70192	120.036	7.08371e-11	AAMDC,AARS,AARSD1,AATF,ABCA1,ABCA2,ABCA7,ABCF1,ABHD14B,ABL1,ABLIM1,ABLIM3,ABT1,ACAD8,ACD,ACIN1,ACO1,ACP5,ACSL3,ACTL6A,ACTN1,ACTN4,ACTR5,ACTR6,ACTR8,ACVR1,ACVR1B,ACVR2A,ACVR2B,ADAM8,ADCY7,ADIPOQ,ADIRF,ADM,ADNP,ADNP2,ADORA2A,ADORA2B,ADRA2C,AEBP1,AEBP2,AES,AFF1,AFF4,AGER,AGO1,AGO2,AGO3,AGO4,AGRN,AHCTF1,AHCYL1,AHI1,AHNAK,AHR,AHRR,AIFM1,AIP,AIPL1,AIRE,AJUBA,AKAP17A,AKIRIN2,AKNA,AKT1,AKT2,ALKBH4,ALX4,A…
GOTERM_BP_ALL	chromosome segregation	GO:0007059	69	64	9.44768	39.801	8.04547e-11	ACTR2,ACTR3,ANAPC1,ANAPC10,ANAPC11,ANAPC2,ANAPC4,ANAPC5,ANAPC7,APITD1,ARL8A,ARL8B,ATM,AURKB,AXIN2,BAG6,BECN1,BIRC5,BRCA1,BRCA2,BRD4,BUB1,BUB1B,BUB3,CASC5,CCNB1,CCNB1IP1,CDC16,CDC20,CDC23,CDC26,CDC27,CDC42,CDC6,CDCA2,CDCA5,CDCA8,CDK5RAP2,CENPE,CENPF,CENPN,CENPT,CENPW,CEP57,CEP57L1,CHAMP1,CHMP1A,CHMP1B,CHMP2A,CHMP2B,CHMP4A,CHMP4B,CHMP5,CHMP6,CHMP7,CIAO1,CIT,CSNK2A1,CSNK2A2,CTCF,CTNNB1,CUL3,DDX11,DD…
GOTERM_BP_ALL	cell cycle	GO:0007049	263	197	2.38875	146.974	8.81668e-11	AAAS,AATF,ABCB1,ABL1,ACTR1A,ACTR2,ACTR3,ACTR8,ACVR1,ACVR1B,ADAM17,ADARB1,ADCY3,AHCTF1,AHR,AJUBA,AK1,AKAP8,AKAP9,AKT1,AKT2,ALKBH4,ALMS1,ANAPC1,ANAPC10,ANAPC11,ANAPC13,ANAPC15,ANAPC16,ANAPC2,ANAPC4,ANAPC5,ANAPC7,ANGEL2,ANK3,ANKLE2,ANKRD17,ANLN,ANXA1,ANXA11,APBB1,APBB2,APEX1,APEX2,APITD1,APP,APPL1,APPL2,ARAP1,ARF6,ARHGEF10,ARHGEF11,ARHGEF2,ARL2,ARL3,ARL8A,ARL8B,ARNTL,ARPP19,ASNS,ASPM,ASUN,ATF2,ATF5,…
GOTERM_BP_ALL	amino acid activation	GO:0043038	48	47	34.3496	27.7881	1.38475e-10	AARS,AARS2,AARSD1,AIMP1,AIMP2,CARS,CARS2,DALRD3,DARS,DARS2,EARS2,EEF1E1,EPRS,FARS2,FARSA,FARSB,GARS,GATC,HARS,HARS2,IARS,IARS2,KARS,LARS,LARS2,MARS,MARS2,NARS,NARS2,PARS2,PPA1,PPA2,QARS,QRSL1,RARS,RARS2,SARS,SARS2,TARS,TARS2,TARSL2,VARS,VARS2,WARS,WARS2,YARS,YARS2_x000D_
GOTERM_BP_ALL	negative regulation of protein catabolic process	GO:0042177	127	107	3.92405	73.5227	1.4313e-10	AGAP2,ANAPC1,ANAPC10,ANAPC11,ANAPC15,ANAPC2,ANAPC4,ANAPC5,ANAPC7,ANXA2,ATM,ATRAID,AZIN1,BAG5,BAG6,BANP,BUB1,BUB1B,BUB3,CCNB1,CDC16,CDC20,CDC23,CDC26,CDC27,CDK5RAP3,CDKN2A,CENPF,CSNK2A1,CSNK2A2,CST3,DAB2IP,DEDD,DERL2,DERL3,DUSP1,DYNC1LI1,EGFR,ERLEC1,FHIT,FLNA,FURIN,FYN,GABARAPL2,GEN1,GIPC1,HFE,HSP90AB1,INS,KLHL22,LCMT1,MAD1L1,MAD2L1,MAD2L2,MDM4,MYCBP2,N4BP1,NOS2,NRG1,OS9,PARK7,PBK,PCID2,PDCL3,PHB,…
GOTERM_BP_ALL	nucleoside triphosphate metabolic process	GO:0009141	245	189	2.48414	141.835	1.50224e-10	ADA,ADK,ADPGK,AK1,AK2,AK3,AK4,ALDOA,ALDOC,AMPD2,AMPD3,ARNT,ATP1B1,ATP5A1,ATP5B,ATP5C1,ATP5D,ATP5E,ATP5F1,ATP5G1,ATP5G2,ATP5G3,ATP5H,ATP5I,ATP5J,ATP5J2,ATP5L,ATP5O,ATP5S,ATP6V0A1,ATP6V0A2,ATP6V1A,ATP6V1B2,ATP7A,ATPIF1,BAD,BPGM,CAD,CHCHD10,CMPK1,CMPK2,COQ7,COQ9,COX10,COX15,COX4I1,COX5A,COX8A,CTNS,CTPS1,CTPS2,CYCS,DCTPP1,DDIT4,DGUOK,DHTKD1,DLD,DNAJC15,DNM1L,DTYMK,DUT,ECD,ENO1,ENO2,ENO3,ENTPD5,FBP1,F…
GOTERM_BP_ALL	tRNA metabolic process	GO:0006399	47	46	33.9243	27.1048	1.97616e-10	AARS,AARS2,AARSD1,ADAT1,ADAT2,ADAT3,AIMP1,AIMP2,ALKBH8,C14orf166,CARS,CARS2,CDKAL1,CLP1,CTU2,DALRD3,DARS,DARS2,DDX1,DTD1,DTD2,DUS1L,DUS3L,DUS4L,EARS2,EEF1E1,ELAC2,ELP3,EPRS,EXOSC2,EXOSC3,EXOSC7,EXOSC8,EXOSC9,FARS2,FARSA,FARSB,FBL,FDXACB1,FTSJ1,GARS,GATC,GRSF1,GTPBP3,HARS,HARS2,HSD17B10,IARS,IARS2,KARS,KIAA0391,LAGE3,LARS,LARS2,LCMT2,LSM6,MARS,MARS2,METTL1,METTL2A,METTL2B,MOCS3,MTFMT,MTO1,NARS,NAR…
GOTERM_BP_ALL	neurotrophin TRK receptor signaling pathway	GO:0048011	401	292	1.97836	232.146	2.43553e-10	AATF,ABR,ADAM17,ADCY2,ADCY3,ADCY6,ADCY7,ADORA2A,ADRBK1,AGO1,AGO2,AGO3,AGO4,AKAP13,AKAP9,AKT1,AKT1S1,AP2A1,AP2A2,AP2B1,AP2M1,AP2S1,APH1A,APH1B,ARAF,ARHGAP4,ARHGDIA,ARHGEF1,ARHGEF11,ARHGEF12,ARHGEF16,ARHGEF17,ARHGEF18,ARHGEF2,ARHGEF3,ARHGEF4,ARHGEF7,ARHGEF9,ATF1,BAD,BCAR1,BCL2L11,BRAF,BRAP,CALM1,CAMK2B,CAMK2D,CAMK2G,CASP2,CASP3,CASP9,CDKN1A,CDKN1B,CHUK,CLTA,CREB1,CRK,CRKL,CSF2RB,CUL3,DAB2IP,DDIT4,D…
GOTERM_BP_ALL	G1/S transition of mitotic cell cycle	GO:0000082	102	88	4.6525	58.7978	3.57872e-10	ACVR1,ACVR1B,ADAM17,AKT1,ANKRD17,ANXA1,ATM,BACH1,BCAT1,BCL2,BID,BRD4,BRD7,CACUL1,CAMK2B,CAMK2D,CAMK2G,CASP2,CCNB1,CCND1,CCNE1,CCNE2,CCNH,CDC25A,CDC34,CDC45,CDC6,CDC7,CDC73,CDCA5,CDK1,CDK10,CDK2,CDK3,CDK4,CDK6,CDK7,CDKN1A,CDKN1B,CDKN2A,CDKN3,CDT1,CKS1B,CRADD,CREBBP,CRLF3,CTDSP1,CTDSP2,CTDSPL,CUL1,CUL2,CUL3,CUL4A,CUL4B,CUL5,DBF4,DDX3X,DGKZ,DHFR,E2F1,E2F4,E2F6,E2F7,ECD,EGFR,EIF4E,EIF4EBP1,EZH2,FBXO3…
GOTERM_BP_ALL	negative regulation of biological process	GO:0048519	3024	1890	1.29258	1740.43	3.69329e-10	AAMDC,AARS,AATF,AATK,ABCA1,ABCA7,ABCC8,ABCE1,ABHD2,ABHD5,ABHD6,ABI1,ABL1,ABL2,ABR,ACAA2,ACACB,ACADVL,ACD,ACE,ACIN1,ACP5,ACSL4,ACTN1,ACTN4,ACVR1,ACVR1B,ACVR2B,ADA,ADAM10,ADAM15,ADAM17,ADAM8,ADAMTS7,ADAMTSL2,ADAR,ADARB1,ADCY6,ADD1,ADD2,ADIPOQ,ADIPOR1,ADIPOR2,ADM,ADNP,ADNP2,ADORA1,ADORA2B,ADRA1B,ADRA1D,ADRA2B,ADRA2C,ADRBK1,AEBP1,AEBP2,AES,AGAP2,AGER,AGO1,AGO2,AGO3,AGO4,AHI1,AHR,AHRR,AIDA,AIMP1,AIMP2…
GOTERM_BP_ALL	transcription-coupled nucleotide-excision repair	GO:0006283	46	45	32.881	26.6303	3.97989e-10	CCNH,CDK7,ERCC1,ERCC2,ERCC3,ERCC4,ERCC6,ERCC8,GTF2H1,GTF2H2,GTF2H3,GTF2H4,GTF2H5,HMGN1,LIG1,MNAT1,PCNA,POLD1,POLD2,POLD3,POLD4,POLR2A,POLR2B,POLR2C,POLR2D,POLR2E,POLR2F,POLR2G,POLR2H,POLR2I,POLR2J,POLR2K,POLR2L,RFC1,RFC2,RFC3,RFC4,RFC5,RPA1,RPA2,RPA3,TCEA1,USP7,UVSSA,XAB2_x000D_
GOTERM_BP_ALL	regulation of catabolic process	GO:0009894	255	193	2.35271	145.99	4.72602e-10	ABHD5,ABL1,ABL2,ACTL6A,ADAM8,ADAM9,ADORA1,ADRA1B,AGAP2,AGER,AGO2,AIFM1,AKT1,AKT2,AMBRA1,ANAPC1,ANAPC10,ANAPC11,ANAPC15,ANAPC2,ANAPC4,ANAPC5,ANAPC7,ANKIB1,ANXA2,APC2,APOA1,APOC1,APOE,ARAF,ARIH1,ARIH2,ARNT,ARNTL,ATG4B,ATG5,ATG7,ATM,ATP2B4,ATPIF1,ATRAID,ATXN3,AURKA,AXIN1,AZIN1,BAD,BAG5,BAG6,BANP,BARD1,BAX,BCAP31,BCL2,BCL2L1,BECN1,BNIP3,BNIP3L,BPGM,BRSK2,BSCL2,BTG2,BTRC,BUB1,BUB1B,BUB3,C4BPB,CALCOCO2…
GOTERM_BP_ALL	negative regulation of G1/S transition of mitotic cell cycle	GO:2000134	102	88	4.60511	59.0497	4.82861e-10	ATM,BCL2,BRD7,CASP2,CCND1,CDC73,CDK2,CDKN1A,CDKN1B,CRADD,CTDSP1,CTDSP2,CTDSPL,DGKZ,E2F7,EZH2,FBXO31,FBXO7,FHL1,GIGYF2,GTSE1,KANK2,MDM2,MUC1,PKD2,PLK3,PML,PPP2R3B,PPP2R5C,PRKDC,PRMT2,PSMA1,PSMA2,PSMA3,PSMA4,PSMA5,PSMA7,PSMB1,PSMB10,PSMB2,PSMB3,PSMB4,PSMB5,PSMB6,PSMB7,PSMC1,PSMC2,PSMC3,PSMC4,PSMC5,PSMC6,PSMD1,PSMD10,PSMD11,PSMD12,PSMD13,PSMD14,PSMD2,PSMD3,PSMD4,PSMD5,PSMD6,PSMD7,PSMD8,PSMD9,PSME1,P…
GOTERM_BP_ALL	protein catabolic process	GO:0030163	289	215	2.20555	165.199	6.10383e-10	ACE,ADAM8,ADAM9,ADAMTS7,AGAP2,AKT1,AMFR,ANAPC1,ANAPC10,ANAPC11,ANAPC2,ANAPC4,ANAPC5,ANAPC7,ANKIB1,ANKZF1,ANXA2,APC2,APOE,ARAF,AREL1,ARIH1,ARIH2,ARNTL,ARRB2,ATE1,ATG4B,ATG7,ATM,ATPIF1,ATRAID,ATXN3,AUP1,AURKA,AURKB,AXIN1,AZIN1,BACE2,BAG5,BAG6,BANP,BAP1,BARD1,BCAP31,BFAR,BIRC2,BNIP3,BNIP3L,BRSK2,BTRC,BUB1,BUB1B,BUB3,C17orf97,C4BPB,CACUL1,CAPN2,CASP8,CAV1,CBLB,CBLC,CCDC22,CCDC47,CCNB1,CCNF,CD2AP,CD81…
GOTERM_BP_ALL	autophagosome assembly	GO:0000045	45	44	32.2049	26.0317	6.52747e-10	AMBRA1,ATG12,ATG13,ATG14,ATG16L1,ATG16L2,ATG2A,ATG2B,ATG3,ATG4A,ATG4B,ATG4C,ATG4D,ATG5,ATG7,ATG9A,ATG9B,BECN1,CHMP4A,CHMP4B,CTSD,EMC6,FEZ2,GABARAP,GABARAPL1,GABARAPL2,IFT20,IFT88,LRSAM1,MAP1LC3A,MAP1LC3B,MAP1LC3C,MTMR3,NSFL1C,PACS2,PHF23,PIK3C3,PIKFYVE,PINK1,PIP4K2A,PIP4K2B,PIP4K2C,PSEN1,RAB1A,RAB1B,RAB23,RAB3GAP1,RAB7A,RALB,RB1CC1,RNF5,SCFD1,SH3GLB1,TBC1D14,TP53INP1,TP53INP2,TRAPPC8,UBQLN1,UBQLN…
GOTERM_BP_ALL	purine ribonucleoside triphosphate metabolic process	GO:0009205	215	167	2.55778	124.468	6.84118e-10	ADPGK,AK1,AK2,AK3,AK4,ALDOA,ALDOC,AMPD2,AMPD3,ARNT,ATP1B1,ATP5A1,ATP5B,ATP5C1,ATP5D,ATP5E,ATP5F1,ATP5G1,ATP5G2,ATP5G3,ATP5H,ATP5I,ATP5J,ATP5J2,ATP5L,ATP5O,ATP5S,ATP6V0A1,ATP6V0A2,ATP6V1A,ATP6V1B2,ATP7A,ATPIF1,BAD,BPGM,CHCHD10,COQ7,COQ9,COX10,COX15,COX4I1,COX5A,COX8A,CTNS,CYCS,DDIT4,DHTKD1,DLD,DNAJC15,DNM1L,ECD,ENO1,ENO2,ENO3,ENTPD5,FBP1,FIGNL1,FXN,GAPDH,GBAS,GPI,GUK1,HDAC4,HIF1A,HK1,HK2,HK3,HKDC1…
GOTERM_BP_ALL	organelle organization	GO:0006996	149	116	3.05674	80.1066	7.49508e-10	AAAS,AARS2,ABCA1,ABCD1,ABCD3,ABI1,ABI2,ABL1,ABL2,ABLIM1,ABLIM3,ABR,ABT1,ACAA2,ACAD9,ACBD5,ACD,ACIN1,ACOT8,ACOX1,ACP2,ACTA1,ACTB,ACTG1,ACTL6A,ACTN1,ACTN4,ACTR1A,ACTR2,ACTR3,ACTR3B,ACTR6,ACTR8,ADAMTS7,ADCY3,ADD1,ADD2,AEBP2,AFAP1,AFG3L2,AGFG1,AGTPBP1,AHCTF1,AHI1,AIFM1,AIFM2,AIP,AKAP8,AKAP9,AKR1E2,AKT1,AKT2,AKTIP,ALAS1,ALDOA,ALKBH4,ALKBH7,ALMS1,ALOX15,ALS2,ALS2CL,AMBRA1,AMOT,ANAPC1,ANAPC10,ANAPC11,AN…
GOTERM_BP_ALL	protein polyubiquitination	GO:0000209	117	98	3.81073	67.5057	1.2931e-09	AMFR,ANAPC1,ANAPC10,ANAPC11,ANAPC13,ANAPC2,ANAPC4,ANAPC5,ANAPC7,ANKIB1,ARIH1,ARIH2,AXIN1,BARD1,BCL2,BFAR,BIRC2,BLMH,BRCA1,BTRC,CBFB,CDC16,CDC23,CDC26,CDC27,CDC34,CDKN2A,CHFR,CUL3,DDB2,DTL,DZIP3,ERCC8,FBXO22,FBXW11,FZR1,G2E3,HACE1,HAMP,HDAC6,HECTD1,HUWE1,ITCH,KLHL20,KLHL3,KLHL42,LRSAM1,MARCH5,MARCH6,MGRN1,MKRN1,NEDD4,NEDD4L,NPEPPS,OTUB1,PARK2,PARP10,PELI1,PEX2,PPIL2,PRPF19,PSMA1,PSMA2,PSMA3,PSMA4,…
GOTERM_BP_ALL	DNA replication	GO:0006260	95	82	4.67444	54.7238	1.306e-09	ACD,ALYREF,ANKRD17,APEX1,APITD1,ATF1,ATR,ATRX,BAZ1A,BLM,BMP4,BRCA1,BRCA2,C10orf2,CACYBP,CALR,CCNE1,CCNE2,CDAN1,CDC25A,CDC25C,CDC34,CDC42,CDC45,CDC6,CDC7,CDK1,CDK2,CDK2AP1,CDK9,CDT1,CERS1,CHAF1A,CHAF1B,CHEK1,CHEK2,CHTF18,CHTF8,CINP,CST3,CTC1,CTNNB1,DBF4,DBF4B,DKC1,DNA2,DNAJA3,DNAJC2,DSCC1,DTD1,DTL,DUT,E2F7,E2F8,E4F1,EGFR,EHMT2,ESCO1,ESCO2,FAM111A,FBXW7,FEN1,FHIT,GAR1,GINS1,GINS2,GINS3,GINS4,GMNN,G…
GOTERM_BP_ALL	negative regulation of gene expression	GO:0010629	1387	905	1.41465	800.634	1.31947e-09	ACIN1,ACVR1B,ACVR2B,ADAR,ADIPOQ,ADNP,AEBP1,AEBP2,AES,AGO1,AGO2,AGO3,AGO4,AHR,AHRR,AJUBA,AKIRIN2,AKT2,ANG,ANXA4,ANXA7,ARHGAP35,ARID1A,ARID4A,ARID4B,ARID5A,ARNTL,ARRB2,ASCL2,ASF1A,ASXL1,ASXL2,ATAD2,ATAD2B,ATF3,ATF5,ATF7,ATF7IP,ATOH8,ATRX,ATXN1L,AURKB,AXIN1,BACH1,BAHD1,BAK1,BARD1,BAZ2A,BBS2,BBS4,BCL11A,BCL2L12,BCL3,BCL6,BCL7A,BCLAF1,BCOR,BEND3,BHLHE40,BIRC2,BIRC5,BIRC7,BMI1,BMP2,BMP4,BMP7,BPTF,BRCA1…
GOTERM_BP_ALL	nuclear envelope organization	GO:0006998	72	65	6.79338	41.6821	1.40109e-09	AAAS,ANKLE2,ASUN,BANF1,CCNB1,CCNB2,CDK1,CNEP1R1,CTDNEP1,EMD,LEMD2,LMNA,LPIN1,NDEL1,NEK6,NEK9,NSFL1C,NUP107,NUP133,NUP153,NUP155,NUP160,NUP188,NUP205,NUP210,NUP214,NUP35,NUP37,NUP43,NUP50,NUP54,NUP62,NUP85,NUP88,NUP93,NUP98,NUPL2,OSBPL8,PAFAH1B1,PLK1,POM121,PPP2CA,PPP2R1A,PPP2R2A,PRKCA,RAE1,RANBP2,REEP3,REEP4,SEH1L,SUMO1,SUN1,SUN2,SYNE2,TARDBP,TMEM43,TOR1A,TOR1AIP1,TOR1AIP2,TOR1B,TPR,UBXN2A,UBXN2B…
GOTERM_BP_ALL	regulation of cell cycle	GO:0051726	253	190	2.29427	144.43	1.42113e-09	AATF,ABL1,ADAM17,ADARB1,AK1,AKT1,AKT2,ANAPC1,ANAPC10,ANAPC11,ANAPC15,ANAPC2,ANAPC4,ANAPC5,ANAPC7,ANGEL2,ANKRD17,ANLN,ANXA1,APBB1,APBB2,APP,ARNTL,ASNS,ASPM,ASUN,ATF2,ATF5,ATM,ATP2B4,ATRAID,ATRX,AURKA,AURKAIP1,AURKB,AXIN2,BAD,BAK1,BAP1,BARD1,BAX,BBS4,BCCIP,BCL2,BCL2L1,BCL2L11,BCR,BECN1,BID,BIN1,BIRC2,BIRC5,BIRC6,BLM,BMP2,BMP4,BMP7,BOP1,BORA,BRCA1,BRCA2,BRD4,BRD7,BTG3,BTRC,BUB1,BUB1B,BUB3,C10orf99,C…
GOTERM_BP_ALL	mitotic G1 DNA damage checkpoint	GO:0031571	76	68	6.21962	43.9978	1.48225e-09	ATM,CASP2,CCND1,CDK2,CDKN1A,CDKN1B,CRADD,DGKZ,FBXO31,GIGYF2,GTSE1,MDM2,MUC1,PML,PPP2R5C,PRKDC,PSMA1,PSMA2,PSMA3,PSMA4,PSMA5,PSMA7,PSMB1,PSMB10,PSMB2,PSMB3,PSMB4,PSMB5,PSMB6,PSMB7,PSMC1,PSMC2,PSMC3,PSMC4,PSMC5,PSMC6,PSMD1,PSMD10,PSMD11,PSMD12,PSMD13,PSMD14,PSMD2,PSMD3,PSMD4,PSMD5,PSMD6,PSMD7,PSMD8,PSMD9,PSME1,PSME2,PSME3,PSME4,PSMF1,RBM38,RFWD2,RFWD3,RPA2,RPS27A,RPS27L,SOX4,TP53,TP73,TRIAP1,UBA52,…
GOTERM_BP_ALL	oxidative phosphorylation	GO:0006119	80	71	5.77345	46.3135	1.50489e-09	ATP5C1,ATP5D,ATP7A,CHCHD10,COQ7,COQ9,COX10,COX15,COX4I1,COX5A,COX8A,CYCS,DLD,DNAJC15,FXN,GBAS,MECP2,MLXIPL,MSH2,NDUFA1,NDUFA10,NDUFA2,NDUFA3,NDUFA4,NDUFA5,NDUFA6,NDUFA7,NDUFA8,NDUFA9,NDUFAB1,NDUFAF1,NDUFB1,NDUFB10,NDUFB2,NDUFB3,NDUFB4,NDUFB5,NDUFB6,NDUFB7,NDUFB8,NDUFB9,NDUFC1,NDUFC2,NDUFS1,NDUFS2,NDUFS3,NDUFS4,NDUFS5,NDUFS6,NDUFS7,NDUFV1,NDUFV2,NDUFV3,PARK7,PINK1,PMPCB,PPIF,SDHAF2,SDHC,SLC25A23,S…
GOTERM_BP_ALL	protein localization	GO:0008104	520	357	1.74816	291.574	1.51485e-09	AAAS,AACS,AAGAB,AAK1,ABAT,ABCA1,ABCA7,ABCB9,ABCC8,ABL1,ABL2,ABLIM3,ACAP2,ACD,ACSL3,ACTL6A,ACTN4,ACVR2B,ADAM8,ADAM9,ADAR,ADIPOQ,ADORA1,ADRA2C,AFTPH,AGAP1,AGAP2,AGER,AGRN,AHCTF1,AHCYL1,AHI1,AIP,AJUBA,AKAP1,AKAP10,AKAP7,AKR1C3,AKT1,AKT2,AKTIP,ALS2,AMN,AMOT,ANG,ANK3,ANKRD13C,ANKRD27,ANKRD50,ANO1,ANP32B,ANXA1,ANXA2,ANXA4,AP1AR,AP1B1,AP1G1,AP1G2,AP1M1,AP1M2,AP1S1,AP1S2,AP1S3,AP2A1,AP2A2,AP2B1,AP2M1,AP2…
GOTERM_BP_ALL	nucleic acid transport	GO:0050657	158	127	3.00644	91.4692	1.5306e-09	AAAS,AGFG1,AHCTF1,ALKBH5,ALYREF,ATXN2,BUD13,C14orf166,CASC3,CDC40,CHTOP,CKAP5,CPSF1,CPSF2,CPSF3,DDX19A,DDX39A,DDX39B,DHX38,EIF4A3,EIF4E,EIF5A,EIF5A2,ENY2,FLOT1,FMR1,FYTTD1,G3BP2,GLE1,HNRNPA1,HNRNPA2B1,HNRNPA3,HTT,IGF2BP1,IGF2BP2,IGF2BP3,IWS1,KHDRBS1,KHSRP,LRPPRC,MAGOH,MAGOHB,MCM3AP,MRPL18,MVP,MYO1C,NCBP1,NCBP2,NDC1,NOL6,NUP107,NUP133,NUP153,NUP155,NUP160,NUP188,NUP205,NUP210,NUP214,NUP35,NUP37,NU…
GOTERM_BP_ALL	establishment of RNA localization	GO:0051236	158	127	3.00644	91.4692	1.5306e-09	AAAS,AGFG1,AHCTF1,ALKBH5,ALYREF,ATXN2,BUD13,C14orf166,CASC3,CDC40,CHTOP,CKAP5,CPSF1,CPSF2,CPSF3,DDX19A,DDX39A,DDX39B,DHX38,EIF4A3,EIF4E,EIF5A,EIF5A2,ENY2,FLOT1,FMR1,FYTTD1,G3BP2,GLE1,HNRNPA1,HNRNPA2B1,HNRNPA3,HTT,IGF2BP1,IGF2BP2,IGF2BP3,IWS1,KHDRBS1,KHSRP,LRPPRC,MAGOH,MAGOHB,MCM3AP,MRPL18,MVP,MYO1C,NCBP1,NCBP2,NDC1,NOL6,NUP107,NUP133,NUP153,NUP155,NUP160,NUP188,NUP205,NUP210,NUP214,NUP35,NUP37,NU…
GOTERM_BP_ALL	respiratory electron transport chain	GO:0022904	79	70	5.71313	45.6622	2.11418e-09	ALDH5A1,ATP5A1,ATP5B,ATP5C1,ATP5D,ATP5E,ATP5F1,ATP5G1,ATP5G2,ATP5G3,ATP5H,ATP5I,ATP5J,ATP5J2,ATP5L,ATP5O,ATP5S,COQ7,COQ9,COX10,COX15,COX4I1,COX5A,COX5B,COX6A1,COX6B1,COX6C,COX7A2L,COX7B,COX7C,COX8A,CYC1,CYCS,DLD,DNAJC15,ETFA,ETFB,ETFDH,IMMP2L,MECP2,MYBBP1A,NDUFA1,NDUFA10,NDUFA11,NDUFA12,NDUFA13,NDUFA2,NDUFA3,NDUFA4,NDUFA5,NDUFA6,NDUFA7,NDUFA8,NDUFA9,NDUFAB1,NDUFAF1,NDUFAF2,NDUFAF3,NDUFAF4,NDUFAF5…
GOTERM_BP_ALL	signal transduction involved in DNA integrity checkpoint	GO:0072401	71	64	6.68816	41.1032	2.19557e-09	ATM,CASP2,CDC5L,CDK2,CDKN1A,CDKN1B,CHEK2,CRADD,GTSE1,MDM2,MUC1,PML,PPP2R5C,PRKDC,PRPF19,PSMA1,PSMA2,PSMA3,PSMA4,PSMA5,PSMA7,PSMB1,PSMB10,PSMB2,PSMB3,PSMB4,PSMB5,PSMB6,PSMB7,PSMC1,PSMC2,PSMC3,PSMC4,PSMC5,PSMC6,PSMD1,PSMD10,PSMD11,PSMD12,PSMD13,PSMD14,PSMD2,PSMD3,PSMD4,PSMD5,PSMD6,PSMD7,PSMD8,PSMD9,PSME1,PSME2,PSME3,PSME4,PSMF1,RBM38,RFWD2,RINT1,RPS27A,SOX4,TP53,TRIAP1,UBA52,UBB,UBC_x000D_
GOTERM_BP_ALL	nucleic acid phosphodiester bond hydrolysis	GO:0090305	216	166	2.44161	125.008	3.13333e-09	ABT1,AEN,AGO2,AIFM1,ANG,APEX1,APEX2,APTX,ASTE1,BAX,BOP1,CASP3,CDKN2A,CLP1,CNOT1,CNOT2,CNOT6,CNOT6L,CNOT7,CNOT8,CPSF1,CPSF2,CPSF3,CSTF1,CSTF2,CSTF3,CYCS,DBR1,DCLRE1A,DCLRE1B,DCLRE1C,DCP1B,DCP2,DDX1,DFFA,DFFB,DGCR8,DICER1,DIS3,DIS3L,DIS3L2,DNA2,DNASE1,DNASE1L1,DNASE2,DROSHA,ELAC2,EME1,EME2,ENDOD1,ENDOG,ENDOV,ERCC1,ERCC2,ERCC3,ERCC4,ERI1,ERI2,ERI3,ERN2,EXD1,EXD2,EXD3,EXO1,EXOG,EXOSC10,EXOSC2,EXOSC3,…
GOTERM_BP_ALL	cell cycle DNA replication	GO:0044786	47	45	16.4381	27.2092	4.06943e-09	APEX1,ATRX,CDC45,CDC7,CDT1,CHEK2,DBF4B,DNA2,E2F7,E2F8,FBXW7,FEN1,GINS2,INO80,LIG1,MRE11A,PCNA,POLA1,POLA2,POLD1,POLD2,POLD3,POLD4,POLE,POLE2,PRIM1,PRIM2,RFC1,RFC2,RFC3,RFC4,RFC5,RPA1,RPA2,RPA3,SENP2,SLBP,SMC1A,SMC3,STAG2,TERF1,TERF2,TIPIN,WIZ,ZNF830_x000D_
GOTERM_BP_ALL	histone modification	GO:0016570	253	190	2.23764	145.931	4.40205e-09	ACTL6A,APBB1,ARID4A,ARID4B,ARID5A,ASH1L,ASH2L,ASXL1,ASXL2,ATF2,ATG5,ATG7,ATM,ATXN7,ATXN7L3,AURKA,AURKB,AUTS2,BAP1,BAZ1B,BAZ2A,BCL6,BCOR,BEND3,BRCA1,BRCA2,BRCC3,BRD1,BRD4,BRD7,BRD8,BRMS1,BRMS1L,BRPF1,BRPF3,C14orf169,CAMK2D,CARM1,CBX8,CCNB1,CDC73,CDK2,CDK9,CDYL,CHEK1,CLOCK,COPRS,CREBBP,CRTC2,CSRP2BP,CTBP1,CTCF,CTCFL,CTNNB1,CTR9,CUL4B,CXXC1,DAXX,DDB1,DDB2,DMAP1,DNMT1,DNMT3B,DOT1L,DPY30,DR1,DTX3L,EED…
GOTERM_BP_ALL	nucleocytoplasmic transport	GO:0006913	117	97	3.58701	67.4715	4.60742e-09	AAAS,ADAR,AGFG1,AHCYL1,AKAP1,AKAP13,AKR1C3,AKT1,ALKBH5,ALYREF,ANKRD54,ANP32A,ANP32B,APC2,ARNTL,AXIN1,AXIN2,BAMBI,BARD1,BCL3,BCL6,BMP4,BMP7,BMPR1A,BUD13,C11orf73,C1QTNF3,CALR,CBLB,CCDC22,CCHCR1,CDC40,CDH1,CDK5,CDKN1A,CDKN2A,CEP57,CHERP,CHP1,CHTOP,CPSF1,CPSF2,CPSF3,CREB3,CSE1L,CSF3,CTDSPL2,DAB2,DAB2IP,DACT3,DAG1,DDX19A,DDX39A,DDX39B,DDX58,DHX38,DMAP1,DNAJC27,DUSP16,DYRK2,ECT2,EGFR,EIF4E,EIF5A,EIF6,…
GOTERM_BP_ALL	metabolic process	GO:0008152	458	265	1.76472	205.942	4.83538e-09	AAAS,AACS,AAK1,AAMDC,AAR2,AARS,AARS2,AARSD1,AASDH,AASDHPPT,AATF,AATK,ABAT,ABCA1,ABCA2,ABCA7,ABCB1,ABCB10,ABCB6,ABCB7,ABCB8,ABCB9,ABCC1,ABCC10,ABCC2,ABCC4,ABCC5,ABCC6,ABCC8,ABCD1,ABCD3,ABCD4,ABCE1,ABCF1,ABCF2,ABCF3,ABHD10,ABHD11,ABHD12,ABHD13,ABHD14A,ABHD14B,ABHD16A,ABHD17A,ABHD17B,ABHD17C,ABHD2,ABHD3,ABHD4,ABHD5,ABHD6,ABHD8,ABI1,ABI2,ABL1,ABL2,ABLIM1,ABLIM3,ABR,ABT1,ABTB1,ACAA1,ACAA2,ACACA,ACACB,…
GOTERM_BP_ALL	protein stabilization	GO:0050821	114	95	3.66322	65.9967	5.09071e-09	AAK1,APOA1,ATP1B1,ATP1B3,BAG3,BAG6,CALR,CDC37,CDC37L1,CDKN2A,CHEK2,CHP1,CLU,COG3,COG7,CREB1,CREBL2,CRTAP,DNAJA3,DVL1,FBXW7,FLNA,FLOT2,GAPDH,GNAQ,GOLGA7,GPIHBP1,GTPBP4,HCFC1,HPS4,HSPA1A,HSPD1,IFI30,IFT46,LAMP1,LAMP2,MDM4,MORC3,MUL1,NAA15,NAA16,NAPG,NCKAP1,NLK,PARK2,PARK7,PDCD10,PEX19,PEX6,PFN1,PFN2,PHB,PHB2,PIK3R1,PIM2,PINK1,PML,PPAP2B,PPIB,PRKCD,PTEN,RASSF1,SAV1,SEL1L,SMAD3,SMAD7,SMO,SOX4,STK3,ST…
GOTERM_BP_ALL	nucleoside monophosphate metabolic process	GO:0009123	173	136	2.7125	99.9254	5.28014e-09	ADA,ADK,ADPGK,ADSL,ADSS,AK1,AK2,AK3,AK4,ALDOA,ALDOC,AMPD2,AMPD3,APRT,ARNT,ATIC,ATP1B1,ATP5A1,ATP5B,ATP5C1,ATP5D,ATP5E,ATP5F1,ATP5G1,ATP5G2,ATP5G3,ATP5H,ATP5I,ATP5J,ATP5J2,ATP5L,ATP5O,ATP5S,ATP6V0A1,ATP6V0A2,ATP6V1A,ATP6V1B2,ATP7A,ATPIF1,BAD,BPGM,CAD,CARD11,CASK,CHCHD10,CMPK1,COQ7,COQ9,COX10,COX15,COX4I1,COX5A,COX8A,CTNS,CYCS,DCK,DDIT4,DGUOK,DHODH,DHTKD1,DLD,DLG1,DLG3,DLG4,DNAJC15,DNM1L,DNPH1,DTYM…
GOTERM_BP_ALL	signal transduction involved in mitotic cell cycle checkpoint	GO:0072413	69	62	6.47779	39.9454	5.36743e-09	ATM,CASP2,CDK2,CDKN1A,CDKN1B,CHEK2,CRADD,GTSE1,MDM2,MUC1,PML,PPP2R5C,PRKDC,PSMA1,PSMA2,PSMA3,PSMA4,PSMA5,PSMA7,PSMB1,PSMB10,PSMB2,PSMB3,PSMB4,PSMB5,PSMB6,PSMB7,PSMC1,PSMC2,PSMC3,PSMC4,PSMC5,PSMC6,PSMD1,PSMD10,PSMD11,PSMD12,PSMD13,PSMD14,PSMD2,PSMD3,PSMD4,PSMD5,PSMD6,PSMD7,PSMD8,PSMD9,PSME1,PSME2,PSME3,PSME4,PSMF1,RBM38,RFWD2,RINT1,RPS27A,SOX4,TP53,TRIAP1,UBA52,UBB,UBC_x000D_
GOTERM_BP_ALL	signal transduction involved in mitotic DNA damage checkpoint	GO:1902402	69	62	6.47779	39.9454	5.36743e-09	ATM,CASP2,CDK2,CDKN1A,CDKN1B,CHEK2,CRADD,GTSE1,MDM2,MUC1,PML,PPP2R5C,PRKDC,PSMA1,PSMA2,PSMA3,PSMA4,PSMA5,PSMA7,PSMB1,PSMB10,PSMB2,PSMB3,PSMB4,PSMB5,PSMB6,PSMB7,PSMC1,PSMC2,PSMC3,PSMC4,PSMC5,PSMC6,PSMD1,PSMD10,PSMD11,PSMD12,PSMD13,PSMD14,PSMD2,PSMD3,PSMD4,PSMD5,PSMD6,PSMD7,PSMD8,PSMD9,PSME1,PSME2,PSME3,PSME4,PSMF1,RBM38,RFWD2,RINT1,RPS27A,SOX4,TP53,TRIAP1,UBA52,UBB,UBC_x000D_
GOTERM_BP_ALL	regulation of mitotic sister chromatid separation	GO:0010965	60	55	8.0414	34.7351	6.86142e-09	ANAPC1,ANAPC10,ANAPC11,ANAPC15,ANAPC2,ANAPC4,ANAPC5,ANAPC7,ATM,BUB1,BUB1B,BUB3,CCNB1,CDC16,CDC20,CDC23,CDC26,CDC27,CDC6,CENPE,CENPF,CIT,CSNK2A1,CSNK2A2,CUL3,DLGAP5,DUSP1,DYNC1LI1,ESPL1,FBXO5,GEN1,KLHL22,LCMT1,MAD1L1,MAD2L1,MAD2L2,NEK6,NSMCE2,PCID2,PLK1,PSMG2,PTEN,PTTG1,PTTG3P,RB1,SMC5,TERF1,TPR,TTK,UBE2C,UBE2D1,UBE2E1,XRCC3,ZNF207,ZW10_x000D_
GOTERM_BP_ALL	protein methylation	GO:0006479	143	115	3.01153	82.7854	8.57548e-09	ARID4A,ARID4B,ASH1L,ASH2L,ASXL2,AUTS2,BAZ2A,BCOR,BEND3,BRCA1,BTG1,BTG2,CAMKMT,CARM1,COPRS,CTCF,CTCFL,CTNNB1,CTR9,CXXC1,DNMT1,DNMT3B,DOT1L,DPY30,EED,EHMT1,EHMT2,ETF1,EZH1,EZH2,FBL,FBXO11,GATA3,GSPT1,H2AFY,HEMK1,ICMT,IWS1,JARID2,KDM1A,KDM3A,KDM6A,KMT2A,KMT2B,KMT2C,KMT2E,LCMT1,MECP2,MEN1,METTL21A,MTF2,MTHFR,MYB,N6AMT1,NSD1,NTMT1,OGT,PAF1,PAX5,PAXBP1,PAXIP1,PCMT1,PCMTD1,PCMTD2,PHF1,PHF19,PRDM2,PRDM4,…
GOTERM_BP_ALL	regulation of metaphase/anaphase transition of cell cycle	GO:1902099	55	51	9.31813	31.8405	8.93968e-09	ANAPC1,ANAPC10,ANAPC11,ANAPC15,ANAPC2,ANAPC4,ANAPC5,ANAPC7,ATM,BUB1,BUB1B,BUB3,CCNB1,CDC16,CDC20,CDC23,CDC26,CDC27,CDC6,CENPE,CENPF,CSNK2A1,CSNK2A2,CUL3,DLGAP5,DUSP1,DYNC1LI1,ESPL1,GEN1,KLHL22,LCMT1,MAD1L1,MAD2L1,MAD2L2,NEK6,NSMCE2,PCID2,PLK1,PSMG2,PTEN,RB1,SMC5,TERF1,TPR,TTK,UBE2C,UBE2D1,UBE2E1,XRCC3,ZNF207,ZW10_x000D_
GOTERM_BP_ALL	regulation of mitochondrial membrane permeability involved in apoptotic process	GO:1902108	55	51	9.31813	31.8405	8.93968e-09	ACAA2,AKT1,ATF2,ATPIF1,BAD,BAK1,BAX,BBC3,BCL2,BCL2L11,BID,BLOC1S2,BMF,BNIP3,BNIP3L,C22orf29,CASP8,DYNLL1,DYNLL2,E2F1,GSK3A,GSK3B,HSPA1A,IER3,MAPK8,MOAP1,MTCH2,MUL1,NAIF1,NMT1,NOL3,PMAIP1,PPP3CC,PPP3R1,RHOT1,RHOT2,SFN,SIVA1,SLC25A5,SLC35F6,TFDP1,THEM4,TMEM102,TP53,YWHAB,YWHAE,YWHAG,YWHAH,YWHAQ,YWHAZ,ZNF205_x000D_
GOTERM_BP_ALL	base-excision repair	GO:0006284	40	39	28.5017	23.149	9.21412e-09	APEX1,APEX2,DNA2,ERCC6,FEN1,HMGA1,HMGA2,HUWE1,LIG1,LIG3,MBD4,MPG,MRE11A,MUTYH,NEIL2,NEIL3,NTHL1,OGG1,PARG,PARP1,PARP2,PCNA,PNKP,POLB,POLD1,POLD2,POLD3,POLD4,POLE,POLG,POLQ,PRMT6,RFC1,RFC2,RFC3,RFC4,RFC5,RPA1,RPA2,RPA3,SIRT6,SMUG1,TDG,TP53,UNG,USP47,WRN,XRCC1_x000D_
GOTERM_BP_ALL	mitochondrial outer membrane permeabilization involved in programmed cell death	GO:1902686	50	47	11.4466	28.9459	1.06876e-08	ACAA2,AKT1,ATF2,ATPIF1,BAD,BAK1,BAX,BBC3,BCL2,BCL2L11,BID,BLOC1S2,BMF,BNIP3,BNIP3L,C22orf29,CASP8,DYNLL1,DYNLL2,E2F1,GSK3A,GSK3B,HSPA1A,IER3,MAPK8,MOAP1,MUL1,NMT1,PMAIP1,PPP3CC,PPP3R1,RHOT1,RHOT2,SFN,SIVA1,SLC25A5,SLC35F6,TFDP1,TMEM102,TP53,YWHAB,YWHAE,YWHAG,YWHAH,YWHAQ,YWHAZ,ZNF205_x000D_
GOTERM_BP_ALL	cytoplasmic transport	GO:0016482	284	207	2.06746	161.376	1.16533e-08	AAAS,ABL1,ABLIM3,ACSL3,ACTL6A,ACTR2,ADAR,AGFG1,AHCYL1,AIP,AKAP1,AKAP13,AKR1C3,AKT1,AKTIP,ALKBH5,ALYREF,AMN,ANK3,ANKFY1,ANKRD27,ANKRD54,ANP32A,ANP32B,AP1AR,AP1G1,AP1M1,AP2A1,AP3B1,AP3D1,AP3M1,AP4M1,APC2,ARF1,ARFGEF2,ARFRP1,ARIH2,ARNTL,ASCC3,ASPH,ATG13,ATG14,ATG5,ATP2A2,ATP2B4,ATPIF1,AUP1,AXIN1,AXIN2,BAG4,BAK1,BAMBI,BAP1,BARD1,BAX,BBC3,BBS1,BBS2,BCAP29,BCAP31,BCL2,BCL3,BCL6,BECN1,BET1,BID,BLOC1S3,B…
GOTERM_BP_ALL	intracellular signal transduction involved in G1 DNA damage checkpoint	GO:1902400	67	60	6.26751	38.7876	1.30395e-08	ATM,CASP2,CDK2,CDKN1A,CDKN1B,CRADD,GTSE1,MDM2,MUC1,PML,PPP2R5C,PRKDC,PSMA1,PSMA2,PSMA3,PSMA4,PSMA5,PSMA7,PSMB1,PSMB10,PSMB2,PSMB3,PSMB4,PSMB5,PSMB6,PSMB7,PSMC1,PSMC2,PSMC3,PSMC4,PSMC5,PSMC6,PSMD1,PSMD10,PSMD11,PSMD12,PSMD13,PSMD14,PSMD2,PSMD3,PSMD4,PSMD5,PSMD6,PSMD7,PSMD8,PSMD9,PSME1,PSME2,PSME3,PSME4,PSMF1,RBM38,RFWD2,RPS27A,SOX4,TP53,TRIAP1,UBA52,UBB,UBC_x000D_
GOTERM_BP_ALL	nucleobase-containing compound metabolic process	GO:0006139	203	147	2.33778	108.09	1.30849e-08	AAAS,AAMDC,AAR2,AARS,AARS2,AARSD1,AATF,ABCA1,ABCA2,ABCE1,ABHD14B,ABL1,ABLIM1,ABLIM3,ABT1,ACACA,ACACB,ACAD8,ACD,ACIN1,ACLY,ACOT7,ACTL6A,ACTN1,ACTN4,ACTR5,ACTR6,ACTR8,ACVR1,ACVR1B,ACVR2A,ACVR2B,ADA,ADAD2,ADAM8,ADAR,ADARB1,ADARB2,ADAT1,ADAT2,ADAT3,ADCY2,ADCY3,ADCY6,ADCY7,ADIPOQ,ADIRF,ADK,ADM,ADNP,ADNP2,ADORA2A,ADORA2B,ADPGK,ADRA1D,ADRA2C,ADRM1,ADSL,ADSS,AEBP1,AEBP2,AEN,AES,AFF1,AFF4,AFMID,AGER,AGGF1…
GOTERM_BP_ALL	IRE1-mediated unfolded protein response	GO:0036498	54	50	9.14371	31.2484	1.41069e-08	ACADVL,ADD1,ARFGAP1,ASNA1,ATP6V0D1,BAK1,BAX,BBC3,BCL2L11,BFAR,COPS5,CTDSP2,CUL7,CXXC1,DAB2IP,DCTN1,DDX11,DNAJB11,DNAJB9,DNAJC3,EDEM1,EXTL3,FKBP14,GFPT1,GOSR2,GSK3A,HDGF,HSPA1A,HSPA5,HYOU1,KDELR3,KLHDC3,LMNA,PDIA5,PDIA6,PPP2R5B,PREB,PTPN1,SEC31A,SEC61A1,SEC61A2,SEC61B,SEC61G,SEC62,SEC63,SERP1,SHC1,SRPR,SRPRB,SSR1,SYVN1,TATDN2,TLN1,TMBIM6,TPP1,TSPYL2,WFS1,WIPI1,XBP1,YIF1A,ZBTB17_x000D_
GOTERM_BP_ALL	negative regulation of biosynthetic process	GO:0009890	1429	925	1.37308	826.759	1.66575e-08	AATF,ABCA7,ACADVL,ACD,ACP5,ACVR2B,ADIPOQ,ADRA2C,AEBP1,AEBP2,AES,AGER,AGO1,AGO2,AGO3,AGO4,AHR,AHRR,AJUBA,AKIRIN2,AKR1C3,ANG,ANXA4,AP2A1,APBB1,APEX1,APOC1,APOE,ARHGAP35,ARID1A,ARID4A,ARID5A,ARNTL,ARRB2,ASB1,ASCL2,ASF1A,ASXL1,ASXL2,ATAD2,ATAD2B,ATF3,ATF5,ATF7,ATF7IP,ATOH8,ATP1A1,ATP2B4,ATR,ATRX,ATXN1L,AURKB,AXIN1,BACE2,BACH1,BAHD1,BAZ2A,BCL11A,BCL3,BCL6,BCL7A,BCLAF1,BCOR,BEND3,BHLHE40,BIRC5,BLM,BMI1…
GOTERM_BP_ALL	negative regulation of proteolysis involved in cellular protein catabolic process	GO:1903051	78	68	4.97427	45.1557	1.84983e-08	ANAPC1,ANAPC10,ANAPC11,ANAPC15,ANAPC2,ANAPC4,ANAPC5,ANAPC7,ATM,ATRAID,BAG5,BAG6,BUB1,BUB1B,BUB3,CCNB1,CDC16,CDC20,CDC23,CDC26,CDC27,CDKN2A,CENPF,CSNK2A1,CSNK2A2,DAB2IP,DUSP1,DYNC1LI1,FHIT,GABARAPL2,GEN1,GIPC1,HFE,HSP90AB1,KLHL22,LCMT1,MAD1L1,MAD2L1,MAD2L2,N4BP1,PARK7,PBK,PCID2,PDCL3,PLK1,PML,PSEN1,PSMF1,PSMG2,SENP1,SMARCC1,SUFU,SVIP,TAF9,TERF1,TLK2,TPR,TRIM39,TTK,UBE2C,UBE2D1,UBE2E1,UBXN1,USP14,W…
GOTERM_BP_ALL	membrane disassembly	GO:0030397	44	42	15.3374	25.4724	1.85296e-08	AAAS,BANF1,CCNB1,CCNB2,CDK1,CNEP1R1,CTDNEP1,EMD,LMNA,LPIN1,NDEL1,NEK6,NEK9,NUP107,NUP133,NUP153,NUP155,NUP160,NUP188,NUP205,NUP210,NUP214,NUP35,NUP37,NUP43,NUP50,NUP54,NUP62,NUP85,NUP88,NUP93,NUP98,NUPL2,PAFAH1B1,PLK1,POM121,PRKCA,RAE1,RANBP2,SEH1L,TPR,VRK1_x000D_
GOTERM_BP_ALL	protein targeting to mitochondrion	GO:0006626	66	59	6.18607	38.1476	1.87114e-08	ABLIM3,ACTL6A,AIP,ARIH2,ATG13,ATPIF1,BAG4,BAP1,BID,BNIP3L,CDKN2A,CHCHD4,CSNK2A2,CTSK,CYB5R1,DNAJC15,DNAJC19,DPH6,EPT1,FAM20B,FBXO7,FBXW7,FIS1,FZD5,GDAP1,GFER,GLS2,GPHA2,GRPEL1,GRPEL2,GSK3A,HAX1,HES1,HHAT,HPS4,HSP90AA1,HSPA4,HSPA9,HTRA2,HUWE1,IL9R,IMMP2L,ITGAX,KAT2A,LEPROT,MAPK9,MFF,MFN2,MICALL2,MIPEP,MIS18A,MRGPRE,MTX1,MTX2,MTX3,NBPF3,NDUFA13,NKAP,NMUR1,NPEPPS,NRG1,PARK2,PARL,PDCD5,PDE2A,PEMT,PIN…
GOTERM_BP_ALL	DNA damage response, signal transduction by p53 class mediator resulting in cell cycle arrest	GO:0006977	66	59	6.16241	38.2086	2.0274e-08	ATM,CASP2,CDK2,CDKN1A,CDKN1B,CRADD,GTSE1,MDM2,MUC1,PML,PPP2R5C,PSMA1,PSMA2,PSMA3,PSMA4,PSMA5,PSMA7,PSMB1,PSMB10,PSMB2,PSMB3,PSMB4,PSMB5,PSMB6,PSMB7,PSMC1,PSMC2,PSMC3,PSMC4,PSMC5,PSMC6,PSMD1,PSMD10,PSMD11,PSMD12,PSMD13,PSMD14,PSMD2,PSMD3,PSMD4,PSMD5,PSMD6,PSMD7,PSMD8,PSMD9,PSME1,PSME2,PSME3,PSME4,PSMF1,RBM38,RFWD2,RPS27A,SOX4,TP53,TRIAP1,UBA52,UBB,UBC_x000D_
GOTERM_BP_ALL	regulation of metabolic process	GO:0019222	541	360	1.64755	299.194	3.04124e-08	AAMDC,AARS,AARSD1,AATF,ABCA1,ABCA2,ABCA7,ABCE1,ABCF1,ABHD14B,ABHD5,ABHD6,ABI1,ABL1,ABL2,ABLIM1,ABLIM3,ABR,ABT1,ACACA,ACACB,ACAD8,ACADVL,ACAP2,ACAP3,ACD,ACE,ACIN1,ACLY,ACO1,ACP5,ACSL1,ACSL3,ACTA1,ACTL6A,ACTN1,ACTN4,ACTR5,ACTR6,ACTR8,ACVR1,ACVR1B,ACVR2A,ACVR2B,ADAM17,ADAM8,ADAM9,ADAP1,ADAR,ADARB1,ADCY2,ADCY3,ADCY6,ADCY7,ADIPOQ,ADIPOR1,ADIRF,ADM,ADM2,ADNP,ADNP2,ADORA1,ADORA2A,ADORA2B,ADRA1B,ADRA2B,A…
GOTERM_BP_ALL	internal peptidyl-lysine acetylation	GO:0018393	152	120	2.74952	87.9956	3.17139e-08	ACTL6A,APBB1,ARID5A,ATAT1,ATF2,ATG5,ATG7,AUTS2,BAG6,BEND3,BRCA1,BRCA2,BRD1,BRD4,BRD7,BRD8,BRPF1,BRPF3,CDYL,CHEK1,CLOCK,CREBBP,CRTC2,CSRP2BP,CTBP1,CTCF,DMAP1,DR1,EID1,ELP3,ELP4,EP400,EPC1,GATA2,GTF3C4,HAT1,HCFC1,ING3,ING4,ING5,ISL1,IWS1,KANSL1,KANSL2,KANSL3,KAT2A,KAT5,KAT6A,KAT6B,KAT7,KAT8,KMT2A,LDB1,LIF,MAP3K7,MAPK3,MBD3,MBIP,MCRS1,MEAF6,MECP2,MED24,MGEA5,MORF4L1,MORF4L2,MRGBP,MSL1,MSL2,MSL3,MSX2…
GOTERM_BP_ALL	regulation of symbiosis, encompassing mutualism through parasitism	GO:0043903	214	162	2.28779	123.889	3.26085e-08	ADAR,ADARB1,APOBEC3A,APOBEC3C,APOBEC3D,APOBEC3F,APOBEC3G,APOBEC3H,APOE,BAD,BCL2,BCL2L11,BTBD17,C9orf69,CAV1,CCNH,CCNK,CCNT1,CDK7,CDK9,CHD1,CHMP2A,CHMP2B,CHMP3,CHMP4B,CTDP1,DDB1,DDX3X,DDX5,DERL1,DICER1,DYNLT1,EIF2AK2,ELL,ERCC2,ERCC3,EXOC2,EXOC7,F2RL1,FAM111A,FBLN1,FUCA2,GSN,GTF2F1,GTF2F2,GTF2H1,GTF2H2,GTF2H3,GTF2H4,GTF2H5,HDAC1,HMGA2,HPN,IFITM1,IFITM2,IFITM3,ILF3,INPP5K,IRF8,ISG15,ISG20,ITGAV,JUN,…
GOTERM_BP_ALL	positive regulation of proteolysis involved in cellular protein catabolic process	GO:1903052	76	66	4.85759	43.8815	3.67947e-08	AKT1,ANAPC1,ANAPC10,ANAPC11,ANAPC2,ANAPC4,ANAPC5,ANAPC7,ANKIB1,ARIH1,ARIH2,ATPIF1,AURKA,AXIN1,BCAP31,BTRC,CAV1,CCDC22,CCNB1,CDC16,CDC20,CDC23,CDC26,CDC27,CDK1,CHFR,CLU,CSNK1D,CSNK1E,CTSC,CUL1,CUL3,DAB2,DAB2IP,DDRGK1,DLGAP5,DNAJB2,DVL1,ESPL1,FBXO22,FBXO5,FBXW7,FZR1,GBA,GCLC,GNB2L1,GSK3B,HERPUD1,HSPBP1,KEAP1,MDM2,NFE2L2,NKD2,NSMCE2,NUB1,OSBPL7,PARK2,PIAS1,PLK1,PLK2,PLK3,PRICKLE1,PSEN1,PSMA1,PSMA2,P…
GOTERM_BP_ALL	purine ribonucleoside monophosphate metabolic process	GO:0009167	154	121	2.70194	88.9668	3.92714e-08	ADA,ADK,ADPGK,ADSL,ADSS,AK1,AK2,AK3,AK4,ALDOA,ALDOC,AMPD2,AMPD3,APRT,ARNT,ATIC,ATP1B1,ATP5A1,ATP5B,ATP5C1,ATP5D,ATP5E,ATP5F1,ATP5G1,ATP5G2,ATP5G3,ATP5H,ATP5I,ATP5J,ATP5J2,ATP5L,ATP5O,ATP5S,ATP6V0A1,ATP6V0A2,ATP6V1A,ATP6V1B2,ATP7A,ATPIF1,BAD,BPGM,CARD11,CASK,CHCHD10,COQ7,COQ9,COX10,COX15,COX4I1,COX5A,COX8A,CTNS,CYCS,DDIT4,DHTKD1,DLD,DLG1,DLG3,DLG4,DNAJC15,DNM1L,ECD,ENO1,ENO2,ENO3,ENTPD5,FBP1,FIGNL…
GOTERM_BP_ALL	positive regulation of viral transcription	GO:0050434	56	51	7.45343	32.4194	4.35077e-08	CCNH,CCNT1,CDK7,CDK9,CHD1,CTDP1,ELL,ERCC2,ERCC3,GTF2F1,GTF2F2,GTF2H1,GTF2H2,GTF2H3,GTF2H4,GTF2H5,HPN,JUN,MNAT1,NCBP1,NCBP2,NELFB,NELFCD,POLR2A,POLR2B,POLR2C,POLR2D,POLR2E,POLR2F,POLR2G,POLR2H,POLR2I,POLR2J,POLR2K,POLR2L,RSF1,SMARCA4,SMARCB1,SNW1,SP1,SSRP1,SUPT16H,SUPT4H1,SUPT5H,TAF11,TCEA1,TCEB1,TCEB2,TCEB3,TFAP4,ZNF639_x000D_
GOTERM_BP_ALL	DNA duplex unwinding	GO:0032508	47	44	10.7238	27.1972	4.52783e-08	ANXA1,ASCC3,ATRX,BLM,C10orf2,CDC45,CHD1,CHD1L,CHD2,CHD3,CHD4,CHD8,DDX1,DDX11,DDX3X,DHX9,DNA2,ERCC2,ERCC3,FBXO18,G3BP1,GINS2,GINS4,GTF2H4,HMGA1,IGHMBP2,INO80,MCM2,MCM3,MCM4,MCM5,MCM6,MCM7,MRE11A,NBN,PIF1,POT1,PURA,RAD50,RAD51,RAD54B,RECQL,RECQL4,RECQL5,RTEL1,RUVBL1,RUVBL2,SETX,SUPV3L1,TOP2A,TOP2B,WRN,XRCC5,XRCC6_x000D_
GOTERM_BP_ALL	mitotic nuclear envelope disassembly	GO:0007077	42	40	14.604	24.3146	5.06454e-08	AAAS,BANF1,CCNB1,CCNB2,CDK1,CNEP1R1,CTDNEP1,EMD,LMNA,LPIN1,NEK6,NEK9,NUP107,NUP133,NUP153,NUP155,NUP160,NUP188,NUP205,NUP210,NUP214,NUP35,NUP37,NUP43,NUP50,NUP54,NUP62,NUP85,NUP88,NUP93,NUP98,NUPL2,PLK1,POM121,PRKCA,RAE1,RANBP2,SEH1L,TPR,VRK1_x000D_
GOTERM_BP_ALL	negative regulation of cell division	GO:0051782	83	71	4.32822	48.0503	5.07744e-08	ANAPC1,ANAPC10,ANAPC11,ANAPC15,ANAPC2,ANAPC4,ANAPC5,ANAPC7,ASPM,ATM,AURKAIP1,AURKB,BLM,BMP4,BMP7,BUB1,BUB1B,BUB3,C10orf99,CCNB1,CDC16,CDC20,CDC23,CDC26,CDC27,CENPF,CHEK1,CSNK2A1,CSNK2A2,DUSP1,DYNC1LI1,E2F7,E2F8,FBXO5,FGFR2,FGFR3,GEN1,KLHL22,LCMT1,LIF,MAD1L1,MAD2L1,MAD2L2,MSH2,MTBP,MYC,NANOS2,NME6,PCID2,PLK1,PRKAR1A,PSMG2,PTCH1,PTTG1,PTTG3P,RAD1,RPS6KA2,SUSD2,TERF1,TOM1L1,TOM1L2,TPR,TTK,UBE2C,UBE2…
GOTERM_BP_ALL	regulation of cell cycle arrest	GO:0071156	111	91	3.33164	64.26	5.31808e-08	AKT2,ATM,BIN1,BRCA1,CASP2,CAST,CCND1,CCNK,CDK2,CDK4,CDK5,CDK5R1,CDK9,CDKN1A,CDKN1B,CDKN2A,CRADD,CRLF3,DAB2IP,FOXM1,GTSE1,HMGA2,ID2,MDM2,MDM4,MED25,MIF,MLXIPL,MUC1,MYBBP1A,PKD2,PML,PPP2R5B,PPP2R5C,PRKACA,PSMA1,PSMA2,PSMA3,PSMA4,PSMA5,PSMA7,PSMB1,PSMB10,PSMB2,PSMB3,PSMB4,PSMB5,PSMB6,PSMB7,PSMC1,PSMC2,PSMC3,PSMC4,PSMC5,PSMC6,PSMD1,PSMD10,PSMD11,PSMD12,PSMD13,PSMD14,PSMD2,PSMD3,PSMD4,PSMD5,PSMD6,PSMD…
GOTERM_BP_ALL	positive regulation of nucleobase-containing compound metabolic process	GO:0045935	1667	1066	1.32799	964.649	5.4331e-08	AAMDC,AATF,ABCA1,ABHD14B,ABLIM1,ABLIM3,ACD,ACVR1,ACVR1B,ACVR2A,ADAM8,ADCY7,ADIRF,ADM,ADNP,ADORA2A,ADORA2B,AFF1,AGER,AGO1,AGO2,AGRN,AHI1,AHR,AIRE,AKIRIN2,AKNA,AKT1,AKT2,ALX4,ALYREF,AMH,ANKRD49,ANXA3,APBB1,APEX1,APOE,APP,ARF4,ARHGEF11,ARHGEF2,ARHGEF5,ARID1A,ARID1B,ARID3A,ARID3B,ARID4A,ARID4B,ARID5A,ARNT,ARNT2,ARNTL,ARNTL2,ARRB2,ASF1A,ASH1L,ASH2L,ASPH,ASXL1,ASXL2,ATAD2,ATAD2B,ATF1,ATF2,ATF3,ATF4,ATF…
GOTERM_BP_ALL	spindle checkpoint	GO:0031577	51	47	8.58369	29.5249	5.9307e-08	ANAPC1,ANAPC10,ANAPC11,ANAPC15,ANAPC2,ANAPC4,ANAPC5,ANAPC7,ATM,AURKB,BIRC5,BUB1,BUB1B,BUB3,CASC5,CCNB1,CDC16,CDC20,CDC23,CDC26,CDC27,CDK5RAP2,CENPF,CSNK2A1,CSNK2A2,DUSP1,DYNC1LI1,GEN1,KLHL22,LCMT1,MAD1L1,MAD2L1,MAD2L2,NDRG1,PCID2,PLK1,PSMG2,SPDL1,TERF1,TPR,TTK,UBE2C,UBE2D1,UBE2E1,XRCC3,ZNF207,ZW10_x000D_
GOTERM_BP_ALL	regulation of viral life cycle	GO:1903900	107	88	3.40065	61.8697	6.09733e-08	ADAR,ADARB1,APOBEC3A,APOBEC3C,APOBEC3D,APOBEC3F,APOBEC3G,APOBEC3H,BCL2,BTBD17,CCNH,CCNK,CCNT1,CDK7,CDK9,CHD1,CHMP2A,CHMP2B,CHMP3,CHMP4B,CTDP1,DDB1,DDX3X,DDX5,DICER1,EIF2AK2,ELL,ERCC2,ERCC3,FAM111A,GSN,GTF2F1,GTF2F2,GTF2H1,GTF2H2,GTF2H3,GTF2H4,GTF2H5,HDAC1,HMGA2,HPN,IFITM1,IFITM2,IFITM3,ILF3,INPP5K,ISG15,ISG20,JUN,LGALS1,LGALS9,MAVS,MID2,MNAT1,MRE11A,MVB12A,NCBP1,NCBP2,NELFB,NELFCD,OAS3,OASL,P4HB,…
GOTERM_BP_ALL	mitotic cell cycle checkpoint	GO:0007093	67	59	5.43553	38.6551	6.23061e-08	ANAPC1,ANAPC10,ANAPC11,ANAPC15,ANAPC2,ANAPC4,ANAPC5,ANAPC7,ATF2,ATM,BCL2L1,BLM,BUB1,BUB1B,BUB3,CASP2,CCNA2,CCNB1,CCND1,CDC16,CDC20,CDC23,CDC26,CDC27,CDK1,CDK2,CDK5RAP3,CDKN1A,CDKN1B,CENPF,CHEK2,CHFR,CRADD,CSNK2A1,CSNK2A2,DGKZ,DLG1,DUSP1,DYNC1LI1,FANCI,FBXO31,FOXN3,FOXO4,GEN1,GIGYF2,GTSE1,HMGA2,HRAS,HUS1,IER3,INTS3,KLHL22,KNTC1,LCMT1,MAD1L1,MAD2L1,MAD2L1BP,MAD2L2,MDC1,MDM2,MRE11A,MSH2,MUC1,NABP2,N…
GOTERM_BP_ALL	positive regulation of catalytic activity	GO:0043085	1503	966	1.34399	869.885	6.55864e-08	ABCA7,ABHD5,ABI1,ABL1,ABL2,ABR,ACAP2,ACAP3,ACD,ACE,ACSL1,ACVR2B,ADAM17,ADAM8,ADAM9,ADAP1,ADCY2,ADCY3,ADCY6,ADCY7,ADIPOQ,ADNP,ADORA1,ADORA2A,ADORA2B,ADRA2B,ADRA2C,ADRBK1,ADRM1,AGAP1,AGAP2,AGAP3,AGAP4,AGAP6,AGAP9,AGER,AGFG1,AGFG2,AGRN,AHSA1,AHSA2,AIFM1,AJUBA,AKAP13,AKAP9,AKIRIN2,AKT1,AKT2,ALS2,ALS2CL,AMBRA1,ANAPC1,ANAPC10,ANAPC11,ANAPC2,ANAPC4,ANAPC5,ANAPC7,ANG,ANKRD27,ANP32B,APH1A,APH1B,APOA1,APOC…
GOTERM_BP_ALL	positive regulation of transcription, DNA-templated	GO:0045893	398	280	1.77171	229.203	7.07301e-08	AAMDC,AATF,ABHD14B,ABLIM1,ABLIM3,ACVR1,ACVR1B,ACVR2A,ADAM8,ADIRF,AFF1,AGER,AGO1,AGO2,AGRN,AHI1,AHR,AIRE,AKIRIN2,AKNA,AKT1,AKT2,ALX4,ALYREF,AMH,ANKRD49,ANXA3,APBB1,APP,ARF4,ARHGEF11,ARHGEF2,ARHGEF5,ARID1A,ARID1B,ARID3A,ARID3B,ARID4A,ARID4B,ARID5A,ARNT,ARNT2,ARNTL,ARNTL2,ASF1A,ASH1L,ASH2L,ASPH,ASXL1,ASXL2,ATAD2,ATAD2B,ATF1,ATF2,ATF3,ATF4,ATF5,ATF6,ATF6B,ATF7IP,ATMIN,ATOH8,ATRX,ATXN7,ATXN7L3,AUTS2,A…
GOTERM_BP_ALL	termination of RNA polymerase II transcription	GO:0006369	46	43	10.468	26.6303	7.48158e-08	ALYREF,CDC40,CLP1,CPSF1,CPSF2,CPSF3,CPSF7,CSTF1,CSTF2,CSTF3,DHX38,LSM10,LSM11,MAGOH,MAZ,NCBP1,NCBP2,NUDT21,PABPN1,PAPOLA,PCF11,RBM8A,RNPS1,SETX,SLBP,SNRPB,SNRPD3,SNRPE,SNRPF,SNRPG,SRRM1,SRSF1,SRSF11,SRSF3,SRSF4,SRSF5,SRSF6,SRSF7,TTF2,U2AF1,U2AF2,UPF3B,ZNF473_x000D_
GOTERM_BP_ALL	regulation of sister chromatid segregation	GO:0033045	63	56	5.84722	36.4719	7.54089e-08	ANAPC1,ANAPC10,ANAPC11,ANAPC15,ANAPC2,ANAPC4,ANAPC5,ANAPC7,ATM,BECN1,BUB1,BUB1B,BUB3,CCNB1,CDC16,CDC20,CDC23,CDC26,CDC27,CDC6,CENPE,CENPF,CIT,CSNK2A1,CSNK2A2,CUL3,DLGAP5,DUSP1,DYNC1LI1,ESPL1,FBXO5,GEN1,KLHL22,LCMT1,MAD1L1,MAD2L1,MAD2L2,NEK6,NSMCE2,PCID2,PLK1,PSMG2,PTEN,PTTG1,PTTG3P,RB1,SMC5,TERF1,TPR,TTK,UBE2C,UBE2D1,UBE2E1,XRCC3,ZNF207,ZW10_x000D_
GOTERM_BP_ALL	virion assembly	GO:0019068	36	35	25.5473	20.8411	7.55153e-08	APOE,CHMP1B,CHMP2A,CHMP2B,CHMP3,CHMP4A,CHMP4B,CHMP5,CHMP6,DDX6,FURIN,LRSAM1,MVB12A,NMT2,PC,PDCD6IP,PPIA,RAB1A,RAB1B,RPS27A,SNF8,TBC1D20,TSG101,UBA52,UBB,UBC,USP6NL,VPS28,VPS37A,VPS37B,VPS37C,VPS37D,VPS4A,VPS4B,VTA1_x000D_
GOTERM_BP_ALL	mitochondrion organization	GO:0007005	104	85	3.38676	59.3587	8.08276e-08	AARS2,ABLIM3,ACAA2,ACAD9,ACIN1,ACTL6A,ADAMTS7,AFG3L2,AGTPBP1,AIFM1,AIFM2,AIP,AKR1E2,AKT1,ALAS1,ALKBH7,AMBRA1,ANXA5,APOO,APOPT1,ARIH2,ARRB2,ATF2,ATG12,ATG13,ATG14,ATG2A,ATG2B,ATG3,ATG4A,ATG4B,ATG4C,ATG4D,ATG5,ATG7,ATG9A,ATP1B1,ATP5B,ATP7A,ATPAF1,ATPIF1,AURKAIP1,BAD,BAG4,BAK1,BAP1,BAX,BBC3,BCL2,BCL2L1,BCL2L11,BCS1L,BECN1,BID,BIK,BLOC1S1,BLOC1S2,BMF,BNIP3,BNIP3L,BOC,C10orf2,C12orf65,C19orf70,C1QBP,C…
GOTERM_BP_ALL	enzyme linked receptor protein signaling pathway	GO:0007167	1219	792	1.38059	705.702	9.17937e-08	AATF,ABI1,ABL1,ABL2,ABR,ACTB,ACTG1,ACTR2,ACTR3,ACVR1,ACVR1B,ACVR2A,ACVR2B,ADAM10,ADAM12,ADAM17,ADAM9,ADAMTSL2,ADCY2,ADCY3,ADCY6,ADCY7,ADIPOQ,ADIPOR1,ADORA1,ADORA2A,ADRA2B,ADRA2C,ADRBK1,AGO1,AGO2,AGO3,AGO4,AHI1,AKAP13,AKAP9,AKT1,AKT1S1,AKT2,AMHR2,ANKS1A,AP2A1,AP2A2,AP2B1,AP2M1,AP2S1,AP3S1,APH1A,APH1B,APLP2,APP,APPL1,ARAF,ARF4,ARHGAP4,ARHGDIA,ARHGEF1,ARHGEF11,ARHGEF12,ARHGEF16,ARHGEF17,ARHGEF18,ARH…
GOTERM_BP_ALL	negative regulation of translation	GO:0017148	74	64	4.68722	42.8112	9.30123e-08	AGO1,AGO2,AGO3,AGO4,ANG,BTG2,CALR,CAPRIN1,CAPRIN2,CELF1,CIRBP,CNOT1,CNOT2,CNOT3,CNOT6L,CNOT7,CNOT8,CPEB3,CPEB4,DAPK1,DAPK3,DDX3X,EIF2AK1,EIF2AK2,EIF2AK3,EIF2AK4,EIF2B1,EIF2B3,EIF2B4,EIF2B5,EIF3E,EIF4A3,EIF4E,EIF4E2,EIF4EBP1,EIF4EBP2,EIF4ENIF1,ENC1,EPRS,FMR1,FXR1,FXR2,GAPDH,GIGYF2,GNB2L1,GRB7,HAP1,HRSP12,IGF2BP1,IGF2BP2,IGF2BP3,IGFBP5,ILF3,IREB2,MALSU1,METTL14,METTL3,MEX3D,NANOS1,NANOS2,NANOS3,PAI…
GOTERM_BP_ALL	single-organism localization	GO:1902578	3972	2437	1.2137	2295.85	9.93588e-08	AAAS,AACS,ABAT,ABCA1,ABCA2,ABCA7,ABCB1,ABCB10,ABCB6,ABCB7,ABCB8,ABCB9,ABCC1,ABCC10,ABCC2,ABCC4,ABCC5,ABCC6,ABCC8,ABCD1,ABCD3,ABCD4,ABCE1,ABCF1,ABI1,ABL1,ABL2,ABLIM3,ABR,ACAA2,ACACA,ACACB,ACE,ACO1,ACSL1,ACSL3,ACSL4,ACTB,ACTG1,ACTL6A,ACTN1,ACTN4,ACTR2,ACTR3,ACVR2B,ADA,ADAM8,ADAM9,ADAR,ADCY2,ADCY3,ADCY6,ADCY7,ADD1,ADD2,ADD3,ADIPOQ,ADIPOR2,ADM,ADORA1,ADORA2A,ADORA2B,ADRA2B,ADRA2C,ADRBK1,ADRBK2,AGER,A…
GOTERM_BP_ALL	regulation of microtubule-based process	GO:0032886	142	112	2.73578	82.2065	9.97636e-08	ABL1,APC2,ARHGEF2,ARL2,ATAT1,ATF5,AURKA,AURKB,BBS2,BBS4,BECN1,BORA,BRCA1,C16orf45,CAMSAP3,CAV1,CCNB1,CCNF,CCSAP,CDC42,CDK5R1,CDK5RAP2,CDKN1B,CENPJ,CEP250,CEP76,CHEK1,CHMP1A,CHMP1B,CHMP2A,CHMP2B,CHMP3,CHMP4B,CHMP5,CHORDC1,CIB1,CKAP2,CLASP1,CLASP2,CLIP1,CTNNB1,DIAPH1,DIXDC1,DNAH11,ECT2,EML2,ERBB2,FGF13,FKBP4,GAS2L1,GAS2L2,GEN1,GSK3B,HAP1,HDAC6,IGBP1,INPP5J,KATNB1,KIF11,KLHL42,KNSTRN,LAMP1,MACF1,MAP…
GOTERM_BP_ALL	transcription elongation from RNA polymerase II promoter	GO:0006368	77	66	4.39397	44.5493	1.24366e-07	ADRM1,AXIN1,BRD4,CCNH,CCNT1,CCNT2,CDC73,CDK7,CDK9,CTDP1,CTR9,EAPP,ELL,ELL2,ELL3,ELP2,ELP3,ELP4,ENY2,ERCC2,ERCC3,EZH2,GTF2A2,GTF2B,GTF2E1,GTF2E2,GTF2F1,GTF2F2,GTF2H1,GTF2H2,GTF2H3,GTF2H4,GTF2H5,IKBKAP,LEO1,MAP2K1,MNAT1,NCBP1,NCBP2,NELFB,NELFCD,PAF1,POLR2A,POLR2B,POLR2C,POLR2D,POLR2E,POLR2F,POLR2G,POLR2H,POLR2I,POLR2J,POLR2K,POLR2L,RECQL5,RNF8,RTF1,SETD2,SSRP1,SUPT16H,SUPT4H1,SUPT5H,SUPT6H,TAF1,TAF…
GOTERM_BP_ALL	DNA damage response, detection of DNA damage	GO:0042769	35	34	24.8148	20.2622	1.27135e-07	CUL4A,CUL4B,DDB1,DNAJA1,DTL,HMGA2,MRPS11,MRPS26,MRPS35,MRPS9,PARP1,PCNA,PNKP,POLD1,POLD2,POLD3,POLD4,RAD18,RBX1,RFC1,RFC2,RFC3,RFC4,RFC5,RPA1,RPA2,RPA3,RPS27A,SOX4,UBA52,UBB,UBC,UBE2B,USP1_x000D_
GOTERM_BP_ALL	DNA strand elongation involved in DNA replication	GO:0006271	29	29	Inf	16.7842	1.27294e-07	APEX1,CDC45,DNA2,FEN1,GINS1,GINS2,GINS3,GINS4,LIG1,MCM2,MCM3,MCM4,MCM5,MCM6,MCM7,MCM8,PCNA,POLA1,POLA2,POLD1,POLD2,POLD3,POLD4,PRIM1,PRIM2,RFC1,RFC2,RFC3,RFC4,RFC5,RNASEH1,RNASEH2A,RPA1,RPA2,RPA3_x000D_
GOTERM_BP_ALL	ribosome biogenesis	GO:0042254	53	48	7.1287	30.4718	1.28158e-07	AATF,ABT1,BMS1,BOP1,BRIX1,BYSL,C1D,C1QBP,C7orf60,CDKN2A,CHD7,CIRH1A,DCAF13,DDX21,DDX28,DDX31,DDX3X,DDX47,DDX51,DDX56,DHX30,DIEXF,DIMT1,DIS3,DIS3L,DIS3L2,DKC1,DROSHA,EBNA1BP2,EFTUD1,EIF2A,EIF4A3,EIF6,EMG1,ERAL1,ERI1,ERI2,ERI3,EXOSC1,EXOSC10,EXOSC2,EXOSC3,EXOSC4,EXOSC5,EXOSC6,EXOSC7,EXOSC8,EXOSC9,FASTKD2,FBL,FCF1,FDXACB1,FRG1,FTSJ2,FTSJ3,GAR1,GEMIN4,GNL1,GNL2,GNL3,GNL3L,GTF2H5,GTPBP10,GTPBP4,HEATR1…
GOTERM_BP_ALL	exonucleolytic nuclear-transcribed mRNA catabolic process involved in deadenylation-dependent decay	GO:0043928	29	29	Inf	16.7886	1.28275e-07	CNOT6,CNOT7,CNOT8,DCP1A,DCP1B,DCP2,DCPS,DDX6,DIS3,EDC3,EDC4,EXOSC1,EXOSC2,EXOSC3,EXOSC4,EXOSC5,EXOSC6,EXOSC7,EXOSC8,EXOSC9,LSM1,LSM2,LSM3,LSM4,LSM5,LSM6,LSM7,PATL1,XRN1_x000D_
GOTERM_BP_ALL	negative regulation of cellular metabolic process	GO:0031324	1663	1054	1.31703	955.83	1.29105e-07	AATF,ABCA7,ABL1,ACACB,ACADVL,ACD,ACIN1,ACP5,ACVR2B,ADAR,ADARB1,ADIPOQ,ADRA1B,ADRA2C,AEBP1,AEBP2,AES,AGER,AGO1,AGO2,AGO3,AGO4,AHR,AHRR,AIDA,AJUBA,AKAP1,AKIRIN2,AKR1C3,AKT1,AKT1S1,AKT2,ANAPC1,ANAPC10,ANAPC11,ANAPC15,ANAPC2,ANAPC4,ANAPC5,ANAPC7,ANG,ANKLE2,ANXA2,ANXA4,ANXA8,AP1AR,APEX1,APLP2,APOBEC3D,APOBEC3F,APOBEC3G,APOBEC3H,APOC1,APOE,APOM,APP,ARHGAP35,ARID1A,ARID4A,ARID5A,ARNTL,ARRB2,ASB1,ASCL2,A…
GOTERM_BP_ALL	regulation of response to nutrient levels	GO:0032107	115	93	3.09509	66.5757	1.37204e-07	ACTL6A,AKT1,AMBRA1,ATG5,ATG7,BBS2,BBS4,BECN1,BNIP3L,CALCOCO2,CHMP4A,CHMP4B,CLN3,CSNK2A2,CTSK,CTTN,CYP27B1,DNM1L,FBXW7,FEZ2,FZD5,GHSR,GSK3A,HAX1,HIF1A,HK1,HK2,HTRA2,IFT20,IFT88,KANK2,KAT2A,KIAA0226,LARP1,LRSAM1,LZTS1,MAP1LC3B,MED1,MKKS,MTMR3,MTOR,NENF,NPC1,NPFF,NRBP2,PAFAH1B2,PARK2,PARK7,PARL,PHF23,PIKFYVE,PINK1,PIP4K2A,PIP4K2B,PIP4K2C,POLR3A,PPARA,QSOX1,RAB12,RAB1B,RAB3GAP1,RAB7A,RALB,RNF5,RPL28,…
GOTERM_BP_ALL	cytoskeleton organization	GO:0007010	653	439	1.53913	375.749	1.41008e-07	ABI1,ABI2,ABL1,ABL2,ABLIM1,ABLIM3,ABR,ACTA1,ACTG1,ACTN1,ACTN4,ACTR2,ACTR3,ACTR3B,ADD1,ADD2,AFAP1,AGFG1,AKAP9,ALDOA,ALKBH4,ALMS1,ALOX15,AMOT,ANG,ANK3,ANLN,AP1AR,APC2,APOA1,APOE,ARAP1,ARF1,ARF6,ARFGEF1,ARFIP1,ARFIP2,ARHGAP18,ARHGAP26,ARHGAP4,ARHGAP6,ARHGDIB,ARHGEF10,ARHGEF11,ARHGEF15,ARHGEF17,ARHGEF18,ARHGEF19,ARHGEF2,ARHGEF5,ARL2,ARPC1A,ARPC1B,ARPC2,ARPC3,ARPC4,ARPC5,ARPC5L,ASAP3,ASPM,ASUN,ATAD1,A…
GOTERM_BP_ALL	positive regulation of RNA biosynthetic process	GO:1902680	1396	897	1.34616	806.597	1.44988e-07	AAMDC,AATF,ABHD14B,ABLIM1,ABLIM3,ACVR1,ACVR1B,ACVR2A,ADAM8,ADIRF,AFF1,AGER,AGO1,AGO2,AGRN,AHI1,AHR,AIRE,AKIRIN2,AKNA,AKT1,AKT2,ALX4,ALYREF,AMH,ANKRD49,ANXA3,APBB1,APP,ARF4,ARHGEF11,ARHGEF2,ARHGEF5,ARID1A,ARID1B,ARID3A,ARID3B,ARID4A,ARID4B,ARID5A,ARNT,ARNT2,ARNTL,ARNTL2,ASF1A,ASH1L,ASH2L,ASPH,ASXL1,ASXL2,ATAD2,ATAD2B,ATF1,ATF2,ATF3,ATF4,ATF5,ATF6,ATF6B,ATF7IP,ATMIN,ATOH8,ATRX,ATXN7,ATXN7L3,AUTS2,A…
GOTERM_BP_ALL	regulation of autophagy	GO:0010506	111	90	3.14922	64.1589	1.56735e-07	ABL1,ABL2,ACTL6A,AGER,AKT1,AMBRA1,ATG4B,ATG5,ATG7,BAD,BCL2,BCL2L1,BECN1,BNIP3,BNIP3L,CALCOCO2,CHMP4A,CHMP4B,CISD2,CLN3,CSNK2A2,CTSK,CTTN,DAP,DAPK1,DAPK2,DAPK3,DNM1L,DRAM1,DRAM2,FBXL2,FBXW7,FEZ2,FOXO1,FZD5,GOLGA2,GSK3A,HAX1,HERC1,HIF1A,HK1,HK2,HMGB1,HTRA2,IFT20,IFT88,KAT2A,KAT8,KIAA0226,LARP1,LRSAM1,LZTS1,MAP1LC3B,MAPT,MTDH,MTMR3,MTOR,NPC1,NRBF2,NRBP2,PAFAH1B2,PARK2,PARK7,PARL,PHF23,PIK3CB,PIK3R2,…
GOTERM_BP_ALL	protein acetylation	GO:0006473	121	97	2.96643	69.9823	1.57472e-07	ACTL6A,APBB1,ARID5A,ASL,ATAT1,ATF2,ATG5,ATG7,AUTS2,BAG6,BEND3,BLOC1S1,BRCA1,BRCA2,BRD1,BRD4,BRD7,BRD8,BRPF1,BRPF3,CDYL,CHEK1,CLOCK,CREBBP,CRTC2,CSRP2BP,CTBP1,CTCF,DMAP1,DR1,DSCC1,EID1,ELP3,ELP4,EP400,EPC1,ESCO1,ESCO2,FOXO1,GATA2,GTF3C4,HAT1,HCFC1,HDAC2,ING3,ING4,ING5,ISL1,IWS1,KANSL1,KANSL2,KANSL3,KAT2A,KAT5,KAT6A,KAT6B,KAT7,KAT8,KLF15,KMT2A,LDB1,LIF,MAP3K7,MAPK3,MBD3,MBIP,MCRS1,MDH2,MEAF6,MECP2,…
GOTERM_BP_ALL	stimulatory C-type lectin receptor signaling pathway	GO:0002223	121	97	2.9596	70.0492	1.67714e-07	BCL10,BTRC,CALM1,CARD11,CARD9,CASP8,CHUK,CREBBP,CUL1,FBXW11,FYN,HRAS,ICAM2,ICAM3,IKBKB,IKBKG,ITPR2,ITPR3,KRAS,LYN,MALT1,MAP3K14,MAP3K7,NFATC2,NFATC3,NFKB1,NFKBIA,NRAS,PAK1,PAK2,PDPK1,PPP3CA,PPP3CB,PPP3R1,PRKACA,PRKACB,PRKCD,PSMA1,PSMA2,PSMA3,PSMA4,PSMA5,PSMA7,PSMB1,PSMB10,PSMB2,PSMB3,PSMB4,PSMB5,PSMB6,PSMB7,PSMC1,PSMC2,PSMC3,PSMC4,PSMC5,PSMC6,PSMD1,PSMD10,PSMD11,PSMD12,PSMD13,PSMD14,PSMD2,PSMD3,P…
GOTERM_BP_ALL	negative regulation of cellular catabolic process	GO:0031330	156	121	2.53585	90.2835	1.70073e-07	ADRA1B,AKT1,ANAPC1,ANAPC10,ANAPC11,ANAPC15,ANAPC2,ANAPC4,ANAPC5,ANAPC7,ANXA2,APOC1,ATG7,ATM,ATP2B4,ATRAID,BAG5,BAG6,BCL2,BCL2L1,BUB1,BUB1B,BUB3,CCNB1,CDC16,CDC20,CDC23,CDC26,CDC27,CDK5RAP3,CDKN2A,CENPF,CHMP4A,CHMP4B,CLN3,CSNK2A1,CSNK2A2,CST3,DAB2IP,DAP,DDIT4,DFFA,DHX34,DUSP1,DYNC1LI1,EGLN1,FBP1,FEZ2,FHIT,FURIN,GABARAPL2,GEN1,GIPC1,GOLGA2,GSK3A,HDAC4,HERC1,HFE,HSP90AB1,IER3,INS,KIAA0226,KLHL22,LCM…
GOTERM_BP_ALL	organelle localization	GO:0051640	391	275	1.74871	226.201	1.71741e-07	ACTN4,ACTR2,ACTR3,ADORA2B,AHI1,ANKFY1,AP1AR,AP1M2,AP3B1,AP3D1,AP3M1,AP3M2,AP3S1,AP3S2,ARCN1,ARF1,ARFGAP1,ARHGAP21,ARHGEF2,ARL6,ASPM,ASUN,ATP6AP1,AURKA,BBS2,BBS4,BECN1,BIRC5,BLOC1S1,BLOC1S2,BLOC1S3,BLOC1S4,BLOC1S5,BLOC1S6,BRAF,BRAT1,BRCA2,C12orf4,CACFD1,CANX,CCNB1,CDC23,CDC42,CDC42BPA,CDCA5,CDCA8,CDH2,CDH3,CDK5,CDK5RAP2,CENPA,CENPE,CENPF,CHAMP1,CHMP1A,CHMP1B,CHMP2A,CHMP2B,CHMP4A,CHMP4B,CHMP5,CHMP6…
GOTERM_BP_ALL	protein folding	GO:0006457	168	129	2.43439	97.1038	1.73563e-07	AARS,ACTB,AIP,AIPL1,ATF6,B2M,BAG1,BAG2,BAG3,BAG4,BAG5,CALR,CANX,CCT2,CCT3,CCT4,CCT5,CCT6A,CCT6B,CCT7,CCT8,CD74,CDC37,CDC37L1,CHCHD4,CHORDC1,CLPX,CLU,CRTAP,CRYAB,CSNK2A1,CWC27,DNAJA1,DNAJA2,DNAJA3,DNAJB1,DNAJB11,DNAJB13,DNAJB2,DNAJB4,DNAJB6,DNAJC1,DNAJC10,DNAJC19,DNAJC2,DNAJC21,DNAJC24,DNAJC4,DNAJC7,EDEM1,EDEM2,EDEM3,EMC1,EMC3,EMC6,ENTPD5,ERP29,ERP44,FKBP10,FKBP11,FKBP14,FKBP15,FKBP1A,FKBP2,FKBP3,…
GOTERM_BP_ALL	negative regulation of mitotic metaphase/anaphase transition	GO:0045841	44	41	9.97902	25.4724	1.96302e-07	ANAPC1,ANAPC10,ANAPC11,ANAPC15,ANAPC2,ANAPC4,ANAPC5,ANAPC7,ATM,BUB1,BUB1B,BUB3,CCNB1,CDC16,CDC20,CDC23,CDC26,CDC27,CENPF,CSNK2A1,CSNK2A2,DUSP1,DYNC1LI1,GEN1,KLHL22,LCMT1,MAD1L1,MAD2L1,MAD2L2,PCID2,PLK1,PSMG2,TERF1,TPR,TTK,UBE2C,UBE2D1,UBE2E1,XRCC3,ZNF207,ZW10_x000D_
GOTERM_BP_ALL	regulation of mitophagy	GO:1903146	34	33	24.1026	19.6763	2.11486e-07	ACTL6A,AKT1,AMBRA1,ATG5,ATG7,BECN1,BNIP3L,CSNK2A2,CTSK,CTTN,DNM1L,FBXW7,FZD5,GSK3A,HAX1,HIF1A,HK1,HK2,HTRA2,KAT2A,MAP1LC3B,MTOR,PARK2,PARK7,PARL,PINK1,POLR3A,RPL28,RUVBL1,SLC17A9,SREBF1,SREBF2,TP53,U2AF1,U2AF2,USP36,VDAC1,WBP11,WDR75,ZBTB17,ZDHHC8_x000D_
GOTERM_BP_ALL	regulation of cellular protein localization	GO:1903827	89	74	3.65821	51.2309	2.25321e-07	ABLIM3,ACSL3,ACTL6A,ADIPOQ,AKAP1,AKT1,AKT2,ANP32B,AP2M1,APC2,APPL1,ARF6,ARHGEF16,ARIH2,ASPH,ASTN2,ATG13,ATPIF1,AXIN1,AXIN2,B3GAT3,BAD,BAG4,BAMBI,BAP1,BARD1,BBC3,BCAP31,BCAS3,BCL2,BCL2L1,BCL2L11,BCL3,BECN1,BID,BMF,BMP4,BMP7,BMPR1A,BNIP3L,BRSK2,C1QTNF3,C2CD5,CASP8,CCDC22,CCNB1,CD2AP,CDC42,CDCA5,CDH1,CDH2,CDK5,CDK5R1,CDK5RAP3,CDKN1A,CDKN2A,CEP290,CHERP,CHP1,CIB1,CLTC,CNST,COMMD1,CREB3,CRIPT,CSF3,CSK…
GOTERM_BP_ALL	negative regulation of ubiquitin-protein ligase activity involved in mitotic cell cycle	GO:0051436	48	44	8.0628	27.7454	2.27142e-07	ANAPC1,ANAPC10,ANAPC11,ANAPC15,ANAPC2,ANAPC4,ANAPC5,ANAPC7,ATM,BUB1,BUB1B,BUB3,CCNB1,CDC16,CDC20,CDC23,CDC26,CDC27,CENPF,DUSP1,DYNC1LI1,FBXO5,FZR1,GEN1,KLHL22,LCMT1,MAD1L1,MAD2L1,MAD2L2,PCID2,PLK1,PSMA1,PSMA2,PSMA3,PSMA4,PSMA5,PSMA7,PSMB1,PSMB10,PSMB2,PSMB3,PSMB4,PSMB5,PSMB6,PSMB7,PSMC1,PSMC2,PSMC3,PSMC4,PSMC5,PSMC6,PSMD1,PSMD10,PSMD11,PSMD12,PSMD13,PSMD14,PSMD2,PSMD3,PSMD4,PSMD5,PSMD6,PSMD7,PSMD…
GOTERM_BP_ALL	glycosyl compound biosynthetic process	GO:1901659	120	96	2.92877	69.4702	2.34027e-07	ACACA,ACACB,ACOT7,ADA,ADK,ADSL,ADSS,AK1,AK2,AK3,AK4,ALDOA,AMD1,APRT,ATP5A1,ATP5B,ATP5C1,ATP5D,ATP5E,ATP5F1,ATP5G1,ATP5G2,ATP5G3,ATP5H,ATP5I,ATP5J,ATP5J2,ATP5L,ATP5O,ATP5S,ATP6V0A1,ATP6V0A2,CAD,CDA,CHCHD10,CMPK1,COASY,CTPS1,CTPS2,DCAKD,DCK,DCTD,DHODH,DUT,GBAS,GMPS,GUK1,HPRT1,IMPDH1,IMPDH2,LCMT2,MAT1A,MAT2A,MAT2B,MTAP,NME1,NME3,NME4,NME6,NME7,PANK1,PANK2,PANK3,PANK4,PAPSS1,PAPSS2,PID1,PINK1,PKLR,PK…
GOTERM_BP_ALL	regulation of establishment of protein localization to mitochondrion	GO:1903747	123	98	2.87039	71.207	2.54502e-07	ABLIM3,ACTL6A,AKT1,ARIH2,ATG13,ATPIF1,BAD,BAG4,BAP1,BBC3,BCL2,BCL2L11,BID,BMF,BNIP3L,CASP8,CDKN2A,CSNK2A2,CTSK,CYB5R1,DPH6,DYNLL1,DYNLL2,E2F1,EPT1,FAM20B,FBXW7,FZD5,GLS2,GPHA2,GSK3A,HAX1,HES1,HHAT,HPS4,HTRA2,HUWE1,IL9R,ITGAX,KAT2A,LEPROT,MAPK8,MICALL2,MIS18A,MRGPRE,NBPF3,NKAP,NMT1,NMUR1,NPEPPS,NRG1,PARK2,PARL,PDCD5,PEMT,PINK1,PLAGL2,PMAIP1,POLR3A,PPP3CC,PPP3R1,PSMB7,PSMD8,RAC2,RHOU,RPL28,RUVBL1,S…
GOTERM_BP_ALL	chromosome separation	GO:0051304	64	56	5.11558	37.0508	2.61968e-07	ANAPC1,ANAPC10,ANAPC11,ANAPC2,ANAPC4,ANAPC5,ANAPC7,APITD1,ATM,BUB1,BUB1B,BUB3,CDC16,CDC20,CDC23,CDC26,CDC27,CENPF,CIT,CSNK2A1,CSNK2A2,CUL3,DIS3L2,DLGAP5,ERCC4,ESPL1,FBXO5,KLHL22,MAD1L1,MAD2L1,MAD2L2,MLH1,NCAPD2,NCAPD3,NSMCE2,PLK1,PPP2R1A,PSMG2,PTEN,PTTG1,PTTG3P,RB1,RECQL5,SMARCAD1,SMC5,STRA13,TERF1,TOP2A,TOP2B,TPR,TTK,UBE2C,UBE2D1,UBE2E1,ZNF207,ZW10_x000D_
GOTERM_BP_ALL	single-organism membrane organization	GO:0044802	126	99	2.77886	71.8953	3.00437e-07	AAAS,ABCA1,ABCA7,ACAA2,ACSL3,ADIPOQ,ADORA1,AFG3L2,AGER,AGRN,AKT1,AKT2,ALKBH7,AMN,ANK3,ANKFY1,ANKLE2,ANKRD27,ANO6,ANO9,ANXA1,ANXA2,AP2M1,AP3D1,APOE,APOO,APPL1,ARCN1,ARF1,ARF6,ARFGAP1,ARFRP1,ARHGEF16,ARL6,ARL6IP1,ARV1,ASCC3,ASNA1,ASUN,ATF2,ATG3,ATG4A,ATG4B,ATG4C,ATG4D,ATG7,ATG9A,ATP10A,ATP10B,ATP11A,ATP11B,ATP11C,ATP1B1,ATP1B3,ATP2A2,ATP8A1,ATP9B,ATPIF1,BAD,BAG4,BAG6,BAIAP2,BAIAP2L1,BAIAP2L2,BAK1,B…
GOTERM_BP_ALL	mitochondrial electron transport, NADH to ubiquinone	GO:0006120	43	40	9.73461	24.8935	3.17244e-07	COQ9,DLD,DNAJC15,NDUFA1,NDUFA10,NDUFA2,NDUFA3,NDUFA4,NDUFA5,NDUFA6,NDUFA7,NDUFA8,NDUFA9,NDUFAB1,NDUFAF1,NDUFB1,NDUFB10,NDUFB2,NDUFB3,NDUFB4,NDUFB5,NDUFB6,NDUFB7,NDUFB8,NDUFB9,NDUFC1,NDUFC2,NDUFS1,NDUFS2,NDUFS3,NDUFS4,NDUFS5,NDUFS6,NDUFS7,NDUFV1,NDUFV2,NDUFV3,PARK7,PINK1,SNCA_x000D_
GOTERM_BP_ALL	regulation of ubiquitin protein ligase activity	GO:1904666	43	40	9.73461	24.8935	3.17244e-07	ANAPC1,ANAPC10,ANAPC11,ANAPC15,ANAPC2,ANAPC4,ANAPC5,ANAPC7,ATM,BUB1,BUB1B,BUB3,CCNB1,CDC16,CDC20,CDC23,CDC26,CDC27,CENPF,DUSP1,DYNC1LI1,GEN1,KLHL22,LCMT1,MAD1L1,MAD2L1,MAD2L2,PCID2,PLK1,PSMG2,PTEN,TERF1,TPR,TTK,UBE2C,UBE2D1,UBE2E1,XRCC3,ZNF207,ZW10_x000D_
GOTERM_BP_ALL	regulation of translation	GO:0006417	88	73	3.60529	50.6721	3.33945e-07	AARS,AARSD1,ABCF1,ACO1,AGO1,AGO2,AGO3,AGO4,AIRE,AKT1,AKT2,ANG,APP,ATXN2,BCL3,BTG2,C12orf65,C1QBP,CALR,CAPRIN1,CAPRIN2,CASC3,CDC123,CDK4,CELF1,CIRBP,CNOT1,CNOT10,CNOT11,CNOT2,CNOT3,CNOT6,CNOT6L,CNOT7,CNOT8,COA3,CPEB3,CPEB4,CTIF,DAPK1,DAPK3,DDX1,DDX3X,DDX6,DNAJC1,DNAJC3,DTD1,DTD2,EEF2,EEFSEC,EIF1,EIF1B,EIF2A,EIF2AK1,EIF2AK2,EIF2AK3,EIF2AK4,EIF2B1,EIF2B2,EIF2B3,EIF2B4,EIF2B5,EIF2S1,EIF3A,EIF3B,EIF3C…
GOTERM_BP_ALL	mitotic metaphase plate congression	GO:0007080	33	32	23.3502	19.1043	3.59469e-07	BECN1,CCNB1,CDC23,CDCA5,CDCA8,CENPE,CHMP1A,CHMP1B,CHMP2A,CHMP2B,CHMP4A,CHMP4B,CHMP5,CHMP6,CHMP7,CUL3,KIF14,KIF18A,KIF22,KIF2C,KIFC1,KPNB1,PIBF1,PINX1,PSRC1,RAB11A,RRS1,SEH1L,SPDL1,VPS4A,VPS4B,ZW10_x000D_
GOTERM_BP_ALL	protein N-linked glycosylation via asparagine	GO:0018279	125	99	2.78805	72.3648	3.79664e-07	ALG1,ALG11,ALG13,ALG14,ALG2,ALG3,ALG5,ALG6,ALG8,ALG9,B4GALT1,B4GALT2,B4GALT3,B4GALT4,B4GALT5,B4GALT6,CALR,CANX,CMAS,CTSA,DAD1,DDOST,DERL3,DHDDS,DOLK,DOLPP1,DPAGT1,DPM1,DPM2,DPM3,EDEM1,EDEM2,EDEM3,FUT8,GANAB,GFPT1,GLB1,GMPPA,GNE,GNPNAT1,LMAN1,MAGT1,MAN1A1,MAN1A2,MAN1B1,MAN2A1,MAN2A2,MCFD2,MGAT1,MGAT2,MGAT3,MGAT4A,MGAT4B,MLEC,MOGS,MPI,MVD,NANP,NANS,NEU1,NEU2,NEU4,OSTC,PDIA3,PGM3,PMM1,PMM2,PREB,PRKC…
GOTERM_BP_ALL	negative regulation of mitotic sister chromatid segregation	GO:0033048	47	43	7.84987	27.2092	3.83644e-07	ANAPC1,ANAPC10,ANAPC11,ANAPC15,ANAPC2,ANAPC4,ANAPC5,ANAPC7,ATM,BUB1,BUB1B,BUB3,CCNB1,CDC16,CDC20,CDC23,CDC26,CDC27,CENPF,CSNK2A1,CSNK2A2,DUSP1,DYNC1LI1,GEN1,KLHL22,LCMT1,MAD1L1,MAD2L1,MAD2L2,PCID2,PLK1,PSMG2,PTTG1,PTTG3P,TERF1,TPR,TTK,UBE2C,UBE2D1,UBE2E1,XRCC3,ZNF207,ZW10_x000D_
GOTERM_BP_ALL	telomere maintenance via recombination	GO:0000722	27	27	Inf	15.6308	3.83672e-07	APEX1,DNA2,FEN1,LIG1,NSMCE2,PCNA,POLA1,POLA2,POLD1,POLD2,POLD3,POLD4,POLE,POLE2,PRIM1,PRIM2,RFC1,RFC2,RFC3,RFC4,RFC5,RPA1,RPA2,RPA3,SMC5,SMC6,TEP1_x000D_
GOTERM_BP_ALL	protein K11-linked ubiquitination	GO:0070979	27	27	Inf	15.6308	3.83672e-07	ANAPC1,ANAPC10,ANAPC11,ANAPC13,ANAPC2,ANAPC4,ANAPC5,ANAPC7,CDC16,CDC23,CDC26,CDC27,FZR1,PARK2,RNF4,UBE2A,UBE2B,UBE2C,UBE2D3,UBE2D4,UBE2E2,UBE2E3,UBE2H,UBE2L3,UBE2S,UBE2T,UBE2W_x000D_
GOTERM_BP_ALL	regulation of ERAD pathway	GO:1904292	27	27	Inf	15.6308	3.83672e-07	ATXN3,BAG6,BCAP31,BRSK2,CAV1,DERL2,DERL3,EDEM1,EDEM2,ERLEC1,HERPUD1,NFE2L2,OS9,SGTA,SVIP,UBAC2,UBE2G2,UBE2J1,UBQLN1,UBQLN2,UBXN1,USP13,USP14,USP19,USP25,XBP1,YOD1_x000D_
GOTERM_BP_ALL	antigen processing and presentation of peptide antigen via MHC class I	GO:0002474	102	83	3.19645	59.0497	3.86793e-07	ACE,B2M,BCAP31,BLMH,CALR,CANX,CYBA,ERAP1,HFE,HLA-A,HLA-B,HLA-C,HLA-E,HLA-F,HLA-G,HLA-H,IFI30,ITGAV,ITGB5,NCF1,NPEPPS,PDIA3,PSMA1,PSMA2,PSMA3,PSMA4,PSMA5,PSMA7,PSMB1,PSMB10,PSMB2,PSMB3,PSMB4,PSMB5,PSMB6,PSMB7,PSMC1,PSMC2,PSMC3,PSMC4,PSMC5,PSMC6,PSMD1,PSMD10,PSMD11,PSMD12,PSMD13,PSMD14,PSMD2,PSMD3,PSMD4,PSMD5,PSMD6,PSMD7,PSMD8,PSMD9,PSME1,PSME2,PSME3,PSME4,PSMF1,RPS27A,SAR1B,SEC13,SEC23A,SEC24A,SEC…
GOTERM_BP_ALL	spliceosomal complex assembly	GO:0000245	55	49	5.96551	31.8405	4.32989e-07	CELF1,CRNKL1,DDX1,DDX23,DDX39B,GCFC2,GEMIN2,GEMIN6,ISY1,LSM4,LUC7L,LUC7L3,MBNL1,NOL3,PRPF19,PRPF39,PRPF6,PSIP1,PTBP2,RBM5,RBMXL1,SART3,SCAF11,SETX,SF1,SF3A1,SF3A2,SF3A3,SF3B1,SFSWAP,SLU7,SMN1,SMNDC1,SNRNP200,SNRPC,SNRPD1,SNRPD2,SNRPD3,SNRPE,SNRPG,SRPK2,SRSF1,SRSF5,SRSF6,TXNL4A,TXNL4B,USP39,YTHDC1,ZRSR2_x000D_
GOTERM_BP_ALL	regulation of primary metabolic process	GO:0080090	1733	1072	1.29684	978	4.76297e-07	AAMDC,AARS,AARSD1,AATF,ABCA1,ABCA2,ABCA7,ABCF1,ABHD14B,ABHD5,ABHD6,ABI1,ABL1,ABL2,ABLIM1,ABLIM3,ABT1,ACACB,ACAD8,ACADVL,ACD,ACE,ACIN1,ACO1,ACSL1,ACSL3,ACTL6A,ACTN1,ACTN4,ACTR5,ACTR6,ACTR8,ACVR1,ACVR1B,ACVR2A,ACVR2B,ADAM17,ADAM8,ADAM9,ADAR,ADARB1,ADCY2,ADCY3,ADCY6,ADCY7,ADIPOQ,ADIPOR1,ADIRF,ADM,ADNP,ADNP2,ADORA1,ADORA2A,ADORA2B,ADRA1B,ADRA2B,ADRA2C,ADRM1,AEBP1,AEBP2,AES,AFF1,AFF4,AGAP2,AGER,AGO1,A…
GOTERM_BP_ALL	neural tube formation	GO:0001841	108	87	3.03181	62.5232	4.83081e-07	ADM,ARHGAP35,ARID1A,BBS4,BCL10,BMP4,CASP8,CELSR1,CFL1,COBL,COQ7,DEAF1,DVL1,DVL2,DVL3,ENAH,FOLR1,FUZ,FZD6,GATAD2A,GDF7,GLMN,GRHL2,GRHL3,HECTD1,HIF1A,IFT122,IFT172,IFT52,IFT57,KAT2A,KDM2B,KDM6A,KIF20B,LIAS,LMO4,LRP6,LUZP1,MAP3K7,MED12,MIB1,MKS1,MTHFD1,NCKAP1,NODAL,NPHP3,OPA1,OVOL2,PAX3,PFN1,PHACTR4,PLXNB2,PRICKLE1,PRKACA,PRKACB,PTCH1,PTK7,RAB23,RALA,RARA,RARG,RPS7,SALL4,SCRIB,SDC4,SEC24B,SEMA4C,SET…
GOTERM_BP_ALL	positive regulation of organelle organization	GO:0010638	240	175	1.99881	138.29	5.33376e-07	ABI2,ABLIM3,ACTL6A,ACTR2,ACTR3,ACTR3B,AKT1,AKT2,ALOX15,AMBRA1,AMOT,ANAPC11,ANXA1,ANXA2,AP1AR,APOA1,APOPT1,ARF1,ARF6,ARFIP1,ARFIP2,ARHGEF10,ARHGEF15,ARHGEF5,ARID5A,ARIH2,ARL2,ARPC1A,ARPC1B,ARPC2,ARPC3,ARPC4,ARPC5,ARPC5L,ASXL2,ATG13,ATG5,ATPIF1,ATRX,AURKA,AUTS2,BAD,BAG4,BAIAP2,BAIAP2L1,BAIAP2L2,BAK1,BAP1,BAX,BBC3,BBS4,BCAS3,BCL2,BCL2L11,BCL6,BECN1,BID,BIK,BIRC5,BMF,BNIP3,BRAF,BRCA1,BRD7,BRK1,C1QBP,…
GOTERM_BP_ALL	protein ubiquitination	GO:0016567	282	201	1.87862	161.205	5.65814e-07	ABL1,AIMP2,AKT1,AKTIP,AMFR,ANAPC1,ANAPC10,ANAPC11,ANAPC13,ANAPC16,ANAPC2,ANAPC4,ANAPC5,ANAPC7,ANKIB1,APITD1,AREL1,ARIH1,ARIH2,ARRB2,ARRDC3,ARRDC4,ASB1,ASB10,ASB13,ASB16,ASB3,ASB6,ASB7,ASB8,ATG3,ATG5,ATG7,ATM,AXIN1,BAG5,BARD1,BCL10,BCL2,BCOR,BFAR,BIRC2,BIRC5,BIRC6,BIRC7,BLMH,BMI1,BRAP,BRCA1,BTBD1,BTRC,BUB1,BUB1B,BUB3,CACUL1,CAND1,CAV1,CBFB,CBL,CBLB,CBLC,CBLL1,CBX8,CCDC22,CCNB1,CCNB1IP1,CCNC,CCNF,C…
GOTERM_BP_ALL	ER to Golgi vesicle-mediated transport	GO:0006888	46	42	7.68689	26.6006	5.84575e-07	ARF1,BCAP29,BCAP31,BET1,CNIH4,COG3,COPA,COPB2,COPE,CREB3L2,CUL3,ERGIC1,GOLGA2,GOPC,GOSR1,GOSR2,HTT,INSIG1,KLHL12,LMAN1,LMAN2L,LMF1,MPPE1,NRBP1,PREB,RAB1A,RAB1B,RAB35,RANGRF,RINT1,RNF139,SAR1A,SAR1B,SCFD1,SEC13,SEC16A,SEC22A,SEC22B,SEC22C,SEC23A,SEC23B,SEC24A,SEC24B,SEC24C,SEC24D,SEC31A,SORL1,SPAST,STX17,STX18,STX5,TBC1D20,TEX261,TMED10,TMED2,TRAPPC1,TRAPPC2,TRAPPC2L,TRAPPC8,USE1,USO1,VAMP7,VAPA,V…
GOTERM_BP_ALL	regulation of mRNA processing	GO:0050684	37	35	12.8102	21.393	5.88074e-07	ACIN1,AGO2,AHCYL1,BARD1,BTG2,C1QBP,CCNB1,CCNT1,CDC73,CDK11A,CDK11B,CDK9,CELF3,CNOT1,CNOT7,CPEB3,CPSF4,CTR9,CWC22,DAZAP1,DDX5,DYRK1A,HNRNPA2B1,HSPA1A,HSPA8,IWS1,JMJD6,LEO1,MAGOH,MBNL1,NCBP1,NCBP2,NSRP1,PABPC1,PABPN1,PAF1,PAPOLA,POLR2G,PRPF19,PTBP3,PTCD2,RBFOX1,RBFOX2,RBFOX3,RBM15B,RBM25,RBM4,RBM42,RBM5,RBM8A,RBMX,RNF20,RNF219,RNF40,RNPS1,SAP18,SF3B4,SFSWAP,SLC39A5,SNRNP70,SNW1,SRPK1,SRPK2,SRRM4,SR…
GOTERM_BP_ALL	C-terminal protein lipidation	GO:0006501	32	31	22.6181	18.5254	6.03656e-07	ATG12,ATG4A,ATG4B,ATG4C,ATG4D,ATG5,ATG7,DPM1,DPM2,DPM3,GPAA1,PGAP1,PIGA,PIGB,PIGF,PIGG,PIGH,PIGK,PIGL,PIGM,PIGN,PIGO,PIGP,PIGQ,PIGS,PIGT,PIGU,PIGV,PIGW,PIGX,PLAUR_x000D_
GOTERM_BP_ALL	RNA phosphodiester bond hydrolysis, exonucleolytic	GO:0090503	32	31	22.6181	18.5254	6.03656e-07	CNOT1,CNOT2,CNOT6,CNOT6L,CNOT7,CNOT8,DCP2,DIS3,DIS3L,DIS3L2,ERI1,ERI2,ERI3,EXOSC10,EXOSC2,EXOSC3,EXOSC4,EXOSC5,EXOSC7,EXOSC8,EXOSC9,ISG20,PAN2,PAN3,PARN,PDE12,PNPT1,REXO2,TOE1,USB1,XRN2_x000D_
GOTERM_BP_ALL	programmed cell death	GO:0012501	962	625	1.3993	553.01	6.04032e-07	AAMDC,AARS,AATF,AATK,ABL1,ABL2,ABR,ACAA2,ACIN1,ACP2,ACTN1,ACTN4,ACVR1,ACVR1B,ADA,ADAM17,ADAM8,ADAMTSL4,ADAR,ADD1,ADIPOQ,ADM,ADNP,ADORA1,ADORA2A,AEN,AES,AGAP2,AGER,AGRN,AHI1,AHR,AIFM1,AIFM2,AIMP1,AIMP2,AIPL1,AKAP13,AKR1C3,AKT1,AKT1S1,AKT2,AKTIP,ALKBH7,ALX4,AMBRA1,AMIGO2,ANKRD13C,ANKRD9,ANO6,ANP32B,ANXA1,ANXA4,ANXA5,ANXA6,APBB1,APBB2,APH1A,APH1B,API5,APIP,APOE,APOPT1,APP,APPL1,ARAF,AREL1,ARF4,ARF6,…
GOTERM_BP_ALL	negative regulation of cellular macromolecule biosynthetic process	GO:2000113	1211	779	1.35051	698.801	6.07134e-07	AATF,ABCA7,ACD,ACVR2B,ADIPOQ,AEBP1,AEBP2,AES,AGO1,AGO2,AGO3,AGO4,AHR,AHRR,AJUBA,AKIRIN2,ANG,ANXA4,ARHGAP35,ARID1A,ARID4A,ARID5A,ARNTL,ARRB2,ASCL2,ASF1A,ASXL1,ASXL2,ATAD2,ATAD2B,ATF3,ATF5,ATF7,ATF7IP,ATOH8,ATR,ATRX,ATXN1L,AURKB,AXIN1,BACE2,BACH1,BAHD1,BAZ2A,BCL11A,BCL3,BCL6,BCL7A,BCLAF1,BCOR,BEND3,BHLHE40,BIRC5,BLM,BMI1,BMP2,BMP4,BMP7,BMPR2,BPTF,BRCA1,BRCA2,BRD7,BRMS1,BRMS1L,BTAF1,BTG2,BTRC,C14orf…
GOTERM_BP_ALL	stem cell population maintenance	GO:0019827	54	48	5.87	31.2018	6.20025e-07	ASCL2,ASPM,BCL9,BCL9L,BMP7,BMPR1A,BRAF,CDC73,CDH2,CDX2,CNOT1,CNOT2,CNOT3,CREBBP,CTNNB1,CTR9,CUL4A,DDX6,DICER1,DIS3L2,DLL1,EIF4E,EIF4ENIF1,ELAVL1,EOMES,EPHA1,FGF4,FGFR1,FGFR3,FOXO1,FOXO3,FZD7,GATA2,HES1,HES5,HMGA2,HNF1B,HOOK3,IGF2BP1,JAG1,KAT6A,KLF10,KLF4,LDB1,LEO1,LIF,LIG4,LRP5,LSM1,MECOM,MED10,MED12,MED14,MED15,MED17,MED21,MED24,MED27,MED28,MED30,MED7,METTL14,METTL3,MMP24,MTF2,NANOS2,NFYA,NIPBL,…
GOTERM_BP_ALL	methylation	GO:0032259	346	244	1.75931	200.306	6.43221e-07	AHCY,ALKBH8,AMT,ARID4A,ARID4B,ASH1L,ASH2L,ASMTL,ASXL2,ATF7IP,ATRX,AUTS2,BAZ2A,BCOR,BEND3,BRCA1,BTG1,BTG2,C7orf60,C9orf114,CAMKMT,CARM1,CIAPIN1,COMT,COMTD1,COPRS,COQ3,COQ5,CTCF,CTCFL,CTNNB1,CTR9,CXXC1,CYP1A2,DIMT1,DMAP1,DNMT1,DNMT3A,DNMT3B,DOT1L,DPH5,DPY30,ECE2,EED,EHMT1,EHMT2,EMG1,ETF1,EZH1,EZH2,FAM103A1,FAM86C1,FBL,FBXO11,FDXACB1,FOS,FTSJ1,FTSJ2,FTSJ3,GAMT,GART,GATA3,GATAD2A,GATAD2B,GCSH,GNAS,GR…
GOTERM_BP_ALL	cellular macromolecule metabolic process	GO:0044260	224	147	1.97324	111.112	6.94069e-07	AAAS,AAK1,AAMDC,AAR2,AARS,AARS2,AARSD1,AASDHPPT,AATF,AATK,ABCA1,ABCA2,ABCA7,ABCE1,ABCF1,ABHD14B,ABI1,ABI2,ABL1,ABL2,ABLIM1,ABLIM3,ABT1,ABTB1,ACAD8,ACADVL,ACD,ACE,ACIN1,ACO1,ACP1,ACP2,ACSL1,ACTB,ACTL6A,ACTN1,ACTN4,ACTR5,ACTR6,ACTR8,ACVR1,ACVR1B,ACVR2A,ACVR2B,ADAD2,ADAM10,ADAM17,ADAM8,ADAM9,ADAMTS13,ADAMTS7,ADAMTSL4,ADAR,ADARB1,ADARB2,ADAT1,ADAT2,ADAT3,ADCK1,ADCK2,ADCK4,ADCK5,ADCY2,ADCY3,ADCY6,ADCY…
GOTERM_BP_ALL	RNA splicing	GO:0008380	75	63	3.92799	42.9944	7.16e-07	AAR2,ACIN1,AHNAK,AKAP17A,AKT2,ALYREF,AQR,ARL6IP4,BCAS2,BUD13,BUD31,C14orf166,C1QBP,CACTIN,CASC3,CCAR1,CD2BP2,CDC40,CDC5L,CDK12,CDK13,CELF1,CELF3,CIR1,CLASRP,CLK1,CLK2,CLK3,CLK4,CLNS1A,CLP1,CPSF1,CPSF2,CPSF3,CPSF7,CRNKL1,CSTF1,CSTF2,CSTF3,CTNNBL1,CWC15,CWC22,CWC27,DAZAP1,DBR1,DCPS,DDX1,DDX20,DDX23,DDX39A,DDX39B,DDX41,DDX46,DDX47,DDX5,DGCR14,DHX15,DHX16,DHX35,DHX38,DHX8,DHX9,DNAJC8,DYRK1A,EFTUD2,EI…
GOTERM_BP_ALL	cellular catabolic process	GO:0044248	794	512	1.43767	446.657	7.80143e-07	ABAT,ABCD1,ABCD3,ABCE1,ABHD10,ABHD12,ABHD5,ABHD6,ABL1,ABL2,ACAA1,ACAD10,ACAD11,ACAD8,ACAD9,ACADM,ACADS,ACADSB,ACADVL,ACAT1,ACBD5,ACE,ACIN1,ACOT7,ACOT8,ACOX1,ACOX3,ACOXL,ACSF3,ACSL1,ACTL6A,ADA,ADAM8,ADAM9,ADAMTS13,ADAMTS7,ADH5,ADIPOQ,ADRA1B,AFMID,AGER,AGL,AGO1,AGO2,AGO3,AGO4,AGXT,AHCY,AIFM1,AKR1A1,AKR1C3,AKR1E2,AKT1,AKT2,ALDH3B1,ALDH4A1,ALDH5A1,ALDH6A1,ALDH7A1,AMACR,AMBRA1,AMDHD2,AMFR,AMPD3,AMT,AN…
GOTERM_BP_ALL	spliceosomal snRNP assembly	GO:0000387	41	38	9.24594	23.7357	8.24483e-07	AAR2,CD2BP2,CLNS1A,DDX20,GEMIN2,GEMIN4,GEMIN5,GEMIN6,GEMIN7,GEMIN8,LSM4,NCBP1,NCBP2,PHAX,PRMT5,PRMT7,PRPF19,PRPF3,PRPF31,PRPF6,PRPF8,RBM22,SART1,SART3,SMN1,SNRPB,SNRPC,SNRPD1,SNRPD2,SNRPD3,SNRPE,SNRPF,SNRPG,SNUPN,STRAP,TGS1,USP4,WDR77_x000D_
GOTERM_BP_ALL	coenzyme biosynthetic process	GO:0009108	103	83	3.03971	59.5998	8.375e-07	ACACA,ACACB,ACLY,ACOT7,ACSL1,ACSL3,ACSL4,ACSS1,ACSS2,ADCK3,AFMID,ASPDH,ATIC,COASY,COQ2,COQ3,COQ4,COQ5,COQ6,COQ7,COQ9,DCAKD,DHFR,DLAT,DLD,ELOVL1,ELOVL5,ELOVL6,ELOVL7,FASN,FDXR,FLAD1,FPGS,GART,GCDH,GCH1,GPHN,HAAO,HSD17B12,LIAS,LIPT2,MAT1A,MAT2A,MAT2B,ME1,MLYCD,MOCOS,MOCS2,MOCS3,MTHFD1,MTHFD2,MTHFD2L,MTHFS,NADK,NADK2,NADSYN1,NAMPT,NDUFA9,NFS1,NMNAT1,NMNAT3,NMRK1,PANK1,PANK2,PANK3,PANK4,PCBD1,PCBD2,P…
GOTERM_BP_ALL	organophosphate metabolic process	GO:0019637	890	583	1.41048	514.62	8.65173e-07	ABCA1,ABHD12,ABHD3,ABHD5,ABHD6,ACACA,ACACB,ACLY,ACOT7,ACP6,ACSL3,ADA,ADCY2,ADCY3,ADCY6,ADCY7,ADK,ADM,ADNP,ADORA2A,ADORA2B,ADPGK,ADRA2C,ADSL,ADSS,AFMID,AGPAT1,AGPAT2,AGPAT3,AGPAT4,AGPAT5,AIPL1,AJUBA,AK1,AK2,AK3,AK4,ALDH5A1,ALDOA,ALDOC,ALG5,ALOX15,AMBRA1,AMPD2,AMPD3,APOA1,APOA1BP,APOC1,APOE,APRT,ARF1,ARF3,ARNT,ASPDH,ATG14,ATIC,ATM,ATP1B1,ATP5A1,ATP5B,ATP5C1,ATP5D,ATP5E,ATP5F1,ATP5G1,ATP5G2,ATP5G3,A…
GOTERM_BP_ALL	negative regulation of protein metabolic process	GO:0051248	897	586	1.40724	517.46	9.08077e-07	AATF,ABCA7,ABL1,ADAR,ADARB1,ADIPOQ,AGAP2,AGER,AGO1,AGO2,AGO3,AGO4,AIDA,AKAP1,AKT1,AKT1S1,AKT2,ANAPC1,ANAPC10,ANAPC11,ANAPC15,ANAPC2,ANAPC4,ANAPC5,ANAPC7,ANG,ANXA2,ANXA8,APBB1,APLP2,APOE,APOM,APP,ARRB2,ASB1,ASH1L,ATF3,ATG14,ATG5,ATG7,ATM,ATP2B4,ATRAID,AXIN1,AZIN1,BACE2,BAG4,BAG5,BAG6,BAK1,BANP,BAX,BCL2L12,BCL3,BCOR,BIRC2,BIRC5,BIRC6,BIRC7,BMP4,BMP7,BRCA1,BTG2,BUB1,BUB1B,BUB3,C4A,C4BPB,CACTIN,CALM1…
GOTERM_BP_ALL	cell aging	GO:0007569	57	50	5.23057	32.9636	9.48154e-07	ABL1,ARNTL,ATM,ATR,BCL2,BCL2L12,BCL6,BGLAP,BMPR1A,BRCA2,CALR,CAV1,CDK6,CDKN1A,CDKN2A,CHEK1,CHEK2,CTC1,DNAJA3,ENG,ERCC1,FOXM1,FZR1,H2AFX,HMGA1,HMGA2,HRAS,HSD17B10,HTT,ICAM1,ID2,ILK,ING2,KAT6A,LIMS1,LMNA,MAP2K1,MAPK14,MAPKAPK5,MARCH5,MIF,MME,MNT,MORC3,NEK4,NEK6,NOX4,NPM1,NSMCE2,NUAK1,NUP62,OPA1,PLA2R1,PML,PNPT1,PRELP,PRKCD,PRKDC,PRMT6,PTEN,ROMO1,RSL1D1,SERPINE1,SIRT1,SMC5,SMC6,SOD1,SRF,TERF2,TERT,T…
GOTERM_BP_ALL	negative regulation of chromosome organization	GO:2001251	49	44	6.44944	28.3232	9.73278e-07	ACD,ANAPC1,ANAPC10,ANAPC11,ANAPC15,ANAPC2,ANAPC4,ANAPC5,ANAPC7,ASF1A,ATAD2,ATAD2B,ATG5,ATG7,ATM,BCOR,BRCA1,BUB1,BUB1B,BUB3,CCNB1,CDC16,CDC20,CDC23,CDC26,CDC27,CENPF,CSNK2A1,CSNK2A2,CTBP1,DNMT1,DNMT3B,DUSP1,DYNC1LI1,ERCC1,ERCC4,ESPL1,GEN1,H2AFY,HMGA1,JARID2,KDM1A,KDM3A,KDM5A,KLHL22,LCMT1,MAD1L1,MAD2L1,MAD2L2,MECP2,MSX2,MTF2,NOC2L,OTUB1,PAX5,PCID2,PHF1,PHF2,PHF8,PIF1,PLK1,PML,POT1,PSMG2,PTTG1,PTTG3…
GOTERM_BP_ALL	spindle assembly	GO:0051225	31	30	21.947	17.9256	9.79366e-07	ARHGEF10,ASPM,AURKA,AURKB,BIRC5,CEP192,CEP63,CHD4,CHEK2,CHMP1A,CHMP1B,CHMP2A,CHMP2B,CHMP4B,CHMP5,CLASP1,CSNK1D,DICER1,FBXO5,FLNA,GOLGA2,HAUS1,HAUS2,HAUS3,HAUS4,HAUS5,HAUS6,HAUS7,HAUS8,HDAC3,INO80,KIAA0196,KIF11,KIF23,KIF2A,KIF3B,KIF4A,KIFC1,KPNB1,LZTS2,MLH1,MYBL2,NCOR1,NEK2,NEK6,NEK7,PIBF1,PLK1,RAB11A,RACGAP1,RCC1,RHOA,RNF4,SENP6,SPICE1,STARD9,TNKS,TPR,TPX2,TUBB,TUBGCP2,TUBGCP3,TUBGCP4,TUBGCP5,TU…
GOTERM_BP_ALL	RNA capping	GO:0036260	36	34	12.4056	20.8411	1.00467e-06	CCNH,CDK7,ERCC2,ERCC3,FAM103A1,GTF2F1,GTF2F2,GTF2H1,GTF2H2,GTF2H3,GTF2H4,GTF2H5,METTL1,MNAT1,NCBP1,NCBP2,POLR2A,POLR2B,POLR2C,POLR2D,POLR2E,POLR2F,POLR2G,POLR2H,POLR2I,POLR2J,POLR2K,POLR2L,RNGTT,RNMT,SUPT5H,TGS1,TRMT112,WDR4_x000D_
GOTERM_BP_ALL	termination of RNA polymerase I transcription	GO:0006363	31	30	21.8862	17.9465	1.01277e-06	CCNH,CD3EAP,CDK7,ERCC2,ERCC3,GTF2H1,GTF2H2,GTF2H3,GTF2H4,GTF2H5,MNAT1,POLR1A,POLR1B,POLR1C,POLR1D,POLR1E,POLR2E,POLR2F,POLR2H,POLR2K,POLR2L,PTRF,TAF1A,TAF1B,TAF1C,TBP,TTF1,TWISTNB,UBTF,ZNRD1_x000D_
GOTERM_BP_ALL	negative regulation of chromosome segregation	GO:0051985	49	44	6.42569	28.367	1.03167e-06	ANAPC1,ANAPC10,ANAPC11,ANAPC15,ANAPC2,ANAPC4,ANAPC5,ANAPC7,ATM,BUB1,BUB1B,BUB3,CCNB1,CDC16,CDC20,CDC23,CDC26,CDC27,CENPF,CSNK2A1,CSNK2A2,DUSP1,DYNC1LI1,ESPL1,GEN1,KLHL22,LCMT1,MAD1L1,MAD2L1,MAD2L2,PCID2,PLK1,PSMG2,PTTG1,PTTG3P,TERF1,TPR,TTK,UBE2C,UBE2D1,UBE2E1,XRCC3,ZNF207,ZW10_x000D_
GOTERM_BP_ALL	protein K48-linked ubiquitination	GO:0070936	49	44	6.42569	28.367	1.03167e-06	AMFR,ARIH2,BFAR,BIRC2,CDC34,HACE1,ITCH,KLHL3,MARCH6,NEDD4L,PARK2,PELI1,RNF126,RNF146,RNF187,RNF216,RNF34,RNF4,RNF5,RNF6,RNF8,SYVN1,TOPORS,TRIM38,TTC3,UBE2A,UBE2B,UBE2C,UBE2D1,UBE2D2,UBE2D3,UBE2D4,UBE2E1,UBE2E2,UBE2E3,UBE2G1,UBE2G2,UBE2H,UBE2K,UBE2Q2,UBE2R2,UBE2T,UBE3A,ZNRF1_x000D_
GOTERM_BP_ALL	establishment of chromosome localization	GO:0051303	53	47	5.72082	30.6827	1.0345e-06	ACTR2,ACTR3,BECN1,BIRC5,BRCA2,CCNB1,CDC23,CDCA5,CDCA8,CENPE,CENPF,CHAMP1,CHMP1A,CHMP1B,CHMP2A,CHMP2B,CHMP4A,CHMP4B,CHMP5,CHMP6,CHMP7,CUL3,DLGAP5,FAM83D,KATNB1,KIF14,KIF18A,KIF22,KIF2C,KIFC1,KPNB1,MAD1L1,MLH1,NDE1,NDEL1,PIBF1,PINX1,PSRC1,RAB11A,RB1,RRS1,SEH1L,SPDL1,SPICE1,VPS4A,VPS4B,ZW10_x000D_
GOTERM_BP_ALL	antigen processing and presentation of exogenous peptide antigen via MHC class I, TAP-dependent	GO:0002479	75	63	3.8373	43.4189	1.14429e-06	B2M,CALR,CYBA,HLA-A,HLA-B,HLA-C,HLA-E,HLA-F,HLA-G,ITGAV,ITGB5,NCF1,PDIA3,PSMA1,PSMA2,PSMA3,PSMA4,PSMA5,PSMA7,PSMB1,PSMB10,PSMB2,PSMB3,PSMB4,PSMB5,PSMB6,PSMB7,PSMC1,PSMC2,PSMC3,PSMC4,PSMC5,PSMC6,PSMD1,PSMD10,PSMD11,PSMD12,PSMD13,PSMD14,PSMD2,PSMD3,PSMD4,PSMD5,PSMD6,PSMD7,PSMD8,PSMD9,PSME1,PSME2,PSME3,PSME4,PSMF1,RPS27A,SEC61A1,SEC61A2,SEC61B,SEC61G,TAP1,TAP2,TAPBP,UBA52,UBB,UBC_x000D_
GOTERM_BP_ALL	maturation of 5.8S rRNA	GO:0000460	25	25	Inf	14.473	1.14736e-06	ABT1,BOP1,C1D,ERI1,ERI2,ERI3,EXOSC10,EXOSC2,EXOSC3,EXOSC4,EXOSC7,EXOSC8,EXOSC9,FTSJ3,MPHOSPH6,NOL9,NOP14,PES1,RPF1,RPS21,RPSA,RRS1,SKIV2L2,UTP20,WDR12_x000D_
GOTERM_BP_ALL	telomere maintenance via semi-conservative replication	GO:0032201	25	25	Inf	14.473	1.14736e-06	APEX1,DNA2,FEN1,LIG1,PCNA,POLA1,POLA2,POLD1,POLD2,POLD3,POLD4,POLE,POLE2,PRIM1,PRIM2,RFC1,RFC2,RFC3,RFC4,RFC5,RPA1,RPA2,RPA3,TERF1,TERF2_x000D_
GOTERM_BP_ALL	insulin receptor signaling pathway	GO:0008286	332	234	1.75521	192.201	1.15956e-06	ADIPOR1,AKAP9,AKT1,AKT1S1,AKT2,AP3S1,APPL1,ARAF,ATP6AP1,ATP6V0A1,ATP6V0A2,ATP6V0B,ATP6V0C,ATP6V0D1,ATP6V0E1,ATP6V0E2,ATP6V1A,ATP6V1B2,ATP6V1C1,ATP6V1D,ATP6V1E1,ATP6V1E2,ATP6V1F,ATP6V1G1,ATP6V1H,BAIAP2,BAIAP2L1,BAIAP2L2,BCAR1,BRAF,BRAP,C2CD5,CAB39,CAB39L,CALM1,CAMK2B,CAMK2D,CAMK2G,CSF2RB,CUL3,DAB2IP,DLG4,DUSP5,DUSP6,EEF2K,EGFR,EIF4B,EIF4E,EIF4EBP1,EIF4EBP2,EIF4G1,ERBB2,ERBB3,FAM132A,FGF19,FGF4,FGF…
GOTERM_BP_ALL	small molecule metabolic process	GO:0044281	1623	1020	1.28648	932.049	1.55947e-06	AAAS,AACS,AARS,AARS2,AARSD1,AASDH,AASDHPPT,ABAT,ABCA1,ABCB1,ABCB7,ABCC1,ABCC5,ABCC8,ABCD1,ABCD3,ABCD4,ABHD10,ABHD12,ABHD3,ABHD5,ACAA1,ACAA2,ACACA,ACACB,ACAD10,ACAD11,ACAD8,ACAD9,ACADM,ACADS,ACADSB,ACADVL,ACAT1,ACER3,ACLY,ACO1,ACO2,ACOT11,ACOT7,ACOT8,ACOX1,ACOX3,ACOXL,ACP5,ACSF2,ACSF3,ACSL1,ACSL3,ACSL4,ACSM3,ACSS1,ACSS2,ACY3,ADA,ADCK3,ADCY2,ADCY3,ADCY6,ADCY7,ADH5,ADI1,ADIPOQ,ADIPOR1,ADIPOR2,ADK,AD…
GOTERM_BP_ALL	cellular response to stress	GO:0033554	448	298	1.59706	249.825	1.60091e-06	AAAS,AARS,AATF,ABL1,ACAA2,ACADVL,ACBD5,ACD,ACIN1,ACTL6A,ACTR5,ACTR6,ACTR8,ADAM8,ADAMTS7,ADD1,ADM,ADNP2,ADORA2B,ADPRHL2,AEN,AGER,AIDA,AIFM1,AJUBA,AKR1B1,AKR1C3,AKR1E2,AKT1,AKT1S1,ALDH3B1,ALKBH1,ALKBH2,ALKBH3,ALKBH7,ALKBH8,ALOX15,ALYREF,AMBRA1,AMFR,ANKZF1,ANO1,ANXA1,ANXA5,AP5S1,AP5Z1,APBB1,APEX1,APEX2,APITD1,APOA1,APOE,APTX,AQP2,ARFGAP1,ARHGEF2,ARHGEF5,ARL6IP5,ARNT,ARNTL,ASCC1,ASCC2,ASCC3,ASF1A,ASH…
GOTERM_BP_ALL	cytokinesis	GO:0000910	63	54	4.40339	36.402	1.69586e-06	ACTR2,ACTR3,ADAM17,AHCTF1,AKT1,ALKBH4,ANK3,ANLN,ARHGEF11,ARL3,AURKA,AURKB,BBS4,BCL2L1,BECN1,BIN3,BIRC5,BIRC6,BRCA2,CALM1,CCDC87,CCNC,CCND1,CCND2,CCND3,CCNH,CCNK,CCNL1,CCNL2,CCNT1,CCNT2,CCNY,CCP110,CDC25B,CDC42,CDC6,CDKN1A,CENPV,CEP55,CETN2,CFL1,CIT,CKAP2,CNTROB,CSPP1,CUL3,CUL7,CXCR5,DAPK3,DAXX,DCTN3,DIAPH2,E2F7,E2F8,ECT2,EGFR,ESPL1,FAM58A,FAM58BP,GIPC1,GIT1,GTPBP8,IGF1R,INCENP,IST1,JTB,KIAA0196,K…
GOTERM_BP_ALL	transcription elongation from RNA polymerase I promoter	GO:0006362	30	29	21.1544	17.3676	1.69744e-06	CCNH,CD3EAP,CDK7,ERCC2,ERCC3,ERCC6,GTF2H1,GTF2H2,GTF2H3,GTF2H4,GTF2H5,MNAT1,POLR1A,POLR1B,POLR1C,POLR1D,POLR1E,POLR2E,POLR2F,POLR2H,POLR2K,POLR2L,TAF1A,TAF1B,TAF1C,TBP,TWISTNB,UBTF,ZNRD1_x000D_
GOTERM_BP_ALL	oxoacid metabolic process	GO:0043436	1097	708	1.34969	635.074	1.92384e-06	AACS,AARS,AARS2,AARSD1,AASDH,AASDHPPT,ABAT,ABCC1,ABCD1,ABCD3,ABHD10,ABHD12,ABHD5,ACAA1,ACAA2,ACACA,ACACB,ACAD10,ACAD11,ACAD8,ACAD9,ACADM,ACADS,ACADSB,ACADVL,ACAT1,ACLY,ACO1,ACO2,ACOT11,ACOT7,ACOT8,ACOX1,ACOX3,ACOXL,ACSF2,ACSF3,ACSL1,ACSL3,ACSL4,ACSM3,ACSS1,ACSS2,ADI1,ADIPOQ,ADIPOR1,ADIPOR2,ADPGK,ADSS,AFMID,AGMAT,AGRN,AGXT,AHCY,AHCYL1,AHCYL2,AIMP1,AIMP2,AKR1A1,AKR1C3,AKT1,AKT2,ALDH18A1,ALDH4A1,ALD…
GOTERM_BP_ALL	regulation of Wnt signaling pathway	GO:0030111	296	210	1.79351	171.36	1.92964e-06	ABL1,ABL2,AES,AMER1,ANKRD10,APC2,APCDD1,ARNTL,ASPM,ATP6AP2,ATP6V0C,AXIN1,AXIN2,BAMBI,BMP2,CAPRIN2,CAV1,CBY1,CCND1,CCNY,CDC73,CDH2,CHD8,COL1A1,CSNK1A1,CSNK1D,CSNK1E,CSNK1G2,CSNK2A1,CTDNEP1,CTNNB1,CTNNBIP1,CTNND1,CUL3,DAB2,DAB2IP,DACT3,DAPK3,DEPDC1B,DIXDC1,DKK3,DVL1,DVL2,DVL3,EGR1,EMD,FGFR2,FGFR3,FOLR1,FOXL1,FOXO1,FOXO3,FRAT1,FRAT2,FUZ,FZD5,FZD6,G3BP1,GNB2L1,GPRC5B,GRB10,GSK3A,GSK3B,HMGXB4,HNF1B,IF…
GOTERM_BP_ALL	protein targeting	GO:0006605	139	106	2.41904	79.5205	1.97057e-06	ABLIM3,ACTL6A,ADAR,ADORA1,AIP,AKAP1,AKR1C3,AKT1,AKT2,ANK3,ANXA2,AP1M2,AP1S3,AP3B1,AP3M1,APC2,ARIH2,ARL6,ARL6IP1,ARNTL,ASCC3,ATG13,ATG3,ATG4A,ATG4B,ATG4C,ATG4D,ATPIF1,AXIN1,AXIN2,BAG4,BAMBI,BAP1,BCL3,BCL6,BECN1,BID,BMP4,BMP7,BMPR1A,BNIP3L,BSG,C11orf73,C1QTNF3,C2CD5,CACNB1,CBLB,CCDC22,CDC37,CDH1,CDK5,CDK5R1,CDKN1A,CDKN2A,CEP57,CHCHD4,CHERP,CHM,CHMP4A,CHMP4B,CHP1,CIB1,CREB3,CSF3,CSNK2A2,CTSK,CYB5R1,…
GOTERM_BP_ALL	negative regulation of transcription from RNA polymerase II promoter	GO:0000122	726	480	1.44279	420.129	1.99946e-06	ACVR2B,AEBP1,AEBP2,AES,AHR,AHRR,AJUBA,AKIRIN2,ARHGAP35,ARID1A,ASCL2,ASXL1,ASXL2,ATF3,ATF7,ATF7IP,ATRX,ATXN1L,AURKB,AXIN1,BACH1,BCL11A,BCL6,BCOR,BEND3,BHLHE40,BMI1,BMP2,BMP4,BPTF,BRMS1,BRMS1L,BTG2,C1QBP,CALR,CAV1,CBX2,CBX4,CBX6,CBX7,CBX8,CC2D1A,CC2D1B,CCND1,CDC73,CDKN1C,CDX2,CGGBP1,CHCHD3,CHD4,CHD8,CIC,CIITA,CITED2,CNOT1,CNOT2,COQ7,CPEB3,CREBBP,CREBRF,CRY1,CRY2,CRYM,CTBP1,CTBP2,CTCF,CTNNB1,CTNNBIP…
GOTERM_BP_ALL	double-strand break repair	GO:0006302	43	39	7.17246	24.812	2.15531e-06	ACTR5,AP5S1,AP5Z1,APTX,ATM,ATR,BABAM1,BAZ1B,BLM,BRCA1,BRCA2,BRCC3,BRE,C9orf142,CDC45,CDC7,CDCA5,CHEK1,CHEK2,CIB1,DCLRE1A,DCLRE1B,DCLRE1C,DDX1,DEK,DNA2,DTX3L,ERCC1,ERCC4,ESCO2,EYA3,FAM175A,FAN1,FEN1,FIGNL1,FOXM1,GEN1,GGN,GINS2,GINS4,H2AFX,HELQ,HMGA2,HUS1,INO80,KAT5,KDM2A,KIAA0430,LIG1,LIG3,LIG4,MAD2L2,MCM8,MCM9,MDC1,MLH1,MMS22L,MORF4L1,MRE11A,MSH2,MTA1,MTOR,NABP2,NBN,NHEJ1,NSMCE1,NSMCE2,NUDT16,OGG…
GOTERM_BP_ALL	endosomal transport	GO:0016197	62	53	4.35613	35.7037	2.20176e-06	ABCA1,AKTIP,ALMS1,ALS2,ANKFY1,ANKRD27,ANKRD50,ANXA8,AP1AR,AP1G1,AP1M1,AP1S1,AP2A1,AP3D1,AP4M1,AP5B1,AP5M1,AP5S1,AP5Z1,ARF1,ARFRP1,ARL1,ARL4C,ATG14,BECN1,BET1L,BLOC1S1,BLOC1S3,BLOC1S5,BLOC1S6,CD63,CDX2,CHMP2A,CHMP2B,CHMP3,CHMP4A,CHMP4B,CHMP5,CHMP6,CHMP7,COMMD1,CORO1A,CORO7,DAB2,DCLK1,DCTN1,DENND3,DENND5A,DNAJC13,DPY30,EEA1,EHD1,EHD2,EHD4,EMP2,EPG5,EPS15,ERC1,EVI5,EZR,FAM109A,FAM109B,FAM160A2,FAM21…
GOTERM_BP_ALL	negative regulation of nucleic acid-templated transcription	GO:1903507	1208	775	1.32844	699.334	2.29818e-06	ACVR2B,ADIPOQ,AEBP1,AEBP2,AES,AHR,AHRR,AJUBA,AKIRIN2,ANXA4,APEX1,ARHGAP35,ARID1A,ARID4A,ARID5A,ARNTL,ARRB2,ASCL2,ASF1A,ASXL1,ASXL2,ATAD2,ATAD2B,ATF3,ATF5,ATF7,ATF7IP,ATOH8,ATRX,ATXN1L,AURKB,AXIN1,BACH1,BAHD1,BAZ2A,BCL11A,BCL3,BCL6,BCL7A,BCLAF1,BCOR,BEND3,BHLHE40,BIRC5,BMI1,BMP2,BMP4,BMP7,BPTF,BRCA1,BRD7,BRMS1,BRMS1L,BTAF1,BTG2,BTRC,C14orf169,C1D,C1QBP,CACTIN,CALR,CAPN3,CASP8AP2,CAV1,CBFA2T2,CBX1,…
GOTERM_BP_ALL	cellular response to DNA damage stimulus	GO:0006974	84	68	3.25461	47.6788	2.41764e-06	AATF,ABL1,ACD,ACTL6A,ACTR5,ACTR6,ACTR8,AEN,ALKBH1,ALKBH2,ALKBH3,ALKBH7,ALKBH8,ALYREF,AP5S1,AP5Z1,APBB1,APEX1,APEX2,APITD1,APTX,ASCC1,ASCC2,ASCC3,ASF1A,ASH2L,ASTE1,ATAD5,ATF2,ATM,ATMIN,ATR,ATRX,ATXN3,AXIN2,BABAM1,BACH1,BAD,BAG6,BAK1,BARD1,BAX,BAZ1B,BBC3,BCCIP,BCL2,BCL2L1,BCL2L11,BCL2L12,BCL2L2,BCL3,BCL6,BCLAF1,BID,BLM,BOK,BRAT1,BRCA1,BRCA2,BRCC3,BRD4,BRE,BRSK1,BTG2,C11orf30,C9orf142,CASP2,CASP3,CA…
GOTERM_BP_ALL	transcription initiation from RNA polymerase I promoter	GO:0006361	34	32	11.6734	19.6832	2.68908e-06	CCNH,CD3EAP,CDK7,ERCC2,ERCC3,GTF2H1,GTF2H2,GTF2H3,GTF2H4,GTF2H5,MAPK3,MNAT1,POLR1A,POLR1B,POLR1C,POLR1D,POLR1E,POLR2E,POLR2F,POLR2H,POLR2K,POLR2L,PTRF,RRN3,TAF1A,TAF1B,TAF1C,TBP,TTF1,TWISTNB,UBTF,ZNRD1_x000D_
GOTERM_BP_ALL	telomere organization	GO:0032200	93	75	3.04669	53.8394	2.74055e-06	ACD,APEX1,ATRX,CTC1,CTNNB1,DCLRE1A,DCLRE1B,DCLRE1C,DHX36,DKC1,DNA2,ERCC1,ERCC4,FEN1,GAR1,HIST1H4A,HIST3H3,LIG1,MRE11A,MYC,NBN,NHP2,NOP10,NSMCE2,OBFC1,PARP1,PARP3,PCNA,PIF1,PINX1,PML,POLA1,POLA2,POLD1,POLD2,POLD3,POLD4,POLE,POLE2,POT1,PRIM1,PRIM2,PRKDC,PTGES3,RAD50,RAD51,RAD51D,RFC1,RFC2,RFC3,RFC4,RFC5,RIF1,RPA1,RPA2,RPA3,RTEL1,SLX4,SMC5,SMC6,SMG6,TEP1,TERF1,TERF2,TERF2IP,TERT,TINF2,TNKS,TNKS1BP1,…
GOTERM_BP_ALL	protein monoubiquitination	GO:0006513	29	28	20.462	16.7751	2.78137e-06	BCOR,BIRC2,CDC73,CTR9,CUL1,CUL3,CUL4B,DDB1,DDB2,DTL,DTX3L,FANCL,FBXL2,HUWE1,KDM2B,KLHL12,KLHL22,LEO1,MGRN1,NEDD4,PAF1,PARK2,PCGF1,PEX12,RAD18,RBX1,RING1,RNF126,RNF2,RNF20,RNF40,RYBP,SKP1,TOPORS,TRIM21,TRIM25,TRIM37,TSG101,UBB,UBE2B,UBE2D3,UBE2E1,UBE2O,UBE2R2,UBE2T,UBE2W,UHRF1,WAC,WDR48_x000D_
GOTERM_BP_ALL	vesicle targeting, to, from or within Golgi	GO:0048199	29	28	20.4228	16.7886	2.84197e-06	AP1AR,ARCN1,ARF1,ARFGAP1,COPA,COPB1,COPB2,COPE,COPG1,COPZ1,CUL3,GBF1,GOSR1,KLHL12,PREB,SAR1B,SEC13,SEC16A,SEC23A,SEC24A,SEC24B,SEC24C,SEC24D,SEC31A,TMED10,TMED2,TMED9,WIPI1_x000D_
GOTERM_BP_ALL	protein insertion into mitochondrial membrane	GO:0051204	29	28	20.4228	16.7886	2.84197e-06	AKT1,BAD,BAX,BBC3,BCL2,BCL2L11,BID,BMF,CASP8,COX18,DYNLL1,DYNLL2,E2F1,MAPK8,MOAP1,NMT1,PMAIP1,PPP3CC,PPP3R1,SFN,TFDP1,TP53,YWHAB,YWHAE,YWHAG,YWHAH,YWHAQ,YWHAZ_x000D_
GOTERM_BP_ALL	in utero embryonic development	GO:0001701	205	150	2.00929	118.437	2.98641e-06	ACVR1,ACVR1B,ADA,ADAM10,ADAR,ADD1,ADM,AKT1,ALS2,AMOT,ANKRD11,APBA2,APBA3,ARNT,ARNT2,ASCL2,ATP7A,AXIN1,B9D1,BCL2L1,BCL2L11,BIRC6,BMP2,BMPR1A,BPTF,BRCA2,BRD4,BRK1,BTF3,BYSL,CAPN2,CASP8,CCM2,CCNB1,CCNB1IP1,CCNB2,CCNK,CDKN1C,CDX2,CEBPB,CHD7,CNOT2,CNOT3,COL4A3BP,COPS3,COQ7,CTNNB1,CTR9,CUL3,CUL4A,DAD1,DDX5,DNAJB6,E2F7,E2F8,EGFR,EGLN1,EIF2S2,EIF4E2,ELF3,ELL,EMX1,ENDOG,EOMES,EPB41L5,EPN1,EPN2,ERCC2,FBXW8…
GOTERM_BP_ALL	oxidoreduction coenzyme metabolic process	GO:0006733	134	103	2.43211	77.5751	3.01636e-06	ADCK3,ADPGK,AFMID,ALDOA,ALDOC,APOA1BP,ARNT,ASPDH,BPGM,COQ2,COQ3,COQ4,COQ5,COQ6,COQ7,COQ9,DCXR,DDIT4,DHTKD1,DLD,DLST,ECD,ENO1,ENO2,ENO3,ENTPD5,FBP1,FDXR,FMO1,G6PD,GAPDH,GPD1L,GPI,H6PD,HAAO,HDAC4,HIF1A,HK1,HK2,HK3,HKDC1,HMGCR,IDH1,IDH3B,IDH3G,IER3,INS,INSR,KCNAB2,LDHA,LDHB,MDH1,MDH2,ME1,ME2,MLXIPL,NADK,NADK2,NADSYN1,NAMPT,NCOR1,NDUFA9,NMNAT1,NMNAT3,NMRK1,NNT,NUDT12,OGDH,OGT,PDHB,PDSS1,PDSS2,PFKFB2,…
GOTERM_BP_ALL	phosphatidylinositol biosynthetic process	GO:0006661	96	77	2.96351	55.5762	3.01764e-06	ALG5,ARF1,ARF3,ATM,CDIPT,CDS1,DPM1,DPM2,DPM3,FIG4,GPAA1,IMPA1,INPP4A,INPP5D,INPP5E,INPP5J,INPP5K,INPPL1,MPPE1,MTM1,MTMR1,MTMR14,MTMR2,MTMR3,MTMR4,MTMR6,OCRL,PDGFA,PDGFB,PGAP1,PGAP2,PGAP3,PI4K2A,PI4KA,PI4KB,PIGA,PIGB,PIGF,PIGG,PIGH,PIGK,PIGL,PIGM,PIGN,PIGO,PIGP,PIGQ,PIGS,PIGT,PIGU,PIGV,PIGW,PIGX,PIGY,PIGZ,PIK3C2A,PIK3C2B,PIK3C3,PIK3CA,PIK3CB,PIK3R1,PIK3R2,PIK3R3,PIK3R4,PIKFYVE,PIP4K2A,PIP4K2B,PIP5…
GOTERM_BP_ALL	peptidyl-amino acid modification	GO:0018193	832	540	1.39826	477.185	3.03097e-06	AAAS,AASDHPPT,AATK,ABI1,ABI2,ABL1,ABL2,ACE,ACTL6A,ACVR1,ACVR1B,ADAM17,ADH5,ADIPOQ,ADNP,ADORA1,ADRA2B,ADRA2C,ADRBK1,AGBL1,AGBL4,AGBL5,AGTPBP1,AKAP9,AKT1,AKT2,ALG1,ALG11,ALG13,ALG14,ALG2,ALG3,ALG5,ALG6,ALG8,ALG9,APBB1,APLP2,APOA1,APP,ARAF,ARHGEF2,ARID4A,ARID4B,ARID5A,ARL2BP,ARNT,ARRB2,ASH1L,ASH2L,ASPH,ASPHD1,ASXL2,ATAT1,ATF2,ATG5,ATG7,ATM,ATP2B4,ATP7A,ATR,AURKA,AURKB,AUTS2,AXIN1,B4GALT1,B4GALT2,B4G…
GOTERM_BP_ALL	double-strand break repair via homologous recombination	GO:0000724	86	70	3.19827	49.787	3.09989e-06	AP5S1,AP5Z1,ATM,ATR,BLM,BRCA1,BRCA2,CDC45,CDC7,CHEK1,ERCC4,FAN1,FIGNL1,GEN1,GINS2,GINS4,H2AFX,HELQ,HUS1,INO80,LIG1,MCM8,MCM9,MDC1,MMS22L,MORF4L1,MRE11A,MTOR,NABP2,NBN,NSMCE1,NSMCE2,PALB2,PARPBP,POLN,POLQ,PPP4C,PPP4R2,PRKDC,PSMD14,RAD50,RAD51,RAD51AP1,RAD51C,RAD51D,RAD52,RAD54B,RAD54L,RBBP8,RPA1,RPA2,RPA3,RTEL1,SFR1,SHFM1,SIRT6,SLX4,SMC5,SWI5,SWSAP1,TERF2IP,TONSL,TP53BP1,UBE2N,WDR48,XRCC2,XRCC3,YY…
GOTERM_BP_ALL	microtubule-based transport	GO:0010970	99	79	2.88865	57.313	3.28923e-06	AP3B1,AP3D1,AP3M1,AP3M2,AP3S1,AP3S2,APP,ARHGAP21,ARL3,BICD2,BLOC1S1,BLOC1S2,BLOC1S3,BLOC1S4,BLOC1S5,BLOC1S6,CDC42,CLN3,COPG1,DTNBP1,DYNLL1,FYCO1,HAP1,HIF1A,HTT,ICK,IFT122,IFT140,IFT27,IFT43,IFT46,IFT52,IFT57,IFT74,IFT81,KIF1A,KIF1B,KIF3A,KIF3B,KIF3C,KIF4A,KIF5B,KIFAP3,KLC1,KLC2,LAMP1,LRPPRC,MAP1B,MAP1S,MAP2K1,MAPT,NDE1,NDEL1,NME7,OPA1,PAFAH1B1,PCM1,PEX14,PRKCZ,RAB1A,RAB21,RAB6A,RHOT1,RHOT2,RPGR,S…
GOTERM_BP_ALL	nucleophagy	GO:0044804	23	23	Inf	13.3151	3.43056e-06	ATG12,ATG2A,ATG2B,ATG3,ATG4A,ATG4B,ATG4C,ATG4D,ATG5,ATG7,ATG9A,BECN1,GABARAP,GABARAPL1,GABARAPL2,MAP1LC3A,MAP1LC3B,MAP1LC3C,TRAPPC8,WDR45,WDR45B,WIPI1,WIPI2_x000D_
GOTERM_BP_ALL	response to extracellular stimulus	GO:0009991	627	417	1.46801	362.64	3.55872e-06	AACS,ACADS,ACAT1,ACBD5,ACIN1,ACSL1,ACSL3,ACSL4,ACTA1,ACTL6A,ADA,ADAMTS7,ADIPOQ,ADIPOR2,ADM,ADNP,ADORA2B,ADSL,AGER,AGL,AHCY,AKR1C3,AKR1E2,AKT1,AKT2,ALAD,ALPL,AMBRA1,ANXA5,APOA1,APOE,AQP2,ARSB,ASGR1,ASNS,ASS1,ATF3,ATF4,ATG12,ATG13,ATG14,ATG16L1,ATG16L2,ATG2A,ATG2B,ATG3,ATG4A,ATG4B,ATG4C,ATG4D,ATG5,ATG7,ATG9A,ATG9B,ATP1B1,ATP2B1,ATPIF1,AVPR1A,BBS2,BBS4,BCAS3,BCL10,BCL2,BECN1,BGLAP,BLOC1S1,BMP7,BMP8A…
GOTERM_BP_ALL	regulation of mitochondrion organization	GO:0010821	166	124	2.17161	95.9326	3.81646e-06	ABLIM3,ACAA2,ACTL6A,AKT1,AMBRA1,APOPT1,ARIH2,ARRB2,ATG13,ATG5,ATG7,ATPIF1,BAD,BAG4,BAK1,BAP1,BAX,BBC3,BCL2,BCL2L1,BCL2L11,BECN1,BID,BIK,BMF,BNIP3,BNIP3L,C1QBP,CASP8,CDKN2A,CIDEB,COA3,CSNK2A2,CTSK,CTTN,CYB5R1,DDHD2,DHODH,DNM1L,DPH6,DYNLL1,DYNLL2,E2F1,EPT1,FAM162A,FAM20B,FBXW7,FIS1,FXN,FZD5,GLS2,GOLPH3,GPHA2,GPX1,GSK3A,GSK3B,HAX1,HES1,HHAT,HIF1A,HK1,HK2,HPS4,HSPA1A,HTRA2,HUWE1,IER3,IL9R,INF2,ITGAX,…
GOTERM_BP_ALL	protein localization to cell periphery	GO:1990778	184	136	2.0789	106.462	3.86217e-06	ACSL3,ADIPOQ,AKT1,AKT2,AMN,ANK3,ANXA2,AP2M1,APPL1,ARF6,ARFRP1,ARHGEF16,ARL6,ATP1B1,ATP1B3,BAG4,BBS1,BBS2,BCL2L1,BLZF1,BSG,C2CD5,CAV1,CDH1,CDH2,CIB1,CLASP2,CLIP1,CLTC,CNST,CRB3,CSK,DAB2,DENND4C,DLG1,EHD2,EMP2,EPHA2,EZR,F11R,FCHO2,FGF13,FLOT1,FLOT2,GAS6,GNB2L1,GOLGA4,GOLGA7,GOLPH3,GOPC,HECTD1,IKBKB,INPP5K,ITGA3,ITGB1,JUP,KCNIP3,KIF5B,KRT18,LAMA5,LDLRAP1,LIN7B,LIN7C,LYPLA1,LYPLAL1,LZTFL1,MACF1,MAP7,…
GOTERM_BP_ALL	purine ribonucleoside metabolic process	GO:0046128	195	143	2.02929	112.569	3.87025e-06	ACACA,ACACB,ACLY,ACOT7,ADA,ADK,ADPGK,ADSL,ADSS,AHCY,AHCYL1,AHCYL2,AK1,AK2,AK3,AK4,ALDOA,ALDOC,AMD1,AMPD2,AMPD3,APIP,APRT,ARNT,ATP1B1,ATP5A1,ATP5B,ATP5C1,ATP5D,ATP5E,ATP5F1,ATP5G1,ATP5G2,ATP5G3,ATP5H,ATP5I,ATP5J,ATP5J2,ATP5L,ATP5O,ATP5S,ATP6V0A1,ATP6V0A2,ATP6V1A,ATP6V1B2,ATP7A,ATPIF1,BAD,BPGM,BPNT1,CARD11,CASK,CHCHD10,COASY,COQ7,COQ9,COX10,COX15,COX4I1,COX5A,COX8A,CROT,CTNS,CYCS,DCAKD,DDIT4,DGUOK,…
GOTERM_BP_ALL	positive regulation of cell death	GO:0010942	531	357	1.51558	307.066	3.90736e-06	AATF,ABL1,ABR,ACIN1,ADAM8,ADAMTSL4,ADIPOQ,ADM,AES,AGER,AGRN,AIFM1,AIFM2,AIMP2,AKAP13,AKR1C3,AKT1,ANO6,ANP32B,ANXA1,ANXA5,APBB1,APBB2,APH1A,APH1B,APOE,APOPT1,ARHGAP4,ARHGEF11,ARHGEF12,ARHGEF16,ARHGEF17,ARHGEF18,ARHGEF2,ARHGEF3,ARHGEF4,ARHGEF7,ARHGEF9,ARL6IP5,ATF3,ATF4,ATG7,ATM,ATPIF1,AXIN2,B4GALT1,BAD,BAK1,BARD1,BAX,BBC3,BCAP31,BCL10,BCL2,BCL2L1,BCL2L11,BCL2L13,BCL2L14,BCL6,BCLAF1,BID,BIK,BIN1,BMF…
GOTERM_BP_ALL	protein destabilization	GO:0031648	33	31	11.3074	19.1043	4.38856e-06	BMP2,BTRC,CCDC88C,CDC73,CDKN2A,CHFR,CTSH,DERL1,FBXL3,FBXW11,GSN,ID1,ISOC2,MDM2,MUL1,MYLIP,NCLN,PEX2,PLK1,PRKDC,RNF139,RNF5,SENP2,SIAH1,SIRT1,SIRT6,SNCA,SRC,TMEM147,TRIM21,XBP1_x000D_
GOTERM_BP_ALL	ribonucleoprotein complex export from nucleus	GO:0071426	78	64	3.34458	45.1338	4.74899e-06	AGFG1,ALKBH5,ALYREF,BUD13,CDC40,CHTOP,CPSF1,CPSF2,CPSF3,DDX19A,DDX39A,DDX39B,DHX38,EIF4E,EIF5A,EIF6,ENY2,FYTTD1,GLE1,IWS1,MAGOH,NCBP1,NCBP2,NMD3,NOL6,NUP107,NUP133,NUP155,NUP160,NUP214,NUP88,NUP93,NXF1,PABPN1,POLDIP3,POLR2D,RAE1,RAN,RBM8A,RNPS1,RPS15,RPS28,RPSA,RRS1,SARNP,SDAD1,SETD2,SLBP,SMG5,SMG6,SMG7,SRRM1,SRSF1,SRSF11,SRSF3,SRSF4,SRSF5,SRSF6,SRSF7,SUPT6H,THOC1,THOC2,THOC5,THOC6,THOC7,TPR,TSC1…
GOTERM_BP_ALL	mismatch repair	GO:0006298	28	27	19.6914	16.2097	4.75285e-06	ABL1,AXIN2,EXO1,HMGB1,LIG1,MLH1,MLH3,MSH2,MSH3,MSH6,MUTYH,PCNA,PMS1,PMS2,POLD1,POLD2,POLD3,POLD4,RNASEH2A,RPA1,RPA2,RPA3,SETD2,TDG,TP73,TREX1,XPC_x000D_
GOTERM_BP_ALL	double-strand break repair via nonhomologous end joining	GO:0006303	28	27	19.6914	16.2097	4.75285e-06	C9orf142,DCLRE1A,DCLRE1B,DCLRE1C,DEK,HMGA2,KDM2A,LIG1,LIG3,LIG4,MLH1,MRE11A,NHEJ1,POLA1,POLQ,PRKDC,PRPF19,PSMD14,RIF1,RNF8,SETMAR,UVRAG,WHSC1,XRCC4,XRCC5,XRCC6,XRCC6BP1_x000D_
GOTERM_BP_ALL	nuclear chromosome segregation	GO:0098813	150	113	2.23998	86.7733	5.44712e-06	ACTR2,ACTR3,ANAPC1,ANAPC10,ANAPC11,ANAPC2,ANAPC4,ANAPC5,ANAPC7,APITD1,ATM,AURKB,BAG6,BECN1,BRCA2,BUB1,BUB1B,BUB3,CASC5,CCNB1,CCNB1IP1,CDC16,CDC20,CDC23,CDC26,CDC27,CDC42,CDCA5,CDCA8,CENPE,CENPF,CEP57,CEP57L1,CHAMP1,CHMP1A,CHMP1B,CHMP2A,CHMP2B,CHMP4A,CHMP4B,CHMP5,CHMP6,CHMP7,CIT,CSNK2A1,CSNK2A2,CUL3,DIS3L2,DLGAP5,DSCC1,ECT2,ERCC4,ESPL1,FANCD2,FBXO5,INO80,KATNB1,KIF14,KIF18A,KIF18B,KIF22,KIF2C,KIFC…
GOTERM_BP_ALL	mRNA polyadenylation	GO:0006378	37	34	8.26921	21.42	5.4472e-06	AHCYL1,APP,CCNT1,CDC73,CDK9,CLP1,CPEB3,CPSF1,CPSF2,CPSF3,CPSF6,CSTF1,CSTF2,CSTF3,CTR9,GRSF1,LEO1,MTPAP,NUDT21,PABPC1,PABPC1L,PAF1,PAPOLA,PAPOLG,PCF11,PNPT1,RNF20,RNF40,SSU72,SUPT5H,SYMPK,TUT1,ZC3H14,ZC3H3_x000D_
GOTERM_BP_ALL	snRNA processing	GO:0016180	22	22	Inf	12.7362	5.93156e-06	CPSF3L,EXOSC2,EXOSC3,EXOSC4,EXOSC5,EXOSC6,EXOSC7,EXOSC8,EXOSC9,INTS1,INTS10,INTS12,INTS2,INTS3,INTS4,INTS5,INTS6,INTS7,INTS8,INTS9,TUT1,USB1_x000D_
GOTERM_BP_ALL	cytoplasmic translation	GO:0002181	41	37	6.75029	23.7357	5.96163e-06	CDC123,CPEB3,CPEB4,DENR,EIF2D,EIF3A,EIF3D,EIF3J,EIF3M,EIF4EBP1,FTSJ1,GSPT1,HAP1,MCTS1,NCK1,RBM4,RPL15,RPL17,RPL22,RPL22L1,RPL26L1,RPL27A,RPL29,RPL30,RPL31,RPL35A,RPL36,RPL36A,RPL4,RPL6,RPL7,RPL7L1,RPL8,RPL9,UNK,YBX3,ZNF385A_x000D_
GOTERM_BP_ALL	antigen processing and presentation of exogenous peptide antigen	GO:0002478	77	63	3.30242	44.4964	6.39555e-06	ACTR1A,ACTR1B,AP1B1,AP1G1,AP1M1,AP1M2,AP1S1,AP1S2,AP1S3,AP2A1,AP2A2,AP2B1,AP2M1,AP2S1,ARF1,B2M,CALR,CANX,CD74,CENPE,CLTA,CLTC,CTSD,CYBA,DCTN1,DCTN2,DCTN3,DCTN4,DCTN5,DCTN6,DNM2,DYNC1H1,DYNC1I2,DYNC1LI2,DYNC2LI1,DYNLL1,DYNLL2,HLA-A,HLA-B,HLA-C,HLA-DPA1,HLA-DPB1,HLA-DQB1,HLA-DRB1,HLA-DRB4,HLA-E,HLA-F,HLA-G,IFI30,ITGAV,ITGB5,KIF11,KIF15,KIF18A,KIF22,KIF23,KIF2A,KIF2C,KIF3A,KIF3B,KIF3C,KIF4A,KIF5A,KI…
GOTERM_BP_ALL	protein ubiquitination involved in ubiquitin-dependent protein catabolic process	GO:0042787	70	58	3.5576	40.3966	6.49947e-06	ANAPC1,ANAPC10,ANAPC11,ANAPC2,ANAPC4,ANAPC5,ANAPC7,ANKIB1,AREL1,ARIH1,ARIH2,AXIN1,BFAR,BTRC,CACUL1,CBLC,CCDC22,CCNB1,CDC16,CDC20,CDC23,CDC26,CDC27,CDK1,CDKN2A,CLU,CUL1,CUL2,CUL3,CUL4A,CUL4B,CUL5,DDB1,FBXO10,FBXO22,FBXO45,FBXO5,FBXW7,FZR1,HACE1,HFE,ITCH,KLHL3,KLHL8,LNX1,MDM2,MYLIP,NEDD4,NEDD4L,OS9,PARK2,PDCL3,PLK1,PML,PSEN1,PSMA1,PSMA2,PSMA3,PSMA4,PSMA5,PSMA7,PSMB1,PSMB10,PSMB2,PSMB3,PSMB4,PSMB5,P…
GOTERM_BP_ALL	positive regulation of chromosome organization	GO:2001252	100	79	2.7507	57.8919	6.78161e-06	ANAPC11,ARID5A,ASXL2,ATRX,AUTS2,BCL6,BECN1,BRCA1,BRD7,CCNB1,CDK9,CTBP1,CTNNB1,CTR9,CUL3,DAXX,DHX36,DKC1,DLGAP5,DNMT1,DNMT3B,EED,ERCC1,ESPL1,ISL1,JARID2,JDP2,KAT2A,KMT2A,LIF,MAPK3,MIER1,MTF2,MUC1,MYB,NCOR1,NIPBL,NOS1,NSMCE2,OGT,PAF1,PAXBP1,PAXIP1,PHF1,PHF19,PLK1,PML,POT1,PRKD2,PTEN,RB1,RNF20,RNF40,RPS6KA4,RPS6KA5,RTEL1,RTF1,RUVBL2,SART3,SIN3A,SIRT1,SLX4,SMAD4,SMC5,SNW1,SREBF1,TADA2A,TADA2B,TERF2,T…
GOTERM_BP_ALL	mRNA 3'-end processing	GO:0031124	32	30	10.9882	18.4923	6.80583e-06	AGO2,AHCYL1,ALYREF,APP,BARD1,BTG2,CCNB1,CCNT1,CDC40,CDC73,CDK9,CLP1,CNOT1,CNOT7,CPEB3,CPSF1,CPSF2,CPSF3,CPSF6,CPSF7,CSTF1,CSTF2,CSTF2T,CSTF3,CTR9,DHX38,GRSF1,LEO1,LSM10,LSM11,MAGOH,MTPAP,NCBP1,NCBP2,NUDT21,PABPC1,PABPC1L,PABPN1,PAF1,PAPOLA,PAPOLG,PCF11,PNPT1,POLR2D,POLR2G,RBM8A,RNF20,RNF40,RNPS1,SLBP,SNRPB,SNRPD3,SNRPE,SNRPF,SNRPG,SRRM1,SRSF1,SRSF11,SRSF3,SRSF4,SRSF5,SRSF6,SRSF7,SSU72,SUPT5H,SYMP…
GOTERM_BP_ALL	mRNA export from nucleus	GO:0006406	77	63	3.28817	44.5767	6.937e-06	AGFG1,ALKBH5,ALYREF,BUD13,CDC40,CHTOP,CPSF1,CPSF2,CPSF3,DDX19A,DDX39A,DDX39B,DHX38,EIF4E,EIF5A,ENY2,FYTTD1,GLE1,IWS1,MAGOH,NCBP1,NCBP2,NUP107,NUP133,NUP155,NUP160,NUP214,NUP88,NUP93,NXF1,PABPN1,POLDIP3,POLR2D,RAE1,RBM8A,RNPS1,SARNP,SETD2,SLBP,SMG5,SMG6,SMG7,SRRM1,SRSF1,SRSF11,SRSF3,SRSF4,SRSF5,SRSF6,SRSF7,SUPT6H,THOC1,THOC2,THOC5,THOC6,THOC7,TPR,U2AF1,U2AF2,UPF1,UPF2,UPF3B,ZC3H3_x000D_
GOTERM_BP_ALL	small GTPase mediated signal transduction	GO:0007264	303	211	1.71478	174.089	7.01946e-06	AATK,ABCA1,ABI1,ABI2,ABL1,ABL2,ABR,ACTB,ACTG1,ACTR2,ACTR3,AGAP1,AGAP2,AGAP3,AHCTF1,AKAP13,AKAP9,ALS2,ALS2CL,AMOT,APITD1,APOA1,APOE,ARAF,ARAP1,ARF1,ARF3,ARF4,ARF5,ARF6,ARFGEF1,ARFGEF2,ARFIP2,ARFRP1,ARHGAP1,ARHGAP11A,ARHGAP12,ARHGAP17,ARHGAP18,ARHGAP19,ARHGAP23,ARHGAP26,ARHGAP29,ARHGAP32,ARHGAP33,ARHGAP35,ARHGAP39,ARHGAP4,ARHGAP5,ARHGAP6,ARHGAP8,ARHGDIA,ARHGDIB,ARHGDIG,ARHGEF1,ARHGEF10,ARHGEF10L,AR…
GOTERM_BP_ALL	positive regulation of biosynthetic process	GO:0009891	1770	1110	1.25257	1024.69	7.036e-06	AAMDC,AATF,ABCA1,ABCF1,ABHD14B,ABHD6,ABLIM1,ABLIM3,ACD,ACSL3,ACVR1,ACVR1B,ACVR2A,ADAM8,ADCY7,ADIRF,ADM,ADNP,ADORA2A,ADORA2B,AFF1,AGER,AGO1,AGO2,AGRN,AHI1,AHR,AIRE,AJUBA,AKIRIN2,AKNA,AKT1,AKT2,ALX4,ALYREF,AMELX,AMH,ANKRD49,ANXA1,ANXA3,APBB1,APOA1,APOE,APP,ARF4,ARFGEF1,ARHGEF11,ARHGEF2,ARHGEF5,ARID1A,ARID1B,ARID3A,ARID3B,ARID4A,ARID4B,ARID5A,ARNT,ARNT2,ARNTL,ARNTL2,ARPP19,ARRB2,ASF1A,ASH1L,ASH2L,AS…
GOTERM_BP_ALL	regulation of binding	GO:0051098	259	184	1.79983	149.94	7.12004e-06	ABL1,ABL2,ACD,ADAM15,ADD1,ADD2,ADIPOQ,ADNP,AES,AGER,AIDA,AKTIP,AMFR,ANXA2,APLP2,APP,ARHGEF7,ARRB2,ATR,AURKA,AURKB,B2M,BAK1,BAMBI,BAX,BCL2,BCL3,BMP2,BMP4,BRD4,BTAF1,BTBD1,CAPRIN2,CARM1,CAV1,CDC42,CDK5,CDK9,CEBPG,CPNE1,CRBN,CSF3,CSNK2B,CTBP2,CTNNBIP1,CYP2D6,DAB2,DAB2IP,DERL1,DOT1L,DPH3,DVL1,E2F1,EDF1,EIF2AK3,EPB41,EPB41L5,ERCC2,FBXO18,FKBP1A,FLOT1,GATA1,GATA3,GOLGA2,GSK3B,GTPBP4,HABP4,HDAC2,HDAC4,H…
GOTERM_BP_ALL	7-methylguanosine mRNA capping	GO:0006370	32	30	10.9415	18.5254	7.1494e-06	CCNH,CDK7,ERCC2,ERCC3,FAM103A1,GTF2F1,GTF2F2,GTF2H1,GTF2H2,GTF2H3,GTF2H4,GTF2H5,MNAT1,NCBP1,NCBP2,POLR2A,POLR2B,POLR2C,POLR2D,POLR2E,POLR2F,POLR2G,POLR2H,POLR2I,POLR2J,POLR2K,POLR2L,RNGTT,RNMT,SUPT5H_x000D_
GOTERM_BP_ALL	negative regulation of RNA metabolic process	GO:0051253	1221	778	1.30608	705.995	7.29954e-06	ACIN1,ACVR2B,ADIPOQ,AEBP1,AEBP2,AES,AHR,AHRR,AJUBA,AKIRIN2,AKT2,ANXA4,APEX1,APOBEC3D,APOBEC3F,APOBEC3G,APOBEC3H,ARHGAP35,ARID1A,ARID4A,ARID5A,ARNTL,ARRB2,ASCL2,ASF1A,ASXL1,ASXL2,ATAD2,ATAD2B,ATF3,ATF5,ATF7,ATF7IP,ATOH8,ATRX,ATXN1L,AURKB,AXIN1,BACH1,BAHD1,BARD1,BAZ2A,BCL11A,BCL3,BCL6,BCL7A,BCLAF1,BCOR,BEND3,BHLHE40,BIRC5,BMI1,BMP2,BMP4,BMP7,BPTF,BRCA1,BRD7,BRMS1,BRMS1L,BTAF1,BTG2,BTRC,C14orf169,C1…
GOTERM_BP_ALL	nucleoside monophosphate biosynthetic process	GO:0009124	80	65	3.1686	46.3013	7.75632e-06	ADA,ADK,ADSL,ADSS,AK1,AK2,AK3,AK4,ALDOA,AMPD2,AMPD3,APRT,ATIC,ATP5A1,ATP5B,ATP5C1,ATP5D,ATP5E,ATP5F1,ATP5G1,ATP5G2,ATP5G3,ATP5H,ATP5I,ATP5J,ATP5J2,ATP5L,ATP5O,ATP5S,ATP6V0A1,ATP6V0A2,CAD,CHCHD10,CMPK1,DCK,DGUOK,DHODH,DUT,ENTPD8,GART,GBAS,GMPS,HPRT1,IMPDH1,IMPDH2,PAICS,PFAS,PID1,PINK1,PKLR,PKM,PPAT,PRKAG2,PRPS1,PRPS2,RFK,SLC25A13,STAT3,STOML2,SURF1,TCIRG1,TK1,TK2,TYMS,UCK1,UCKL1,UMPS,UPP1,UPRT,VCP…
GOTERM_BP_ALL	mitotic spindle assembly checkpoint	GO:0007094	36	33	8.03021	20.8356	8.62145e-06	ANAPC1,ANAPC10,ANAPC11,ANAPC15,ANAPC2,ANAPC4,ANAPC5,ANAPC7,ATM,BUB1,BUB1B,BUB3,CCNB1,CDC16,CDC20,CDC23,CDC26,CDC27,CENPF,DUSP1,DYNC1LI1,GEN1,KLHL22,LCMT1,MAD1L1,MAD2L1,MAD2L2,PCID2,PLK1,PSMG2,TERF1,TPR,TTK,UBE2C,UBE2D1,UBE2E1,XRCC3,ZNF207,ZW10_x000D_
GOTERM_BP_ALL	endosome organization	GO:0007032	36	33	8.02516	20.8411	8.6883e-06	AKTIP,ALS2,ALS2CL,ANXA8,ARFGEF2,CHMP2B,CLCN3,DNAJC13,EXOC8,FAM109A,FAM109B,FAM160A2,HOOK1,HOOK2,HOOK3,KIAA1033,LAMTOR1,PIK3C3,PLEKHF1,RAB11A,RAB22A,RAB27A,RAB5B,RAB5C,SNX10,SNX33,STX6,TMEM127,USP8,VPS18,VPS33B,VPS4B,WASH3P_x000D_
GOTERM_BP_ALL	intrinsic apoptotic signaling pathway	GO:0097193	79	64	3.1516	45.5272	9.06341e-06	ABL1,AEN,AIFM1,AKT1,APOPT1,ARHGEF2,ARL6IP5,ATF4,ATM,BAD,BAG5,BAG6,BAK1,BAX,BBC3,BCAP31,BCL2,BCL2L1,BCL2L11,BCL2L12,BCL2L2,BCL3,BCLAF1,BID,BMF,BNIP3,BOK,BRCA1,BRCA2,BRSK2,BUB1,CASP2,CASP3,CASP7,CASP8,CASP9,CAV1,CD24,CD44,CD74,CDKN1A,CEBPB,CHAC1,CHEK2,CIDEB,CLU,CREB3,CREB3L1,CUL1,CUL2,CUL3,CUL4A,CUL5,CXCL12,CYCS,DAB2IP,DAPK2,DDIT4,DDX3X,DDX5,DIABLO,DNAJC10,DNM1L,DYNLL1,DYNLL2,DYRK2,E2F1,E2F2,EIF2AK…
GOTERM_BP_ALL	positive regulation of cellular protein localization	GO:1903829	319	222	1.68046	184.675	9.06405e-06	ABLIM3,ACSL3,ACTL6A,AKT1,AKT2,ANP32B,ARF6,ARHGEF16,ARIH2,ASPH,ATG13,B3GAT3,BAD,BAMBI,BAP1,BBC3,BCAP31,BCAS3,BCL2,BCL2L11,BECN1,BID,BMF,BMP4,BMPR1A,C2CD5,CASP8,CCNB1,CD2AP,CDC42,CDH1,CDK5,CDK5R1,CDK5RAP3,CDKN2A,CEP290,CHERP,CHP1,CIB1,CNST,CSF3,CSNK2A2,CTDSPL2,CTSK,CYB5R1,DAB2,DDX58,DLG1,DMAP1,DPH6,DYNLL1,DYNLL2,E2F1,ECT2,EDEM1,EDEM2,EGFR,EIF2AK3,EMD,EPHA2,EPT1,ERBB2,EZR,FAM20B,FBXW7,FIS1,FLNA,FYN,…
GOTERM_BP_ALL	regulation of chromatin modification	GO:1903308	86	69	2.97393	49.7343	9.17355e-06	ARID5A,ASF1A,ASXL2,ATAD2,ATAD2B,ATG5,ATG7,AUTS2,BCL6,BCOR,BRCA1,BRD7,CAMK2D,CCNB1,CDC45,CDK9,CHEK1,CTBP1,CTCF,CTCFL,CTNNB1,CTR9,DAXX,DNMT1,DNMT3B,EED,EID1,GATA2,GATA3,H2AFY,HMGA1,ISL1,IWS1,JARID2,JDP2,KAT2A,KDM1A,KDM3A,KDM5A,KMT2A,KMT2B,LIF,MAPK3,MAPK8,MECP2,MIER1,MSX2,MTF2,MTHFR,MUC1,MYB,NCOR1,NIPBL,NOC2L,NOS1,NSD1,OGT,OTUB1,PAF1,PAX5,PAXBP1,PAXIP1,PHF1,PHF19,PHF2,PHF8,PML,POU5F1,PRKD2,PYGO2,RNF…
GOTERM_BP_ALL	vacuolar transport	GO:0007034	55	47	4.30289	31.7986	9.95884e-06	AKTIP,ANKFY1,AP1G1,AP3B1,AP3M1,ARF1,ARSB,ATG14,BECN1,CDX2,CHMP1A,CHMP1B,CHMP2A,CHMP2B,CHMP3,CHMP4A,CHMP4B,CHMP5,CHMP6,CHMP7,CLN3,DENND3,FAM160A2,GCC2,GNPTAB,GNPTG,GOSR2,HGS,HGSNAT,HMGXB4,HOOK1,HOOK2,HOOK3,LAMP1,M6PR,MGRN1,MTM1,NAGPA,NDFIP1,NDFIP2,NEDD4,NPC1,PCSK9,PIK3R4,RAB12,RAB7A,RHOB,RILP,SCARB2,SCYL2,SMURF1,SNAPIN,SNF8,SNX16,SORL1,SORT1,STX8,TGFBRAP1,TRAK1,TRAPPC8,TSG101,USE1,VAMP7,VIPAS39,VP…
GOTERM_BP_ALL	nuclear-transcribed mRNA poly(A) tail shortening	GO:0000289	21	21	Inf	12.1527	1.01738e-05	AGO2,BTG2,CNOT1,CNOT10,CNOT11,CNOT2,CNOT3,CNOT4,CNOT6,CNOT6L,CNOT7,CNOT8,CPEB3,EIF4A1,EIF4A2,EIF4A3,EIF4B,EIF4E,EIF4G1,MLH1,PABPC1,PAIP1,PAN2,PAN3,PARN,POLR2G,RQCD1,TNKS1BP1,TNRC6B,TOB1,ZFP36_x000D_
GOTERM_BP_ALL	maturation of SSU-rRNA from tricistronic rRNA transcript (SSU-rRNA, 5.8S rRNA, LSU-rRNA)	GO:0000462	21	21	Inf	12.1541	1.01986e-05	ABT1,BYSL,DCAF13,DIEXF,HEATR1,MRPS11,MRPS9,NGDN,NOP14,PWP2,RPS14,RPS16,RPS19,RPS21,RPS24,RPS8,RPSA,RRP36,RRS1,TBL3,TSR2,UTP15,UTP20,UTP3,UTP6,WDR3,WDR46_x000D_
GOTERM_BP_ALL	negative regulation of transferase activity	GO:0051348	236	168	1.82688	136.139	1.09681e-05	ABL1,ADAR,ADARB1,ADIPOQ,AIDA,AJUBA,AKT1,AKT1S1,ANAPC1,ANAPC10,ANAPC11,ANAPC15,ANAPC2,ANAPC4,ANAPC5,ANAPC7,APOE,ATM,ATRAID,BAG5,BMP4,BMP7,BUB1,BUB1B,BUB3,CAMK2N1,CAMK2N2,CASP3,CAV1,CBLC,CCNB1,CDC16,CDC20,CDC23,CDC26,CDC27,CDK5RAP1,CDK5RAP3,CDKN1A,CDKN1B,CDKN1C,CDKN2A,CENPF,CERS1,CHCHD10,CHORDC1,CHP1,CIB1,CORO1C,COX11,CRIPAK,CSK,CUL3,DAB2IP,DBNDD2,DNAJA1,DNAJA3,DNAJC3,DUSP1,DUSP10,DUSP14,DUSP16,DUS…
GOTERM_BP_ALL	membrane fusion	GO:0061025	31	29	10.6245	17.9119	1.10438e-05	AFG3L2,AKT2,ANKFY1,ANKRD27,ANXA1,ANXA2,ANXA7,ATG7,BAK1,BAX,BET1,BET1L,BLOC1S6,BNIP1,BNIP3,C2CD5,CALCOCO2,CD9,CHCHD3,CHP1,CLN3,CORO1A,DNM1L,DYSF,EEA1,EPG5,FIS1,GABARAP,GABARAPL1,GABARAPL2,GAS6,GCA,GDAP1,GNAI3,GOSR1,GOSR2,GRIK5,HACE1,HYAL2,IZUMO1,KIAA0226,MAP1LC3A,MAP1LC3B,MAP1LC3C,MFF,MFN1,MFN2,MUL1,NAPA,NAPB,NAPG,NKD2,NSF,NSFL1C,OMA1,OPA1,OTOF,PARK2,PHF23,PID1,PVRL2,RAB20,RAB3A,RAB7A,RAB8A,RAB8B,…
GOTERM_BP_ALL	ephrin receptor signaling pathway	GO:0048013	92	73	2.80838	53.2605	1.13188e-05	ACTB,ACTG1,ACTR2,ACTR3,ADAM10,ANKS1A,AP2A1,AP2A2,AP2B1,AP2M1,AP2S1,APH1A,APH1B,ARHGEF7,ARPC1A,ARPC2,ARPC3,ARPC4,ARPC5,CDC42,CDK5R1,CFL1,CRK,EFNA1,EFNA3,EFNA4,EFNB1,EFNB2,EFNB3,EPHA1,EPHA2,EPHB1,EPHB2,EPHB3,EPHB4,EPHB6,FYN,GIT1,GRIN1,HRAS,ITSN1,KALRN,LIMK1,LYN,MYH10,MYH11,MYH9,MYL12A,MYL12B,MYL6,MYL9,NCK2,NCSTN,NGEF,PAK1,PSEN2,PSENEN,PTK2,PTPN11,RAC1,RASA1,RBPJ,RHOA,ROCK1,ROCK2,SDCBP,SIPA1L1,SRC,S…
GOTERM_BP_ALL	protein autoubiquitination	GO:0051865	51	44	4.58846	29.5249	1.19684e-05	AMFR,BFAR,BRCA1,CNOT4,DDB2,ERCC8,HECTD1,LRSAM1,LTN1,MARCH5,MTA1,PARK2,RCHY1,RNF10,RNF11,RNF13,RNF141,RNF146,RNF181,RNF185,RNF187,RNF208,RNF213,RNF220,RNF4,RNF41,RNF8,SASH1,STUB1,TRAF2,TRAF6,TRIM13,TRIM21,TRIM37,TRIM68,UBE2A,UBE2B,UBE2D2,UBE2D3,UBE2T,UBE3A,UHRF1,UHRF2,WWP2_x000D_
GOTERM_BP_ALL	positive regulation of protein insertion into mitochondrial membrane involved in apoptotic signaling pathway	GO:1900740	26	25	18.2289	15.0519	1.3244e-05	AKT1,BAD,BBC3,BCL2,BCL2L11,BID,BMF,CASP8,DYNLL1,DYNLL2,E2F1,MAPK8,NMT1,PMAIP1,PPP3CC,PPP3R1,SFN,TFDP1,TP53,YWHAB,YWHAE,YWHAG,YWHAH,YWHAQ,YWHAZ_x000D_
GOTERM_BP_ALL	'de novo' posttranslational protein folding	GO:0051084	47	41	4.98736	27.2092	1.33338e-05	ACTB,CCT2,CCT3,CCT4,CCT5,CCT6A,CCT7,CCT8,CD74,CHCHD4,DNAJB1,ENTPD5,HSPA8,HSPD1,PFDN1,PFDN2,PFDN4,PFDN5,PFDN6,SEP15,TBCA,TBCB,TBCC,TBCD,TBCE,TOR1A,TOR1B,TOR2A,TUBA1A,TUBA1B,TUBA1C,TUBA3C,TUBA4A,TUBB2A,TUBB2B,TUBB3,TUBB4A,TUBB4B,TUBB6,UGGT1,VBP1_x000D_
GOTERM_BP_ALL	NIK/NF-kappaB signaling	GO:0038061	101	79	2.62529	58.4708	1.34864e-05	ACTN4,BIRC2,BTRC,CARD10,CARD14,CHUK,COPS8,CPNE1,CUL1,EIF2AK2,FBXW11,HDAC7,IKBKE,IKBKG,IRAK1,MALT1,MAP3K14,MAP3K7,NFKB1,NOD1,PPP4C,PSMA1,PSMA2,PSMA3,PSMA4,PSMA5,PSMA7,PSMB1,PSMB10,PSMB2,PSMB3,PSMB4,PSMB5,PSMB6,PSMB7,PSMC1,PSMC2,PSMC3,PSMC4,PSMC5,PSMC6,PSMD1,PSMD10,PSMD11,PSMD12,PSMD13,PSMD14,PSMD2,PSMD3,PSMD4,PSMD5,PSMD6,PSMD7,PSMD8,PSMD9,PSME1,PSME2,PSME3,PSME4,PSMF1,RC3H1,RC3H2,REL,RELA,RELB,RPS…
GOTERM_BP_ALL	regulation of RNA metabolic process	GO:0051252	2297	1407	1.21484	1315.2	1.37188e-05	AAMDC,AATF,ABCA2,ABHD14B,ABL1,ABLIM1,ABLIM3,ABT1,ACAD8,ACIN1,ACTL6A,ACTN1,ACTN4,ACTR5,ACTR6,ACTR8,ACVR1,ACVR1B,ACVR2A,ACVR2B,ADAM8,ADIPOQ,ADIRF,ADNP,ADNP2,AEBP1,AEBP2,AES,AFF1,AFF4,AGER,AGO1,AGO2,AGRN,AHCTF1,AHCYL1,AHI1,AHNAK,AHR,AHRR,AIP,AIRE,AJUBA,AKAP17A,AKIRIN2,AKNA,AKT1,AKT2,ALKBH4,ALX4,ALYREF,AMH,ANKRA2,ANKRD49,ANP32A,ANXA3,ANXA4,APBB1,APBB2,APBB3,APEX1,APOBEC3D,APOBEC3F,APOBEC3G,APOBEC3H,A…
GOTERM_BP_ALL	protein localization to organelle	GO:0033365	110	84	2.46128	62.5851	1.54471e-05	ABCA7,ABLIM3,ACAP2,ACD,ACTL6A,ADAR,AHI1,AIP,AKAP1,AKR1C3,AKT1,ANKRD13C,AP3B1,AP3D1,AP3M1,APC2,ARF4,ARF6,ARFRP1,ARIH2,ARL1,ARL2,ARL2BP,ARL6,ARNTL,ASCC3,ASNA1,ASUN,ATG13,ATG9A,ATP6V1D,ATP9B,ATPIF1,AURKA,AURKB,AXIN1,AXIN2,BAD,BAG4,BAG6,BAMBI,BANP,BAP1,BAX,BBC3,BBS1,BBS2,BBS4,BCAP29,BCAP31,BCL2,BCL2L11,BCL3,BCL6,BECN1,BID,BMF,BMP4,BMP7,BMPR1A,BNIP3L,BUB1B,C11orf73,C1QTNF3,CALR,CASC5,CASP8,CBLB,CCDC22…
GOTERM_BP_ALL	neural tube closure	GO:0001843	91	72	2.76961	52.6816	1.5651e-05	ADM,ARHGAP35,ARID1A,BBS4,BCL10,BMP4,CELSR1,COBL,DEAF1,DVL1,DVL2,DVL3,ENAH,FOLR1,FUZ,FZD6,GATAD2A,GLMN,GRHL2,GRHL3,HECTD1,IFT122,IFT172,IFT57,KAT2A,KDM2B,KDM6A,KIF20B,LIAS,LMO4,LRP6,MED12,MKS1,MTHFD1,NCKAP1,NPHP3,OPA1,PAX3,PFN1,PHACTR4,PLXNB2,PRICKLE1,PRKACA,PRKACB,PTCH1,PTK7,RAB23,RALA,RARA,RARG,RPS7,SALL4,SCRIB,SDC4,SEC24B,SEMA4C,SETD2,SKI,SPINT1,SPINT2,ST14,STIL,SUFU,TEAD2,TGIF1,TRAF6,TSC1,TSC2…
GOTERM_BP_ALL	Ras protein signal transduction	GO:0007265	223	159	1.83695	128.628	1.60416e-05	AATK,ABCA1,ABI2,ABL2,ABR,AKAP13,AKAP9,ALS2,ALS2CL,APOA1,APOE,ARAF,ARF6,ARFGEF1,ARFGEF2,ARHGAP1,ARHGAP29,ARHGAP35,ARHGAP4,ARHGAP5,ARHGAP6,ARHGDIA,ARHGDIB,ARHGDIG,ARHGEF1,ARHGEF10,ARHGEF10L,ARHGEF11,ARHGEF12,ARHGEF15,ARHGEF16,ARHGEF17,ARHGEF18,ARHGEF19,ARHGEF2,ARHGEF3,ARHGEF37,ARHGEF39,ARHGEF4,ARHGEF5,ARHGEF7,ARHGEF9,BCL6,BCR,BRAF,BRAP,BRK1,CALM1,CAMK2B,CAMK2D,CAMK2G,CCNA2,CDC42EP1,CDC42EP2,CDC42EP…
GOTERM_BP_ALL	positive regulation of canonical Wnt signaling pathway	GO:0090263	131	99	2.26333	75.8384	1.69535e-05	AMER1,ARNTL,ASPM,AXIN1,AXIN2,BAMBI,CAPRIN2,CAV1,COL1A1,CSNK1A1,CSNK1D,CSNK1E,CSNK1G2,CTDNEP1,CTNNB1,DAPK3,DIXDC1,DVL1,DVL2,DVL3,FGFR2,FGFR3,FRAT1,FRAT2,FZD5,GPRC5B,GSK3B,ILK,JUP,LGR4,LRP5,LRP6,NFKB1,NLE1,NRARP,PPP2R3A,PSMA1,PSMA2,PSMA3,PSMA4,PSMA5,PSMA7,PSMB1,PSMB10,PSMB2,PSMB3,PSMB4,PSMB5,PSMB6,PSMB7,PSMC1,PSMC2,PSMC3,PSMC4,PSMC5,PSMC6,PSMD1,PSMD10,PSMD11,PSMD12,PSMD13,PSMD14,PSMD2,PSMD3,PSMD4,P…
GOTERM_BP_ALL	microtubule nucleation	GO:0007020	20	20	Inf	11.5784	1.77304e-05	AKAP9,BLOC1S2,CENPJ,CLASP1,CLASP2,CSNK1D,EML2,GOLGA2,NDE1,NDEL1,NIN,RANBP9,SLAIN2,TUBG1,TUBG2,TUBGCP2,TUBGCP3,TUBGCP4,TUBGCP5,TUBGCP6_x000D_
GOTERM_BP_ALL	cell cycle checkpoint	GO:0000075	53	45	4.16511	30.4988	1.86845e-05	AKT1,ANAPC1,ANAPC10,ANAPC11,ANAPC15,ANAPC2,ANAPC4,ANAPC5,ANAPC7,ATF2,ATM,ATR,AURKB,BABAM1,BCL2L1,BIRC5,BLM,BRCA1,BRCC3,BRD4,BRE,BRSK1,BUB1,BUB1B,BUB3,CASC5,CASP2,CCNA2,CCNB1,CCND1,CCNE2,CCNG2,CDC14B,CDC16,CDC20,CDC23,CDC26,CDC27,CDC45,CDC5L,CDC6,CDK1,CDK2,CDK5RAP2,CDK5RAP3,CDKN1A,CDKN1B,CDT1,CENPF,CEP63,CHEK1,CHEK2,CHFR,CLOCK,CRADD,CRY1,CSNK2A1,CSNK2A2,CUL4A,DCLRE1B,DDX39B,DGKZ,DLG1,DNA2,DTL,DUSP…
GOTERM_BP_ALL	toll-like receptor 10 signaling pathway	GO:0034166	64	53	3.51849	37.0508	1.90916e-05	ATF1,ATF2,CHUK,CREB1,DUSP3,DUSP4,DUSP6,ELK1,FOS,IKBKB,IKBKG,IRAK1,IRAK2,IRAK4,JUN,MAP2K1,MAP2K4,MAP2K6,MAP2K7,MAP3K1,MAP3K7,MAPK1,MAPK11,MAPK14,MAPK3,MAPK8,MAPK9,MAPKAPK2,MAPKAPK3,MEF2A,MYD88,NFKB1,NFKBIA,NFKBIB,NOD1,PELI1,PPP2R5D,RELA,RIPK2,RPS27A,RPS6KA1,RPS6KA2,RPS6KA3,RPS6KA5,TAB1,TAB2,TAB3,TRAF6,UBA52,UBB,UBC,UBE2N,UBE2V1_x000D_
GOTERM_BP_ALL	negative regulation of phosphorylation	GO:0042326	388	264	1.56413	224.62	2.0602e-05	ABL1,ADAR,ADARB1,ADIPOQ,AGER,AIDA,AJUBA,AKT1,AKT1S1,ANKLE2,APOE,ASH1L,ATF3,ATG14,ATRAID,ATXN7,BAK1,BAX,BMP4,BMP7,CACTIN,CALM1,CAMK2N1,CAMK2N2,CASP3,CAV1,CBLC,CCNB1,CDK5RAP1,CDK5RAP3,CDKN1A,CDKN1B,CDKN1C,CDKN2A,CHORDC1,CHP1,CIB1,CNKSR3,CORO1C,COX11,CRIPAK,CSK,CTDSP1,CTDSP2,CTDSPL,CUL3,DAB2IP,DAG1,DBNDD2,DDIT4,DLG1,DMTN,DNAJA1,DNAJA3,DNAJC10,DNAJC15,DNAJC3,DUSP1,DUSP10,DUSP14,DUSP16,DUSP18,DUSP2,DU…
GOTERM_BP_ALL	establishment of protein localization to plasma membrane	GO:0090002	115	88	2.3857	66.5485	2.08742e-05	ACSL3,AKT1,AMN,ANK3,ANXA2,APPL1,ARF6,ARFRP1,ARHGEF16,ATP1B1,BBS1,BBS2,BCL2L1,BLZF1,BSG,CDH1,CDH2,CIB1,CLASP2,CLIP1,CNST,CSK,DLG1,EPHA2,EZR,F11R,FLOT1,FLOT2,GAS6,GNB2L1,GOLGA4,GOLGA7,GOLPH3,GOPC,IKBKB,INPP5K,ITGA3,ITGB1,JUP,KIF5B,KRT18,LAMA5,LDLRAP1,LYPLA1,LYPLAL1,MACF1,MPP5,MYADM,NKD2,NSF,OPTN,PACS1,PACS2,PACSIN1,PALM,PDPK1,PID1,PIK3R1,PIP5K1A,PKDCC,PKP2,PLS1,PPFIA1,PPP2R5A,PRKCI,PTCH1,RAB10,RAB1…
GOTERM_BP_ALL	DNA replication initiation	GO:0006270	34	31	7.5372	19.6832	2.19499e-05	CCNE1,CCNE2,CDC34,CDC45,CDC6,CDC7,CDK2,CDT1,GINS2,GINS4,LRWD1,MCM10,MCM2,MCM3,MCM4,MCM5,MCM6,MCM7,NBN,ORC1,ORC2,ORC4,ORC5,POLA1,POLA2,POLE,POLE2,PRIM1,PRIM2,PURA,WRNIP1_x000D_
GOTERM_BP_ALL	protein K63-linked ubiquitination	GO:0070534	42	37	5.39945	24.3146	2.19996e-05	ARIH2,BFAR,BIRC2,CDKN2A,HECTD1,ITCH,NEDD4,OTUB1,PARK2,PARP10,PRPF19,RNF126,RNF4,RNF5,RNF8,SASH1,STUB1,TRAF2,TRAF6,TRIM27,TRIM5,TRIM56,TRIP12,UBE2B,UBE2D4,UBE2E2,UBE2E3,UBE2G1,UBE2N,UBE2O,UBE2S,UBE2T,UBE2V1,UBE2V2,UBR5,WWP2,ZFP91_x000D_
GOTERM_BP_ALL	proteasome-mediated ubiquitin-dependent protein catabolic process	GO:0043161	134	100	2.20125	76.833	2.2205e-05	AKT1,AMFR,ANAPC1,ANAPC10,ANAPC11,ANAPC2,ANAPC4,ANAPC5,ANAPC7,ANKIB1,ANKZF1,ARAF,ARIH1,ARIH2,ARNTL,ARRB2,ATM,ATRAID,ATXN3,AUP1,AURKA,AURKB,AXIN1,BAG5,BAG6,BCAP31,BFAR,BIRC2,BTRC,BUB1,BUB1B,BUB3,CAV1,CCDC47,CCNB1,CCNF,CD2AP,CDC16,CDC20,CDC23,CDC26,CDC27,CDC34,CDC6,CDK1,CDK2,CENPE,CENPF,CHFR,CIT,CLOCK,CLU,COMMD1,CRBN,CSNK1D,CSNK1E,CSNK2A1,CSNK2A2,CUL1,CUL3,CUL4A,DAB2,DAB2IP,DDB1,DERL1,DERL2,DERL3,DL…
GOTERM_BP_ALL	epithelial tube formation	GO:0072175	130	98	2.24023	75.2594	2.2344e-05	ADM,ARHGAP35,ARID1A,BBS4,BCL10,BMP4,CASP8,CELSR1,CFL1,COBL,COQ7,CTNNB1,DEAF1,DVL1,DVL2,DVL3,ENAH,FOLR1,FUZ,FZD6,GATA3,GATAD2A,GDF7,GLMN,GRHL2,GRHL3,HECTD1,HES5,HIF1A,HNF1B,HS2ST1,IFT122,IFT172,IFT52,IFT57,IRX2,KAT2A,KDM2B,KDM6A,KIF20B,LIAS,LMO4,LRP6,LUZP1,MAP3K7,MED12,MIB1,MKS1,MTHFD1,NCKAP1,NODAL,NPHP3,OPA1,OVOL2,PAX3,PFN1,PHACTR4,PLXNB2,PODXL,PRICKLE1,PRKACA,PRKACB,PTCH1,PTK7,RAB23,RALA,RARA,RA…
GOTERM_BP_ALL	response to insulin	GO:0032868	433	292	1.52223	250.672	2.275e-05	ABCC8,ADIPOQ,ADIPOR1,ADM,AKAP9,AKT1,AKT1S1,AKT2,AP3S1,APPL1,APRT,ARAF,ATP6AP1,ATP6V0A1,ATP6V0A2,ATP6V0B,ATP6V0C,ATP6V0D1,ATP6V0E1,ATP6V0E2,ATP6V1A,ATP6V1B2,ATP6V1C1,ATP6V1D,ATP6V1E1,ATP6V1E2,ATP6V1F,ATP6V1G1,ATP6V1H,BAIAP2,BAIAP2L1,BAIAP2L2,BCAR1,BRAF,BRAP,C2CD5,CAB39,CAB39L,CALM1,CAMK2B,CAMK2D,CAMK2G,CAPN10,CDK2,CRY1,CSF2RB,CUL3,DAB2IP,DENND4C,DLG4,DUSP5,DUSP6,EEF2K,EGFR,EGR1,EIF4B,EIF4E,EIF4EBP…
GOTERM_BP_ALL	cellular response to growth factor stimulus	GO:0071363	850	549	1.34855	491.788	2.28263e-05	AATF,ABL1,ABR,ACAP2,ACVR1,ACVR2A,ACVR2B,ADAM17,ADAM9,ADAMTS7,ADAMTSL2,ADCY2,ADCY3,ADCY6,ADCY7,ADORA2A,ADRBK1,AGO1,AGO2,AGO3,AGO4,AKAP13,AKAP9,AKT1,AKT1S1,AMHR2,AP2A1,AP2A2,AP2B1,AP2M1,AP2S1,APH1A,APH1B,ARAF,ARHGAP4,ARHGDIA,ARHGEF1,ARHGEF11,ARHGEF12,ARHGEF16,ARHGEF17,ARHGEF18,ARHGEF2,ARHGEF3,ARHGEF4,ARHGEF7,ARHGEF9,ARNT,ARRB2,ATF1,AXIN1,BAD,BAG4,BAMBI,BCAR1,BCL2L11,BCL9L,BGLAP,BMP2,BMP4,BMP7,BMP8A…
GOTERM_BP_ALL	positive regulation of cell cycle phase transition	GO:1901989	60	50	3.65064	34.7351	2.34226e-05	ANAPC11,ANKRD17,ANXA1,APP,BIRC5,BRD4,CCND1,CDC45,CDC6,CDC7,CDCA5,CDK10,CDK4,CREBBP,CUL3,CUL4A,CUL4B,DBF4B,DDX3X,DLGAP5,ESPL1,FAM83D,LSM10,LSM11,MDM2,MEPCE,MTBP,NPM1,NSMCE2,PBX1,PHB2,PLK1,PLRG1,PPP1R1C,PTEN,RAB11A,RAD51C,RB1,RCC2,RDX,SIN3A,SMC5,STOX1,STXBP4,TMOD3,UBE2C,UBE2E2,VPS4B,WNT10B,ZNF16_x000D_
GOTERM_BP_ALL	regulation of nuclear division	GO:0051783	165	121	2.01304	95.5216	2.51494e-05	ANAPC1,ANAPC10,ANAPC11,ANAPC15,ANAPC2,ANAPC4,ANAPC5,ANAPC7,ANLN,ATM,AURKA,AURKAIP1,BECN1,BIRC5,BMP4,BMP7,BORA,BUB1,BUB1B,BUB3,CALR,CAMK2B,CCNB1,CDC16,CDC20,CDC23,CDC25C,CDC26,CDC27,CDC42,CDC6,CDCA5,CDK13,CENPE,CENPF,CHEK1,CHMP1A,CHMP1B,CHMP2A,CHMP2B,CHMP4B,CHMP5,CIT,CSNK2A1,CSNK2A2,CUL3,CUL7,CUL9,DAPK3,DLGAP5,DUSP1,DYNC1LI1,ESPL1,FBXO5,FGFR2,FGFR3,FZR1,GEN1,IGF1R,IGF2,INS,INSR,KIF11,KIF20B,KLHL22…
GOTERM_BP_ALL	phosphorylation	GO:0016310	144	106	2.11619	82.1195	2.53086e-05	AAK1,AATK,ABCA7,ABI1,ABI2,ABL1,ABL2,ACE,ACSL1,ACVR1,ACVR1B,ACVR2A,ACVR2B,ADAM10,ADAM17,ADAM8,ADAM9,ADAR,ADARB1,ADCK1,ADCK2,ADCK3,ADCK4,ADCK5,ADCY2,ADCY3,ADCY6,ADCY7,ADIPOQ,ADK,ADM2,ADNP,ADORA1,ADORA2B,ADPGK,ADRA1B,ADRA2B,ADRA2C,ADRBK1,ADRBK2,AGER,AGK,AIDA,AJUBA,AK1,AK2,AK3,AK4,AKAP13,AKAP9,AKT1,AKT1S1,AKT2,AKTIP,ALDH18A1,ALDOA,ALDOC,ALOX15,ALS2,AMBRA1,AMHR2,ANG,ANKLE2,ANKRD54,ANXA2,APIP,APLP2,APO…
GOTERM_BP_ALL	organelle disassembly	GO:1903008	205	147	1.85939	118.605	2.53432e-05	ACIN1,ACTL6A,ADAMTS7,AKR1E2,AKT1,AMBRA1,ANXA5,ATG12,ATG13,ATG14,ATG2A,ATG2B,ATG3,ATG4A,ATG4B,ATG4C,ATG4D,ATG5,ATG7,ATG9A,ATP1B1,ATPIF1,BECN1,BLOC1S1,BNIP3,BNIP3L,BOC,C8orf59,CAPS,CDC37,CDK1,CDKN2A,CHAF1B,CISD2,COX8A,CRNKL1,CSNK2A2,CTSK,CTTN,DENR,DKKL1,DNM1L,EIF2D,EIF2S1,EVA1B,FAM13B,FANCC,FANCF,FBXO7,FBXW7,FIS1,FUNDC1,FUNDC2,FZD5,GABARAP,GABARAPL1,GABARAPL2,GBF1,GDF5,GFM2,GMIP,GOLGA2,GSK3A,HAX1,H…
GOTERM_BP_ALL	hexose metabolic process	GO:0019318	250	176	1.74472	144.691	2.58048e-05	ADIPOQ,ADIPOR1,ADRA1B,AGL,AIMP1,AKR1A1,AKR1B1,AKT1,AKT2,ALDH5A1,ALDOA,ALDOC,ARPP19,ATF3,ATF4,B4GALT1,BAD,BPGM,BRAT1,C1QTNF1,C1QTNF3,CALM1,CLK2,COX11,CPT1A,CREM,CRTC2,CRY1,DCXR,DLAT,DUSP12,DYRK2,ENO1,ENO2,ENO3,EPM2AIP1,FABP5,FAM132A,FBP1,FOXO1,FPGT,FUCA1,FUCA2,FUOM,FUT1,FUT4,FUT5,FUT6,FUT8,G6PC3,G6PD,GAA,GALE,GALK1,GALK2,GALM,GALT,GAPDH,GBE1,GCGR,GLB1,GOT1,GOT2,GPD2,GPI,GRB10,GSK3A,GSK3B,GYG1,GYG2…
GOTERM_BP_ALL	toll-like receptor 9 signaling pathway	GO:0034162	73	59	3.0781	42.2611	2.81114e-05	ATF1,ATF2,CHUK,CREB1,DUSP3,DUSP4,DUSP6,ELK1,FOS,IKBKB,IKBKG,IRAK1,IRAK2,IRAK4,IRF7,JUN,MAP2K1,MAP2K4,MAP2K6,MAP2K7,MAP3K1,MAP3K7,MAPK1,MAPK11,MAPK14,MAPK3,MAPK8,MAPK9,MAPKAPK2,MAPKAPK3,MEF2A,MYD88,NFKB1,NFKBIA,NFKBIB,NOD1,PELI1,PIK3AP1,PIK3C3,PIK3R4,PPP2R5D,RELA,RIPK2,RPS27A,RPS6KA1,RPS6KA2,RPS6KA3,RPS6KA5,TAB1,TAB2,TAB3,TNIP2,TRAF6,UBA52,UBB,UBC,UBE2N,UBE2V1,UNC93B1_x000D_
GOTERM_BP_ALL	ribonucleoprotein complex assembly	GO:0022618	37	33	6.0984	21.3006	3.02921e-05	AAR2,ABT1,ADAR,AGO1,AGO2,AGO3,AGO4,ATXN2,ATXN2L,BMS1,BRIX1,C1QBP,CD2BP2,CDC123,CDC40,CELF1,CIRBP,CLNS1A,CLP1,CNOT1,CNOT2,CNOT6,CNOT6L,CNOT7,CRNKL1,DDX1,DDX20,DDX23,DDX28,DDX39B,DDX3X,DDX6,DENR,DHX30,DICER1,DYNC1H1,EFTUD1,EIF2A,EIF2D,EIF2S3,EIF3A,EIF3B,EIF3C,EIF3D,EIF3E,EIF3F,EIF3G,EIF3H,EIF3I,EIF3J,EIF3K,EIF3L,EIF3M,EIF6,ERAL1,FAM103A1,FASTKD2,GCFC2,GEMIN2,GEMIN4,GEMIN5,GEMIN6,GEMIN7,GEMIN8,GRB7,…
GOTERM_BP_ALL	retrograde protein transport, ER to cytosol	GO:0030970	19	19	Inf	10.9951	3.04222e-05	AUP1,BCAP31,BRSK2,DERL1,DERL2,DERL3,EDEM1,EDEM2,ERLEC1,FAF2,HERPUD1,HM13,HSP90B1,NPLOC4,OS9,RHBDD1,SEC61B,SEL1L,SVIP,SYVN1,TMEM129,UBAC2,UBE2G2,UBE2J1,UFD1L,VCP,VIMP,YOD1_x000D_
GOTERM_BP_ALL	mitotic cytokinesis	GO:0000281	29	27	9.84428	16.7886	3.05497e-05	ANK3,ANLN,BBS4,BIN3,CEP55,CFL1,CKAP2,CNTROB,CUL7,DAXX,GTPBP8,KIF20A,KIF20B,KIF23,KIF4A,MITD1,MYH10,NUSAP1,PLK1,RACGAP1,RASA1,SNX18,SNX33,SNX9,SPTBN1,STAMBP,USP8_x000D_
GOTERM_BP_ALL	posttranscriptional gene silencing	GO:0016441	45	39	4.74308	26.0513	3.05987e-05	ADAR,AGO1,AGO2,AGO3,AGO4,AJUBA,CELF1,CLP1,CNOT1,CNOT6,CNOT7,CNOT8,DGCR8,DICER1,DND1,DROSHA,LIMD1,METTL3,MOV10,POU5F1,PRKRA,PUM1,PUM2,RAN,RBM3,RBM4,SMAD1,SMAD2,SMAD3,SNIP1,SRRT,TARBP2,TERT,TNRC6A,TNRC6B,WTIP,XPO5,ZCCHC11,ZFP36_x000D_
GOTERM_BP_ALL	branched-chain amino acid catabolic process	GO:0009083	19	19	Inf	10.9995	3.06524e-05	ACAD8,ACADSB,ACAT1,ALDH6A1,AUH,BCAT1,BCAT2,BCKDHA,BCKDHB,BCKDK,DBT,DLD,HIBADH,HIBCH,HMGCL,HSD17B10,IVD,MCCC1,MCCC2_x000D_
GOTERM_BP_ALL	error-free translesion synthesis	GO:0070987	19	19	Inf	10.9995	3.06524e-05	NPLOC4,PCNA,POLH,RCHY1,RFC1,RFC2,RFC3,RFC4,RFC5,RPA1,RPA2,RPA3,RPS27A,SPRTN,UBA52,UBB,UBC,UFD1L,VCP_x000D_
GOTERM_BP_ALL	TRIF-dependent toll-like receptor signaling pathway	GO:0035666	76	61	2.97048	43.9978	3.09602e-05	ATF1,ATF2,BIRC2,CASP8,CHUK,CREB1,DUSP3,DUSP4,DUSP6,ELK1,FADD,FOS,IKBKB,IKBKE,IKBKG,IRAK1,IRAK2,IRF3,IRF7,JUN,MAP2K1,MAP2K4,MAP2K6,MAP2K7,MAP3K7,MAPK1,MAPK11,MAPK14,MAPK3,MAPK8,MAPK9,MAPKAPK2,MAPKAPK3,MEF2A,NFKB1,NFKBIA,NFKBIB,NOD1,PPP2R5D,RELA,RIPK1,RIPK2,RPS27A,RPS6KA1,RPS6KA2,RPS6KA3,RPS6KA5,TAB1,TAB2,TAB3,TANK,TBK1,TICAM1,TRAF3,TRAF6,UBA52,UBB,UBC,UBE2D1,UBE2D2,UBE2D3_x000D_
GOTERM_BP_ALL	regulation of chromosome organization	GO:0033044	37	33	6.08686	21.3178	3.09816e-05	ACD,ANAPC1,ANAPC10,ANAPC11,ANAPC15,ANAPC2,ANAPC4,ANAPC5,ANAPC7,ARID5A,ASF1A,ASXL2,ATAD2,ATAD2B,ATG5,ATG7,ATM,ATRX,AUTS2,AXIN2,BCL6,BCOR,BECN1,BRCA1,BRD7,BUB1,BUB1B,BUB3,CAMK2D,CCNB1,CDC16,CDC20,CDC23,CDC26,CDC27,CDC45,CDC6,CDCA5,CDK9,CENPE,CENPF,CENPV,CHEK1,CIT,CSNK2A1,CSNK2A2,CTBP1,CTCF,CTCFL,CTNNB1,CTR9,CUL3,DAXX,DHX36,DKC1,DLGAP5,DNMT1,DNMT3B,DUSP1,DYNC1LI1,EED,EID1,ERCC1,ERCC4,ESPL1,FBXO5,GAT…
GOTERM_BP_ALL	positive regulation of cellular process	GO:0048522	2497	1514	1.19729	1423.68	3.13539e-05	AACS,AAK1,AAMDC,AAMP,AATF,ABAT,ABCA1,ABCA7,ABCF1,ABHD14B,ABHD5,ABI1,ABI2,ABL1,ABL2,ABLIM1,ABLIM3,ABR,ACACA,ACACB,ACD,ACE,ACER3,ACIN1,ACLY,ACSL1,ACSL3,ACSL4,ACTL6A,ACTN4,ACTR2,ACTR3,ACTR3B,ACVR1,ACVR1B,ACVR2A,ACVR2B,ADA,ADAM10,ADAM17,ADAM8,ADAM9,ADAMTSL4,ADAR,ADARB1,ADCY2,ADCY3,ADCY6,ADCY7,ADIPOQ,ADIPOR1,ADIRF,ADM,ADNP,ADNP2,ADORA1,ADORA2A,ADORA2B,ADRA1B,ADRA1D,ADRA2B,ADRA2C,ADRBK1,ADRM1,AES,AFF1,…
GOTERM_BP_ALL	regulation of transferase activity	GO:0051338	44	38	4.72422	25.2376	3.47542e-05	ABI1,ABL1,ACD,ACE,ACSL1,ACVR2B,ADAM17,ADAM8,ADAM9,ADAR,ADARB1,ADCY2,ADCY3,ADCY6,ADCY7,ADIPOQ,ADNP,ADORA1,ADORA2B,ADRA2B,ADRA2C,AGER,AIDA,AJUBA,AKAP13,AKAP9,AKT1,AKT1S1,ALS2,AMBRA1,ANAPC1,ANAPC10,ANAPC11,ANAPC15,ANAPC2,ANAPC4,ANAPC5,ANAPC7,ANG,ANKRD54,APLP2,APOE,APP,ARAF,ARHGEF5,ARRDC3,ARRDC4,ATG14,ATM,ATP2B4,ATRAID,AVPI1,AXIN1,BAD,BAG5,BAK1,BAX,BCCIP,BIRC7,BLM,BMI1,BMP2,BMP4,BMP7,BRAF,BRAP,BTRC,B…
GOTERM_BP_ALL	plasma membrane organization	GO:0007009	251	176	1.72199	145.243	3.66261e-05	ABCA7,ACSL3,ADIPOQ,AGRN,AKT1,AKT2,AMN,ANK3,ANO6,ANO9,ANXA2,AP2M1,APPL1,ARF6,ARFRP1,ARHGEF16,ARL6,ARV1,ATP1B1,ATP1B3,ATP2A2,BAG4,BAIAP2,BAIAP2L1,BAIAP2L2,BBS1,BBS2,BCL2L1,BLZF1,BSG,C2CD5,CAV1,CDH1,CDH2,CHMP4A,CIB1,CLASP2,CLIP1,CLTC,CLU,CNST,CRB3,CSK,DAB2,DENND4C,DLG1,DNM2,DYSF,EHD2,EMP2,EPHA2,EZR,F11R,FA2H,FCHO2,FGF13,FLOT1,FLOT2,FNBP1L,GAS6,GNB2L1,GOLGA4,GOLGA7,GOLPH3,GOPC,HECTD1,IKBKB,INPP5K,ITG…
GOTERM_BP_ALL	myeloid cell homeostasis	GO:0002262	125	94	2.21749	72.3648	3.86294e-05	ACIN1,ACVR1B,ACVR2A,ADAM17,ADAR,ADD1,AMPD3,ANKRD54,ANXA1,ARID4A,ARNT,ATPIF1,BAK1,BAX,BCL2L11,BCL6,BMP4,CASP3,CDK6,CEBPG,DMTN,DNASE2,DYRK3,ERCC2,EXOC6,FANCC,FECH,FLVCR1,FOXO3,G6PD,GAS2L1,GATA1,GATA2,GATA3,HAMP,HCLS1,HIF1A,HIPK2,HMGB2,HMOX1,ID2,INPP5D,ISG15,JAK3,JMJD6,KDM1A,KITLG,KLF13,KLF2,KMT2E,L3MBTL3,LDB1,LYN,MAEA,MAPK14,MECOM,MED1,MTHFD1,NCKAP1L,NCOR1,NCSTN,NFE2L1,P4HTM,PKNOX1,PRDX1,PRMT1,PTBP…
GOTERM_BP_ALL	regulation of proteolysis	GO:0030162	756	490	1.35925	437.528	3.88857e-05	ADAM8,ADAM9,ADRM1,AIFM1,AKIRIN2,AKT1,AKT2,ANAPC1,ANAPC10,ANAPC11,ANAPC15,ANAPC2,ANAPC4,ANAPC5,ANAPC7,ANKIB1,ANP32B,ANXA8,APLP2,APOE,APOPT1,APP,ARAF,ARIH1,ARIH2,ARL6IP5,ARRB2,ASPH,ATM,ATPIF1,ATRAID,AURKA,AURKAIP1,AXIN1,BAD,BAG5,BAG6,BAK1,BAX,BBC3,BCAP31,BCL10,BCL2L11,BCL2L12,BCL2L13,BID,BIRC2,BIRC5,BIRC6,BIRC7,BOK,BTRC,BUB1,BUB1B,BUB3,C1QBP,C4A,C4BPB,CAPN3,CARD8,CASP2,CASP3,CASP7,CASP8,CASP8AP2,CA…
GOTERM_BP_ALL	protein dephosphorylation	GO:0006470	148	109	2.05398	85.5214	4.12547e-05	ACP1,ACP2,ADORA1,AKAP1,ANKLE2,ARPP19,BAG4,BCL2,BMP2,BTRC,CALM1,CAMK2G,CAMSAP3,CASC5,CD2BP2,CDC14B,CDC25A,CDC25B,CDC25C,CDCA2,CDK5RAP3,CDKN3,CEP192,CHP1,CNEP1R1,CNST,CPPED1,CRY2,CSRNP2,CTDNEP1,CTDP1,CTDSP1,CTDSP2,CTDSPL,CTDSPL2,CTTNBP2NL,CYCS,DLG1,DLG3,DLGAP5,DUSP1,DUSP10,DUSP11,DUSP12,DUSP14,DUSP15,DUSP16,DUSP18,DUSP2,DUSP22,DUSP23,DUSP28,DUSP3,DUSP4,DUSP5,DUSP6,DUSP8,EIF2AK2,ELFN1,ELL,ENSA,EYA3,…
GOTERM_BP_ALL	nuclear-transcribed mRNA catabolic process	GO:0000956	28	26	9.62163	16.1077	4.25389e-05	AGO1,AGO2,ATM,BTG2,CASC3,CNOT1,CNOT10,CNOT11,CNOT2,CNOT3,CNOT4,CNOT6,CNOT6L,CNOT7,CNOT8,CPEB3,CSDE1,CTIF,DCP1A,DCP1B,DCP2,DCPS,DDX6,DHX34,DIS3,DIS3L2,EDC3,EDC4,EIF3E,EIF4A1,EIF4A2,EIF4A3,EIF4B,EIF4E,EIF4G1,ETF1,EXOSC1,EXOSC10,EXOSC2,EXOSC3,EXOSC4,EXOSC5,EXOSC6,EXOSC7,EXOSC8,EXOSC9,FAU,GSPT1,LSM1,LSM2,LSM3,LSM4,LSM5,LSM6,LSM7,MAGOH,MAGOHB,MLH1,MTPAP,NANOS1,NANOS2,NANOS3,NBAS,NCBP1,NCBP2,PABPC1,PAI…
GOTERM_BP_ALL	DNA recombination	GO:0006310	188	135	1.87395	108.618	4.3598e-05	ACTL6A,ACTR5,ACTR8,ALYREF,AP5S1,AP5Z1,APEX1,APEX2,APITD1,ATM,ATR,ATRX,BCL11B,BCL6,BLM,BRCA1,BRCA2,CCNB1IP1,CDC45,CDC7,CHEK1,DCLRE1C,DNA2,EME1,EME2,ENDOG,ERCC1,ERCC4,EXO1,EXOSC3,EXOSC6,FAN1,FEN1,FIGNL1,GEN1,GINS2,GINS4,H2AFX,HELQ,HMGB1,HMGB2,HMGB3,HSPD1,HUS1,IGHMBP2,IL27RA,INO80,INO80B,INO80C,INO80D,INO80E,KIN,KLHDC3,KPNA1,KPNA2,LIG1,LIG3,LIG4,MCM8,MCM9,MCRS1,MDC1,MLH1,MLH3,MMS22L,MND1,MORF4L1,MRE…
GOTERM_BP_ALL	positive regulation of cellular protein metabolic process	GO:0032270	1342	844	1.2596	775.883	4.40943e-05	ABCA7,ABCF1,ABI1,ABL1,ABL2,ACE,ACSL1,ACVR1,ACVR1B,ACVR2A,ACVR2B,ADAM17,ADAM8,ADAM9,ADCY2,ADCY3,ADCY6,ADCY7,ADIPOQ,ADNP,ADORA1,ADORA2B,ADRA1B,ADRA2B,ADRA2C,ADRM1,AGER,AIFM1,AIMP2,AJUBA,AKAP9,AKIRIN2,AKT1,AKT2,AKTIP,ALOX15,ALS2,ANAPC1,ANAPC10,ANAPC11,ANAPC2,ANAPC4,ANAPC5,ANAPC7,ANG,ANKIB1,ANKLE2,ANP32B,ANXA2,APITD1,APOE,APOPT1,APP,ARAF,ARFGEF1,ARHGAP8,ARHGEF2,ARHGEF5,ARID5A,ARIH1,ARIH2,ARL2BP,ARL6I…
GOTERM_BP_ALL	toll-like receptor 5 signaling pathway	GO:0034146	65	53	3.22482	37.6297	4.51236e-05	ATF1,ATF2,CHUK,CREB1,DUSP3,DUSP4,DUSP6,ELK1,FOS,IKBKB,IKBKG,IRAK1,IRAK2,IRAK4,JUN,MAP2K1,MAP2K4,MAP2K6,MAP2K7,MAP3K1,MAP3K7,MAPK1,MAPK11,MAPK14,MAPK3,MAPK8,MAPK9,MAPKAPK2,MAPKAPK3,MEF2A,MYD88,NFKB1,NFKBIA,NFKBIB,NOD1,PELI1,PPP2R5D,RELA,RIPK2,RPS27A,RPS6KA1,RPS6KA2,RPS6KA3,RPS6KA5,TAB1,TAB2,TAB3,TRAF6,UBA52,UBB,UBC,UBE2N,UBE2V1_x000D_
GOTERM_BP_ALL	tetrapyrrole biosynthetic process	GO:0033014	28	26	9.47868	16.2097	4.9359e-05	ABCB6,ALAD,ALAS1,ATPIF1,COX10,COX15,CPOX,FECH,FXN,HMBS,IBA57,MMAA,MMAB,MMACHC,NFE2L1,PPOX,RSAD1,SLC11A2,SLC25A38,SLC25A39,SPTB,SUCLA2,TMEM14C,TSPO,UROD,UROS_x000D_
GOTERM_BP_ALL	cellular response to nitrogen starvation	GO:0006995	18	18	Inf	10.4205	5.29897e-05	ATG12,ATG2A,ATG2B,ATG4A,ATG4B,ATG4C,ATG4D,ATG5,ATG7,BECN1,GABARAPL2,MAP1LC3A,MAP1LC3B,MAP1LC3C,WDR45,WDR45B,WIPI1,WIPI2_x000D_
GOTERM_BP_ALL	iron-sulfur cluster assembly	GO:0016226	18	18	Inf	10.4205	5.29897e-05	CIAO1,CIAPIN1,FAM96A,FAM96B,FXN,HSCB,IBA57,ISCA1,ISCA2,ISCU,MMS19,NARFL,NDOR1,NFS1,NFU1,NUBP1,NUBP2,SDHAF1_x000D_
GOTERM_BP_ALL	histone H4-K16 acetylation	GO:0043984	18	18	Inf	10.4205	5.29897e-05	ATG5,ATG7,AUTS2,BRCA1,HCFC1,KANSL1,KANSL2,KANSL3,KAT8,KMT2A,MCRS1,MSL1,MSL2,MSL3,OGT,PHF20,SIRT1,WDR5_x000D_
GOTERM_BP_ALL	carboxylic acid catabolic process	GO:0046395	213	151	1.78383	123.31	5.44884e-05	ABAT,ABCD1,ABCD3,ABHD10,ABHD12,ACAA1,ACAD10,ACAD11,ACAD8,ACAD9,ACADM,ACADS,ACADSB,ACADVL,ACAT1,ACOT7,ACOT8,ACOX1,ACOX3,ACOXL,ACSF3,ADIPOQ,AFMID,AGXT,AHCY,AKR1A1,AKT1,AKT2,ALDH4A1,ALDH5A1,ALDH6A1,ALDH7A1,AMACR,AMDHD2,AMT,ASL,ASRGL1,ATP2B4,AUH,BCAT1,BCAT2,BCKDHA,BCKDHB,BCKDK,BDH2,CBS,CCBL1,CCBL2,CPT1A,CPT1C,CPT2,CRAT,CROT,CSAD,CTH,CYP4A11,CYP4F12,CYP4F2,CYP4F3,DBT,DDAH1,DDAH2,DECR1,DLD,DLST,DTD1,DT…
GOTERM_BP_ALL	macromolecule glycosylation	GO:0043413	304	209	1.61358	175.991	5.48745e-05	ADAMTS13,ADAMTS7,ADAMTSL4,ADNP,ALG1,ALG11,ALG13,ALG14,ALG2,ALG3,ALG5,ALG6,ALG8,ALG9,ARF4,ARFGEF1,ART3,ART5,B3GALNT2,B3GALT4,B3GALT6,B3GAT1,B3GAT2,B3GAT3,B3GNT2,B3GNT3,B3GNT5,B3GNT7,B3GNT8,B3GNT9,B4GALNT1,B4GALT1,B4GALT2,B4GALT3,B4GALT4,B4GALT5,B4GALT6,B4GALT7,C1GALT1,C1GALT1C1,CALR,CANX,CCDC126,CHP1,CMAS,COG3,COG7,CTSA,DAD1,DDOST,DERL3,DHDDS,DOLK,DOLPP1,DPAGT1,DPM1,DPM2,DPM3,DPY19L1,DPY19L3,DPY19…
GOTERM_BP_ALL	negative regulation of signaling	GO:0023057	1138	721	1.2786	658.81	5.63511e-05	ABCC8,ABHD6,ABL1,ABL2,ACAA2,ACVR1,ADA,ADAM17,ADAMTSL2,ADAR,ADIPOQ,ADM,ADNP,ADORA1,ADRA2B,ADRA2C,ADRBK1,AES,AIDA,AJUBA,AKT1,AKT1S1,AMER1,AMHR2,AP1AR,AP2A1,AP2A2,AP2B1,AP2M1,AP2S1,APC2,APCDD1,APOA1,APOE,ARF1,ARHGAP35,ARHGEF2,ARHGEF7,ARNTL,ARRB2,ASH1L,ASIC1,ASXL1,ATAD1,ATF3,ATP2B4,ATXN7,AVPR1A,AXIN1,AXIN2,BAG5,BAMBI,BAX,BCL2,BCL2L1,BCL2L12,BCL2L2,BCL6,BCL9L,BFAR,BIRC6,BMF,BMP2,BMP4,BMP7,BMP8A,BRAF,B…
GOTERM_BP_ALL	centrosome duplication	GO:0051298	47	40	4.17352	27.1984	5.88974e-05	ARHGEF10,BRCA1,BRCA2,BRSK1,CCNF,CCP110,CDK2,CDK5RAP2,CENPJ,CEP135,CEP152,CEP192,CEP63,CEP76,CETN2,CHMP1A,CHMP1B,CHMP2A,CHMP2B,CHMP3,CHMP4B,CHMP5,CHORDC1,CNTROB,FBXW5,GEN1,NDE1,NPM1,NUBP1,PDCD6IP,PKD2,PLK2,PLK4,RBM14,ROCK2,SASS6,SPICE1,STIL,TMEM67,TRIM37,TUBGCP2,TUBGCP3,TUBGCP4,TUBGCP5,TUBGCP6,USP33,VPS4B,XPO1,XRCC3_x000D_
GOTERM_BP_ALL	chaperone-mediated protein folding	GO:0061077	47	40	4.16958	27.2092	5.96284e-05	BAG1,CALR,CANX,CD74,CHORDC1,CLU,CRTAP,CSNK2A1,DNAJB1,DNAJC24,DNAJC7,FKBP10,FKBP11,FKBP14,FKBP1A,FKBP2,FKBP3,FKBP4,FKBP5,FKBP7,FKBP8,FKBP9,FKBPL,HSPA8,HSPD1,PDCD5,PDIA4,PEX19,PPIB,PPID,PTGES3,ST13,TOR1A,TOR1B,TOR2A,TRAP1,TTC9,TTC9B,TTC9C,UNC45A_x000D_
GOTERM_BP_ALL	regulation of cellular amino acid metabolic process	GO:0006521	64	52	3.16364	37.0508	6.41287e-05	ATP2B4,AZIN1,COMT,DUOXA1,GATA3,HPN,INS,NQO1,OAZ1,OAZ2,ODC1,PARK7,PSMA1,PSMA2,PSMA3,PSMA4,PSMA5,PSMA7,PSMB1,PSMB10,PSMB2,PSMB3,PSMB4,PSMB5,PSMB6,PSMB7,PSMC1,PSMC2,PSMC3,PSMC4,PSMC5,PSMC6,PSMD1,PSMD10,PSMD11,PSMD12,PSMD13,PSMD14,PSMD2,PSMD3,PSMD4,PSMD5,PSMD6,PSMD7,PSMD8,PSMD9,PSME1,PSME2,PSME3,PSME4,PSMF1,SLC7A7_x000D_
GOTERM_BP_ALL	tRNA processing	GO:0008033	43	37	4.524	24.8354	6.47455e-05	AARS,AARS2,ADAT1,ADAT2,ADAT3,ALKBH8,C14orf166,CDKAL1,CLP1,CTU2,DDX1,DUS1L,DUS3L,DUS4L,ELAC2,ELP3,FARS2,FBL,FDXACB1,FTSJ1,GRSF1,GTPBP3,HSD17B10,KARS,KIAA0391,LAGE3,LCMT2,LSM6,METTL1,METTL2A,METTL2B,MOCS3,MTFMT,MTO1,NSUN2,OSGEP,OSGEPL1,POP1,POP4,POP5,POP7,PUS1,PUS3,PUS7,PUS7L,PUSL1,QTRT1,QTRTD1,RPP14,RPP21,RPP25,RPP30,RPP38,RPP40,RPUSD1,RPUSD2,RPUSD3,RPUSD4,RTCB,SARS,SSB,TARBP1,THG1L,TP53RK,TPRKB,T…
GOTERM_BP_ALL	regulation of intracellular transport	GO:0032386	225	158	1.73972	129.876	6.67138e-05	AAAS,ABCA2,ABL1,ABLIM3,ACAA2,ACSL3,ACTL6A,ADIPOQ,ADORA2B,AKAP1,AKT1,AKT2,ANP32B,APC2,ARF1,ARIH2,ASPH,ATG13,ATG5,ATPIF1,AXIN1,AXIN2,B3GAT3,BAD,BAG4,BAK1,BAMBI,BAP1,BARD1,BAX,BBC3,BCAP31,BCAS3,BCL2,BCL2L11,BCL3,BET1L,BID,BMF,BMP4,BMP7,BMPR1A,BNIP3L,BRSK2,C12orf4,C1QTNF3,C2CD5,CACNA1C,CALM1,CAMK2D,CAPN10,CAPN3,CASP8,CAV1,CCDC22,CDC42,CDH1,CDK5,CDK5R1,CDKN1A,CDKN2A,CEP290,CHERP,CHP1,CIB1,CNST,CORO1A,…
GOTERM_BP_ALL	negative regulation of epidermal growth factor receptor signaling pathway	GO:0042059	43	37	4.4989	24.8935	6.93589e-05	AP2A1,AP2A2,AP2B1,AP2M1,AP2S1,ARHGEF7,CBL,CBLC,CDC42,CLTA,DAB2IP,EGFR,EPN1,EPS15,EPS15L1,ERRFI1,GRB2,HGS,NUP62,PSEN1,PTPN2,PTPRJ,RAB7A,RNF126,RPS27A,SH3KBP1,SNX6,SOCS4,SOCS5,SPRY1,SPRY2,STAM,STAM2,UBA52,UBB,UBC,ZFYVE28_x000D_
GOTERM_BP_ALL	response to heat	GO:0009408	155	113	1.96837	89.7324	7.0318e-05	AAAS,AKT1,AKT1S1,ANO1,ATM,ATR,ATXN3,BAG1,BAG2,BAG3,BAG4,BAG5,C11orf73,CAMK2B,CAMK2D,CAMK2G,CD34,CDKN1A,CHORDC1,CLPB,CREBBP,CRNN,CXCL12,DHX9,DNAJA1,DNAJA2,DNAJA3,DNAJB1,DNAJB4,DNAJB6,DNAJC2,DNAJC7,EIF2B1,EIF2B2,EIF2B3,EIF2B4,EIF2B5,FKBP4,GCLC,GSK3B,HDAC2,HDAC6,HMOX1,HSBP1,HSF1,HSP90AA1,HSP90AB1,HSPA1A,HSPA8,HSPB7,HSPD1,HSPH1,HTRA2,IRAK1,LRP11,LYN,MAP2K7,MAPK1,MAPK3,MAPKAPK2,MICA,MICB,MKI67,MLST8,M…
GOTERM_BP_ALL	regulation of gene expression	GO:0010468	2498	1505	1.18585	1418.81	7.13005e-05	AAMDC,AARS,AARSD1,AATF,ABCA2,ABCF1,ABHD14B,ABL1,ABLIM1,ABLIM3,ABT1,ACAD8,ACIN1,ACO1,ACTA1,ACTL6A,ACTR5,ACTR6,ACTR8,ACVR1,ACVR1B,ACVR2A,ACVR2B,ADAM8,ADAR,ADIPOQ,ADIRF,ADM2,ADNP,ADNP2,AEBP1,AEBP2,AES,AFF1,AFF4,AGER,AGO1,AGO2,AGO3,AGO4,AGRN,AHCTF1,AHCYL1,AHI1,AHNAK,AHR,AHRR,AIRE,AJUBA,AKAP17A,AKIRIN2,AKNA,AKT1,AKT2,ALKBH1,ALKBH2,ALKBH3,ALKBH4,ALX4,ALYREF,AMH,ANG,ANGEL2,ANK3,ANKRA2,ANKRD49,ANP32A,ANX…
GOTERM_BP_ALL	negative regulation of macromolecule metabolic process	GO:0010605	77	60	2.71314	43.6228	7.64055e-05	AATF,ABCA7,ABL1,ACD,ACIN1,ACVR1B,ACVR2B,ADAR,ADARB1,ADIPOQ,ADNP,ADRA1B,AEBP1,AEBP2,AES,AGAP2,AGER,AGO1,AGO2,AGO3,AGO4,AHR,AHRR,AIDA,AJUBA,AKAP1,AKIRIN2,AKT1,AKT1S1,AKT2,ANAPC1,ANAPC10,ANAPC11,ANAPC15,ANAPC2,ANAPC4,ANAPC5,ANAPC7,ANG,ANXA2,ANXA4,ANXA7,ANXA8,AP1AR,AP2A1,APBB1,APEX1,APLP2,APOBEC3D,APOBEC3F,APOBEC3G,APOBEC3H,APOE,APOM,APP,ARHGAP35,ARID1A,ARID4A,ARID4B,ARID5A,ARNTL,ARRB2,ASB1,ASCL2,ASF…
GOTERM_BP_ALL	retrograde transport, endosome to Golgi	GO:0042147	60	49	3.25362	34.726	8.03373e-05	ANKFY1,AP1S1,ARFRP1,ARL1,BET1L,DCTN1,DENND5A,ERC1,EVI5,FAM109A,FAM109B,FAM21A,FAM21C,GBF1,GCC2,GOSR1,GOSR2,PIKFYVE,RAB6A,RAB6B,RAB7A,RAB9A,RGP1,RHOBTB3,RNF126,SGSM2,SNX1,SNX2,SNX5,SNX6,SNX8,SPAG9,STX10,STX16,STX5,STX6,TBC1D10A,TBC1D10B,TBC1D14,TBC1D17,TBC1D5,TRAPPC10,TRIM27,UBE2O,VAMP3,VPS26A,VPS26B,VPS29,VPS35,VPS51,VPS53,VPS54,VTI1B,WASH3P,YKT6_x000D_
GOTERM_BP_ALL	RNA modification	GO:0009451	53	44	3.58391	30.6247	8.26529e-05	AARS,AARS2,ADAR,ADARB1,ADAT2,ADAT3,ALKBH5,ALKBH8,APOBEC3F,APOBEC3G,C7orf60,CDKAL1,CTU2,DIMT1,DKC1,DUS1L,DUS3L,DUS4L,ELP3,EMG1,FBL,FDXACB1,FTO,FTSJ1,FTSJ2,FTSJ3,GAR1,GTPBP3,HENMT1,KIAA1429,LCMT2,MEPCE,METTL1,METTL14,METTL15,METTL16,METTL2A,METTL2B,METTL3,MOCS3,MRM1,MTFMT,MTO1,NHP2,NOP10,NOP58,NSUN2,NSUN3,NSUN4,NUDT16,OSGEPL1,PARN,PUS1,PUS3,PUS7,PUS7L,PUSL1,QTRT1,QTRTD1,RNMT,RNMTL1,RPUSD1,RPUSD2,RP…
GOTERM_BP_ALL	regulation of protein kinase activity	GO:0045859	66	53	3.01289	38.0156	8.30963e-05	ABI1,ABL1,ACE,ACSL1,ACVR2B,ADAM17,ADAM8,ADAM9,ADAR,ADARB1,ADCY2,ADCY3,ADCY6,ADCY7,ADIPOQ,ADNP,ADORA1,ADORA2B,ADRA2B,ADRA2C,AGER,AIDA,AJUBA,AKAP13,AKAP9,AKT1,AKT1S1,ALS2,ANG,ANKRD54,APLP2,APOE,APP,ARAF,ARHGEF5,ATP2B4,ATRAID,AVPI1,AXIN1,BAK1,BAX,BCCIP,BIRC7,BLM,BMP2,BMP4,BMP7,BRAF,BRAP,CAB39,CACUL1,CALM1,CAMK2B,CAMK2D,CAMK2G,CAMK2N1,CAMK2N2,CAMKK1,CAMKK2,CARD10,CARD14,CASP3,CAV1,CBLC,CCNA2,CCNC,CCN…
GOTERM_BP_ALL	establishment of protein localization to membrane	GO:0090150	49	41	3.81416	28.1317	8.33229e-05	ACSL3,ADORA1,AKT1,AKT2,AMN,ANK3,ANXA2,APPL1,ARF6,ARFRP1,ARHGEF16,ARL6,ARL6IP1,ASCC3,ASNA1,ATG3,ATG4A,ATG4B,ATG4C,ATG4D,ATP1B1,BAD,BAG6,BAX,BBC3,BBS1,BBS2,BCL2,BCL2L1,BCL2L11,BID,BLZF1,BMF,BRAF,BSG,C2CD5,CACNB1,CASP8,CD24,CDH1,CDH2,CDK5,CDK5R1,CHM,CHMP4A,CHMP4B,CHP1,CIB1,CLASP2,CLIP1,CNST,COX18,CSK,DDOST,DLG1,DMTN,DYNLL1,DYNLL2,E2F1,EGFR,EPHA2,ERBB2,EZR,F11R,FAU,FIS1,FLOT1,FLOT2,GAS6,GDI1,GET4,GNB…
GOTERM_BP_ALL	mitotic cell cycle	GO:0000278	82	63	2.58702	46.1509	8.38704e-05	AAAS,AATF,ABCB1,ABL1,ACTR1A,ACTR8,ACVR1,ACVR1B,ADAM17,AHCTF1,AJUBA,AKAP8,AKAP9,AKT1,ALMS1,ANAPC1,ANAPC10,ANAPC11,ANAPC13,ANAPC15,ANAPC16,ANAPC2,ANAPC4,ANAPC5,ANAPC7,ANGEL2,ANK3,ANKLE2,ANKRD17,ANLN,ANXA1,APEX1,APITD1,APP,ARHGEF10,ARHGEF2,ARL8A,ARPP19,ASNS,ASPM,ASUN,ATF2,ATM,AURKA,AURKAIP1,AURKB,AZI2,B9D2,BACH1,BANF1,BBS4,BCAT1,BCL2,BCL2L1,BECN1,BID,BIN3,BIRC5,BIRC6,BLM,BLZF1,BMP4,BMP7,BOD1,BORA,BR…
GOTERM_BP_ALL	mitotic spindle organization	GO:0007052	31	28	6.82455	17.9256	8.403e-05	ARHGEF10,ASUN,AURKA,AURKB,BIRC5,BORA,CCNB1,CHEK2,CHMP1A,CHMP1B,CHMP2A,CHMP2B,CHMP4B,CHMP5,CLASP1,CLASP2,DCTN2,DCTN6,DYNC1H1,FLNA,GOLGA2,KIF11,KIF23,KIF2A,KIF3B,KIF4A,KIFC1,KPNB1,MAP4,MYBL2,NDC80,NEK2,PARP3,PIBF1,PLK1,PLK2,PPP2R4,PRC1,PSRC1,RAB11A,RACGAP1,RAN,RCC1,RHOA,SBDS,SMC1A,SMC3,SPC25,SPICE1,STIL,STMN1,SUN2,SYNE4,TNKS,TPR,TPX2,TTK,TUBGCP2,TUBGCP3,TUBGCP4,TUBGCP5,TUBGCP6,VPS4B,WDR62_x000D_
GOTERM_BP_ALL	GPI anchor metabolic process	GO:0006505	35	31	5.65209	20.2622	8.49074e-05	ALG5,DPM1,DPM2,DPM3,GPAA1,MPPE1,PGAP1,PGAP2,PGAP3,PIGA,PIGB,PIGF,PIGG,PIGH,PIGK,PIGL,PIGM,PIGN,PIGO,PIGP,PIGQ,PIGS,PIGT,PIGU,PIGV,PIGW,PIGX,PIGY,PIGZ,PLAUR,SERAC1_x000D_
GOTERM_BP_ALL	peroxisome organization	GO:0007031	35	31	5.65209	20.2622	8.49074e-05	ABCD1,ABCD3,ACBD5,ACOT8,ACOX1,DNM1L,FIS1,LONP2,MAVS,MFF,PEX1,PEX10,PEX11G,PEX12,PEX13,PEX14,PEX16,PEX19,PEX2,PEX26,PEX3,PEX5,PEX6,PEX7,PIK3C3,PIK3R4,RAB8B,SCP2,TMEM135,TRAPPC8,ZFAND6_x000D_
GOTERM_BP_ALL	hippo signaling	GO:0035329	35	31	5.65209	20.2622	8.49074e-05	AJUBA,AMOT,AMOTL1,AMOTL2,CASP3,DCHS1,DVL2,LATS2,LIMD1,MOB1A,MOB1B,NEK8,NF2,NPHP4,PJA2,SAV1,STK3,STK4,TEAD1,TEAD2,TEAD3,TEAD4,TJP1,TJP2,WTIP,WWC1,WWC3,WWTR1,YAP1,YWHAB,YWHAE_x000D_
GOTERM_BP_ALL	regulation of centrosome cycle	GO:0046605	35	31	5.65209	20.2622	8.49074e-05	ATF5,AURKA,BRCA1,CCNF,CDK5RAP2,CENPJ,CEP76,CHEK1,CHMP1A,CHMP1B,CHMP2A,CHMP2B,CHMP3,CHMP4B,CHMP5,CHORDC1,GEN1,KIF11,NEK2,NPM1,NUBP1,PDCD6IP,PLK2,PLK4,RBM14,SPICE1,TMEM67,TRIM37,VPS4B,XPO1,XRCC3_x000D_
GOTERM_BP_ALL	membrane lipid metabolic process	GO:0006643	46	39	4.07737	26.5963	8.50265e-05	ACER3,AGK,ALDH5A1,ALG5,ARSA,ARSB,ARSD,ARSE,ARSG,ARV1,ASAH1,ASAH2,ASAH2B,B3GNT5,B4GALNT1,B4GALT4,BAX,CERK,CERS1,CERS2,CERS4,CERS5,CERS6,CLN3,CLN6,CLN8,COL4A3BP,CREM,CSNK1G2,CTSA,DPM1,DPM2,DPM3,ELOVL1,FAM57B,GAL3ST1,GALC,GBA,GBA2,GBGT1,GLA,GLB1,GLTP,GM2A,GPAA1,HEXA,HEXB,HTRA2,KDELC1,KDELC2,KDSR,LARGE,MPPE1,NAGA,NEU1,NEU2,NEU4,NSMAF,ORMDL1,ORMDL2,ORMDL3,PGAP1,PGAP2,PGAP3,PIGA,PIGB,PIGF,PIGG,PIGH,PIG…
GOTERM_BP_ALL	regulation of DNA-templated transcription, initiation	GO:2000142	31	28	6.80566	17.9465	8.64401e-05	AHR,ATF7IP,BCLAF1,CAND1,CREB1,CTNNB1,CTNNBIP1,FOSL1,GTF2F2,HMGB1,HNF1A,HNF1B,IRF8,JUN,NKX2-5,PAXIP1,PSMC1,PSMC2,PSMC3,PSMC4,PSMC5,PSMC6,RRN3,SETX,SRF,TAF1,THRA,WNT10B_x000D_
GOTERM_BP_ALL	positive regulation of cell cycle process	GO:0090068	185	132	1.82993	106.929	8.80518e-05	ANAPC11,ANKRD17,ANXA1,APP,ATM,ATRX,AURKA,AURKB,BECN1,BIRC5,BRCA1,BRD4,CAMK2B,CASP2,CCNB1,CCND1,CDC25B,CDC42,CDC45,CDC6,CDC7,CDCA5,CDK10,CDK2,CDK4,CDK5R1,CDKN1A,CDKN1B,CDKN2A,CENPV,CIT,CRADD,CREBBP,CRLF3,CSPP1,CTGF,CUL3,CUL4A,CUL4B,CXCR5,DAB2IP,DBF4B,DDX3X,DLGAP5,DYNC1LI1,E2F7,E2F8,ECT2,ESPL1,FAM83D,GEN1,GIPC1,GTSE1,HMGA2,ID2,IGF1R,IGF2,INO80,INS,INSR,KIF14,KIF20B,KIF23,KIF3B,LRP5,LSM10,LSM11,MAD2…
GOTERM_BP_ALL	positive regulation of proteasomal ubiquitin-dependent protein catabolic process	GO:0032436	63	51	3.10802	36.4446	8.84479e-05	AKT1,ANAPC11,ANKIB1,ARIH1,ARIH2,AURKA,AXIN1,BCAP31,CAV1,CHFR,CLU,CSNK1D,CSNK1E,CUL3,DAB2,DLGAP5,DNAJB2,DVL1,ESPL1,FBXO22,GCLC,GNB2L1,GSK3B,HERPUD1,HSPBP1,KEAP1,MDM2,NFE2L2,NKD2,NSMCE2,NUB1,PARK2,PIAS1,PLK1,PLK2,PLK3,PRICKLE1,PSEN1,PSMD10,PTEN,RB1,RCHY1,RFWD2,RNF114,RNF125,RNF138,RNF14,RNF166,RNF19A,RNF19B,SGTA,SIRT2,SMAD7,SMC5,SOCS5,STUB1,SUMO1,SUMO2,TAF1,TRIB1,TRIB3,UBE2V2,UBQLN1,UBQLN2,USP5,VCP…
GOTERM_BP_ALL	regulation of nucleic acid-templated transcription	GO:1903506	2296	1400	1.18993	1317.86	8.90405e-05	AAMDC,AATF,ABCA2,ABHD14B,ABL1,ABLIM1,ABLIM3,ABT1,ACAD8,ACTL6A,ACTN1,ACTN4,ACTR5,ACTR6,ACTR8,ACVR1,ACVR1B,ACVR2A,ACVR2B,ADAM8,ADIPOQ,ADIRF,ADNP,ADNP2,AEBP1,AEBP2,AES,AFF1,AFF4,AGER,AGO1,AGO2,AGRN,AHCTF1,AHI1,AHR,AHRR,AIP,AIRE,AJUBA,AKAP17A,AKIRIN2,AKNA,AKT1,AKT2,ALKBH4,ALX4,ALYREF,AMH,ANKRA2,ANKRD49,ANP32A,ANXA3,ANXA4,APBB1,APBB2,APBB3,APEX1,APP,ARF4,ARGLU1,ARHGAP35,ARHGEF11,ARHGEF2,ARHGEF5,ARID1A…
GOTERM_BP_ALL	nucleotide-excision repair, DNA gap filling	GO:0006297	17	17	Inf	9.84162	9.16007e-05	LIG1,LIG4,PCNA,POLD1,POLD2,POLD3,POLD4,POLE,POLK,RFC1,RFC2,RFC3,RFC4,RFC5,RPA1,RPA2,RPA3_x000D_
GOTERM_BP_ALL	mitochondrial ATP synthesis coupled proton transport	GO:0042776	17	17	Inf	9.84162	9.16007e-05	ATP5A1,ATP5B,ATP5C1,ATP5D,ATP5E,ATP5F1,ATP5G1,ATP5G2,ATP5G3,ATP5H,ATP5I,ATP5J,ATP5J2,ATP5L,ATP5O,ATP5S,STOML2_x000D_
GOTERM_BP_ALL	regulation of translational initiation in response to stress	GO:0043558	17	17	Inf	9.84162	9.16007e-05	DNAJC3,EIF2AK1,EIF2AK2,EIF2AK3,EIF2AK4,EIF2B1,EIF2B3,EIF2B4,EIF2B5,EIF2S1,FECH,NCK1,NCK2,NPM1,PPP1CA,PPP1R15A,PPP1R15B_x000D_
GOTERM_BP_ALL	multi-organism membrane budding	GO:1902592	17	17	Inf	9.84162	9.16007e-05	CHMP1B,CHMP2A,CHMP2B,CHMP3,CHMP4A,CHMP4B,CHMP5,CHMP6,LRSAM1,MVB12A,PDCD6IP,SNF8,TSG101,VPS37B,VPS4A,VPS4B,VTA1_x000D_
GOTERM_BP_ALL	negative regulation of canonical Wnt signaling pathway	GO:0090090	151	110	1.96251	87.4167	9.20029e-05	AES,AMER1,APC2,AXIN1,AXIN2,BMP2,CAV1,CDH2,CHD8,CTNND1,CUL3,DAB2,DAB2IP,DACT3,DKK3,DVL1,DVL2,DVL3,EGR1,FOXO1,FOXO3,FUZ,FZD6,G3BP1,GSK3A,GSK3B,INVS,ISL1,KIAA0922,KLHL12,KREMEN2,LATS2,LIMD1,LRP4,LRP6,LZTS2,MAD2L2,MAPK14,MLLT3,NKD1,NKD2,NKX2-5,NOTCH1,NPHP3,NPHP4,PFDN5,PPP2R3A,PRICKLE1,PSMA1,PSMA2,PSMA3,PSMA4,PSMA5,PSMA7,PSMB1,PSMB10,PSMB2,PSMB3,PSMB4,PSMB5,PSMB6,PSMB7,PSMC1,PSMC2,PSMC3,PSMC4,PSMC5,PS…
GOTERM_BP_ALL	negative regulation of cell communication	GO:0010648	1132	715	1.269	654.954	9.3787e-05	ABCC8,ABHD6,ABL1,ABL2,ACAA2,ACVR1,ADA,ADAM17,ADAMTSL2,ADAR,ADIPOQ,ADM,ADNP,ADORA1,ADRA2B,ADRA2C,ADRBK1,AES,AIDA,AJUBA,AKT1,AKT1S1,AMER1,AMHR2,AP2A1,AP2A2,AP2B1,AP2M1,AP2S1,APC2,APCDD1,APOA1,APOE,ARF1,ARHGAP35,ARHGEF2,ARHGEF7,ARNTL,ARRB2,ASH1L,ASIC1,ASXL1,ATAD1,ATF3,ATP2B4,ATXN7,AVPR1A,AXIN1,AXIN2,BAG5,BAMBI,BAX,BCL2,BCL2L1,BCL2L12,BCL2L2,BCL6,BCL9L,BFAR,BIRC6,BMF,BMP2,BMP4,BMP7,BMP8A,BRAF,BRAP,BR…
GOTERM_BP_ALL	post-Golgi vesicle-mediated transport	GO:0006892	56	46	3.37013	32.3672	9.65977e-05	ACSL3,AMN,ANK3,ANKFY1,AP1AR,AP1B1,AP1G1,AP1G2,AP1M1,AP1M2,AP1S1,AP1S2,AP1S3,AP2A1,AP4B1,AP4E1,AP4M1,APP,ARF1,ARFGEF2,ARFRP1,ARL3,BBS1,BBS2,BLOC1S1,BLOC1S3,BLOC1S4,BLOC1S6,BLZF1,CCDC22,CCDC93,CHIC2,CHMP2A,CLINT1,CLTA,CLTC,CNST,COMMD1,CORO7,CSK,DNM2,DTNBP1,EPS15,EXOC1,EXOC2,EXOC5,FTH1,FTL,GBF1,GNB2L1,GOLGA4,GOLGA7,GOLPH3,GOPC,GOSR2,HGS,HSPA8,KIF16B,KLHL20,KRT18,LAMP1,LLGL1,LYPLA1,LYPLAL1,MACF1,MON2…
GOTERM_BP_ALL	nucleotide-excision repair, DNA damage removal	GO:0000718	22	21	15.3059	12.7362	0.000101056	CCNH,CDK7,DDB1,DDB2,ERCC1,ERCC2,ERCC3,ERCC4,GTF2H1,GTF2H2,GTF2H3,GTF2H4,GTF2H5,MNAT1,PNKP,RAD23B,RPA1,RPA2,RPA3,XPA,XPC_x000D_
GOTERM_BP_ALL	nuclear import	GO:0051170	257	178	1.65096	148.782	0.000102028	ADAR,AKAP1,AKR1C3,AKT1,APC2,ARNTL,AXIN1,AXIN2,BAMBI,BCL3,BCL6,BMP4,BMP7,BMPR1A,C11orf73,C1QTNF3,CBLB,CCDC22,CDH1,CDKN1A,CEP57,CHERP,CHP1,CREB3,CSF3,DAB2,DAB2IP,DACT3,DAG1,DDX58,DMAP1,DYRK2,ECT2,EGFR,EMD,FAF1,FAM89B,FBXW11,FLNA,FZD7,G3BP2,GAS6,GDF5,GNAQ,GSK3B,HCLS1,HDAC3,HES1,HNRNPA1,HSP90AB1,HTATIP2,HTT,HYAL2,IL23A,IPO11,IPO13,IPO5,IPO7,IPO9,JAK3,JUN,JUP,KANK1,KEAP1,KPNA1,KPNA2,KPNA3,KPNA4,KPNA6,…
GOTERM_BP_ALL	endosome to lysosome transport	GO:0008333	42	36	4.37685	24.3146	0.000103906	AKTIP,ARF1,ATG14,CDX2,CHMP5,DENND3,FAM160A2,HGS,HMGXB4,HOOK1,HOOK2,HOOK3,M6PR,MGRN1,MTM1,RAB12,RAB7A,RHOB,RILP,SCYL2,SNAPIN,SNX16,SORT1,STX8,TGFBRAP1,TRAK1,TSG101,VAMP7,VIPAS39,VPS11,VPS16,VPS18,VPS33A,VPS35,VPS39,VPS41_x000D_
GOTERM_BP_ALL	cellular response to UV	GO:0034644	49	41	3.74298	28.3558	0.000106538	ACTR5,ATR,AURKB,BAK1,BAX,CASP9,CDC25A,CDKN1A,CERS1,CHEK1,CREBBP,CUL4B,DDB1,DDB2,ERCC4,FBXW7,HIST3H2A,HYAL1,HYAL2,INO80,MAPK9,MC1R,MME,MYC,N4BP1,NEDD4,NFATC4,NOC2L,PBK,PCNA,PIK3R1,POLD1,POLH,POLI,PPID,PTPRK,RHBDD1,RHNO1,RUVBL2,SIRT1,STK11,TMEM161A,TP53,TP53INP1,TP73,TRIAP1,USP28,USP47,XPC,YY1_x000D_
GOTERM_BP_ALL	cofactor biosynthetic process	GO:0051188	26	24	8.80931	15.0076	0.000120013	ABCB6,ACACA,ACACB,ACLY,ACOT7,ACSL1,ACSL3,ACSL4,ACSS1,ACSS2,ADCK3,AFMID,ALAD,ALAS1,ASPDH,ATIC,ATPIF1,BDH2,COASY,COQ2,COQ3,COQ4,COQ5,COQ6,COQ7,COQ9,COX10,COX15,CPOX,DCAKD,DHFR,DLAT,DLD,ELOVL1,ELOVL5,ELOVL6,ELOVL7,FASN,FDXR,FECH,FLAD1,FPGS,FXN,GART,GCDH,GCH1,GPHN,HAAO,HMBS,HSD17B12,IBA57,LIAS,LIPT2,MAT1A,MAT2A,MAT2B,ME1,MLYCD,MOCOS,MOCS2,MOCS3,MTHFD1,MTHFD2,MTHFD2L,MTHFS,NADK,NADK2,NADSYN1,NAMPT,NDU…
GOTERM_BP_ALL	phosphate-containing compound metabolic process	GO:0006796	589	377	1.37876	333.65	0.000122789	AAK1,AATK,ABCA1,ABCA7,ABHD12,ABHD3,ABHD5,ABHD6,ABI1,ABI2,ABL1,ABL2,ACACA,ACACB,ACE,ACLY,ACOT7,ACP1,ACP2,ACP5,ACP6,ACPT,ACSL1,ACSL3,ACVR1,ACVR1B,ACVR2A,ACVR2B,ACYP1,ADA,ADAM10,ADAM17,ADAM8,ADAM9,ADAR,ADARB1,ADCK1,ADCK2,ADCK3,ADCK4,ADCK5,ADCY2,ADCY3,ADCY6,ADCY7,ADIPOQ,ADK,ADM,ADM2,ADNP,ADORA1,ADORA2A,ADORA2B,ADPGK,ADRA1B,ADRA2B,ADRA2C,ADRBK1,ADRBK2,ADSL,ADSS,AFMID,AGER,AGK,AGPAT1,AGPAT2,AGPAT3,AGPA…
GOTERM_BP_ALL	regulation of cellular macromolecule biosynthetic process	GO:2000112	2264	1366	1.18452	1286.92	0.000142167	AAMDC,AARS,AARSD1,AATF,ABCA2,ABCA7,ABCF1,ABHD14B,ABL1,ABLIM1,ABLIM3,ABT1,ACAD8,ACD,ACO1,ACTL6A,ACTR5,ACTR6,ACTR8,ACVR1,ACVR1B,ACVR2A,ACVR2B,ADAM8,ADIPOQ,ADIRF,ADNP,ADNP2,AEBP1,AEBP2,AES,AFF1,AFF4,AGER,AGO1,AGO2,AGO3,AGO4,AGRN,AHCTF1,AHI1,AHR,AHRR,AIRE,AJUBA,AKAP17A,AKIRIN2,AKNA,AKT1,AKT2,ALKBH4,ALX4,ALYREF,AMH,ANG,ANKRA2,ANKRD17,ANKRD49,ANP32A,ANXA3,ANXA4,APBB1,APBB2,APBB3,APEX1,APP,ARF4,ARFGEF1,…
GOTERM_BP_ALL	innate immune response-activating signal transduction	GO:0002758	96	73	2.32546	55.5088	0.000143162	ADAM8,ANKRD17,ARRB2,ATF1,ATF2,BCL10,BIRC2,BTRC,C1QBP,CACTIN,CALM1,CARD11,CARD9,CASP8,CAV1,CHUK,CNPY3,CREB1,CREBBP,CTSB,CTSK,CUL1,CYBA,DAB2IP,DDX58,DUSP3,DUSP4,DUSP6,ELK1,ERBB2IP,F2RL1,FADD,FBXW11,FLOT1,FOS,FYN,GFI1,HRAS,HSP90B1,HSPA1A,HSPD1,ICAM2,ICAM3,IKBKB,IKBKE,IKBKG,IRAK1,IRAK2,IRAK4,IRF1,IRF3,IRF7,ITCH,ITPR2,ITPR3,JUN,KRAS,LGMN,LGR4,LSM14A,LYN,MALT1,MAP2K1,MAP2K4,MAP2K6,MAP2K7,MAP3K1,MAP3K14…
GOTERM_BP_ALL	regulation of cell cycle G2/M phase transition	GO:1902749	55	45	3.28385	31.8405	0.000145985	APP,ATF5,ATM,BLM,BRD4,CAMK2D,CCNA2,CCND1,CDC7,CDK1,CDK4,CDK5RAP3,CDKN2A,CENPF,CTC1,DBF4B,FANCI,FHL1,FOXN3,FOXO4,GPR132,H2AFY,HMGA2,HUS1,IER3,KIF14,MRE11A,NAE1,NBN,NPM1,PBX1,PKIA,PRKCQ,RAB11A,RAD51C,RCC2,RINT1,RNASEH2B,SIN3A,STOX1,SYF2,TAOK3,USP47,VPS4B,WNT10B_x000D_
GOTERM_BP_ALL	nicotinamide nucleotide metabolic process	GO:0046496	120	89	2.09843	69.4702	0.000146424	ADPGK,AFMID,ALDOA,ALDOC,APOA1BP,ARNT,ASPDH,BPGM,DCXR,DDIT4,DHTKD1,DLD,DLST,ECD,ENO1,ENO2,ENO3,ENTPD5,FBP1,FMO1,G6PD,GAPDH,GPD1L,GPI,H6PD,HAAO,HDAC4,HIF1A,HK1,HK2,HK3,HKDC1,IDH1,IDH3B,IDH3G,IER3,INS,INSR,KCNAB2,LDHA,LDHB,MDH1,MDH2,ME1,ME2,MLXIPL,NADK,NADK2,NADSYN1,NAMPT,NCOR1,NMNAT1,NMNAT3,NMRK1,NNT,NUDT12,OGDH,OGT,PDHB,PFKFB2,PFKFB3,PFKFB4,PFKL,PFKM,PFKP,PGAM1,PGD,PGK1,PGLS,PGM1,PKLR,PKM,PNP,PPAR…
GOTERM_BP_ALL	toll-like receptor 3 signaling pathway	GO:0034138	90	69	2.39998	52.1027	0.000146778	ATF1,ATF2,BIRC2,CASP8,CAV1,CHUK,CREB1,DUSP3,DUSP4,DUSP6,ELK1,F2RL1,FADD,FLOT1,FOS,IKBKB,IKBKE,IKBKG,IRAK1,IRAK2,IRF3,IRF7,JUN,MAP2K1,MAP2K4,MAP2K6,MAP2K7,MAP3K7,MAPK1,MAPK11,MAPK14,MAPK3,MAPK8,MAPK9,MAPKAPK2,MAPKAPK3,MEF2A,NFKB1,NFKBIA,NFKBIB,NOD1,PELI1,PPP2R5D,RELA,RIPK1,RIPK2,RPS27A,RPS6KA1,RPS6KA2,RPS6KA3,RPS6KA5,TAB1,TAB2,TAB3,TANK,TBK1,TICAM1,TNIP2,TRAF3,TRAF6,UBA52,UBB,UBC,UBE2D1,UBE2D2,UBE…
GOTERM_BP_ALL	antigen processing and presentation of exogenous peptide antigen via MHC class II	GO:0019886	93	71	2.35745	53.8394	0.000149189	ACTR1A,ACTR1B,AP1B1,AP1G1,AP1M1,AP1M2,AP1S1,AP1S2,AP1S3,AP2A1,AP2A2,AP2B1,AP2M1,AP2S1,ARF1,CANX,CD74,CENPE,CLTA,CLTC,CTSD,DCTN1,DCTN2,DCTN3,DCTN4,DCTN5,DCTN6,DNM2,DYNC1H1,DYNC1I2,DYNC1LI2,DYNC2LI1,DYNLL1,DYNLL2,HLA-DPA1,HLA-DPB1,HLA-DQB1,HLA-DRB1,HLA-DRB4,IFI30,KIF11,KIF15,KIF18A,KIF22,KIF23,KIF2A,KIF2C,KIF3A,KIF3B,KIF3C,KIF4A,KIF5A,KIFAP3,KLC1,KLC2,LGMN,OSBPL1A,RAB7A,RACGAP1,RILP,SAR1B,SEC13,SEC…
GOTERM_BP_ALL	transport	GO:0006810	3091	1855	1.16	1766.14	0.000155605	AAAS,AACS,AAGAB,AAK1,ABAT,ABCA1,ABCA2,ABCA7,ABCB1,ABCB10,ABCB6,ABCB7,ABCB8,ABCB9,ABCC1,ABCC10,ABCC2,ABCC4,ABCC5,ABCC6,ABCC8,ABCD1,ABCD3,ABCD4,ABCE1,ABCF1,ABCF2,ABI1,ABL1,ABL2,ABLIM3,ABR,ACAA2,ACACA,ACACB,ACBD3,ACBD5,ACD,ACE,ACO1,ACSL1,ACSL3,ACSL4,ACTB,ACTG1,ACTL6A,ACTN1,ACTN4,ACTR1A,ACTR2,ACTR3,ACVR2B,ADA,ADAM8,ADAM9,ADAR,ADCY2,ADCY3,ADCY6,ADCY7,ADD1,ADD2,ADD3,ADIPOQ,ADIPOR2,ADM,ADORA1,ADORA2A,AD…
GOTERM_BP_ALL	small molecule catabolic process	GO:0044282	276	189	1.59616	159.603	0.000157607	ABAT,ABCD1,ABCD3,ABHD10,ABHD12,ACAA1,ACAD10,ACAD11,ACAD8,ACAD9,ACADM,ACADS,ACADSB,ACADVL,ACAT1,ACOT7,ACOT8,ACOX1,ACOX3,ACOXL,ACSF3,ADH5,ADIPOQ,AFMID,AGXT,AHCY,AKR1A1,AKR1C3,AKT1,AKT2,ALDH1B1,ALDH2,ALDH3B1,ALDH4A1,ALDH5A1,ALDH6A1,ALDH7A1,ALDOA,ALDOC,AMACR,AMDHD2,AMT,APOC1,APOE,ASL,ASRGL1,ATP2B4,AUH,BAD,BCAT1,BCAT2,BCKDHA,BCKDHB,BCKDK,BDH1,BDH2,CBS,CCBL1,CCBL2,CPT1A,CPT1C,CPT2,CRAT,CROT,CSAD,CTH,CY…
GOTERM_BP_ALL	ribosomal small subunit assembly	GO:0000028	16	16	Inf	9.2627	0.000158339	ABT1,ERAL1,MRPS11,MRPS7,PWP2,RPL38,RPS10,RPS14,RPS15,RPS17,RPS19,RPS27,RPS27L,RPS5,RPSA,RRP7A_x000D_
GOTERM_BP_ALL	rRNA methylation	GO:0031167	16	16	Inf	9.2627	0.000158339	C7orf60,DIMT1,EMG1,FBL,FDXACB1,FTSJ2,FTSJ3,METTL15,METTL16,MRM1,NSUN3,NSUN4,RRNAD1,TFB1M,TFB2M,TRMT112_x000D_
GOTERM_BP_ALL	Golgi vesicle budding	GO:0048194	16	16	Inf	9.2627	0.000158339	ARCN1,ARF1,ARFGAP1,COPA,COPB1,COPB2,COPE,COPG1,COPZ1,GBF1,GOLPH3,MYO18A,PRKCI,TMED10,TMED2,TMED9_x000D_
GOTERM_BP_ALL	negative regulation of viral release from host cell	GO:1902187	16	16	Inf	9.2627	0.000158339	CHMP3,MID2,PML,TRIM11,TRIM13,TRIM15,TRIM21,TRIM25,TRIM26,TRIM27,TRIM28,TRIM32,TRIM35,TRIM5,TRIM8,VAPB_x000D_
GOTERM_BP_ALL	single-organism carbohydrate metabolic process	GO:0044723	560	365	1.38308	323.509	0.000159248	ABHD10,ADAMTS13,ADAMTS7,ADAMTSL4,ADIPOQ,ADIPOR1,ADNP,ADPGK,ADRA1B,AGL,AIMP1,AKR1A1,AKR1B1,AKT1,AKT2,ALDH5A1,ALDOA,ALDOC,ALG1,ALG11,ALG13,ALG14,ALG2,ALG3,ALG5,ALG6,ALG8,ALG9,AP2A1,ARF4,ARFGEF1,ARNT,ARPP19,ART3,ART5,ATF3,ATF4,ATHL1,B3GALNT2,B3GALT4,B3GALT6,B3GAT1,B3GAT2,B3GAT3,B3GNT2,B3GNT3,B3GNT5,B3GNT7,B3GNT8,B3GNT9,B4GALNT1,B4GALT1,B4GALT2,B4GALT3,B4GALT4,B4GALT5,B4GALT6,B4GALT7,BAD,BPGM,BRAT1,C…
GOTERM_BP_ALL	embryo development ending in birth or egg hatching	GO:0009792	610	396	1.36177	353.047	0.000173922	ABI1,ACSL4,ACVR1,ACVR1B,ACVR2A,ADA,ADAM10,ADAR,ADD1,ADM,AKT1,ALS2,ALX4,AMBRA1,AMOT,ANKRD11,APBA2,APBA3,ARHGAP35,ARID1A,ARL13B,ARNT,ARNT2,ASCL2,ASXL2,ATM,ATP6AP2,ATP7A,AXIN1,AXIN2,B9D1,BBS4,BCL10,BCL2L1,BCL2L11,BIRC6,BMP2,BMP4,BMP7,BMPR1A,BPTF,BRCA1,BRCA2,BRD4,BRK1,BTF3,BYSL,CAPN2,CASP8,CCM2,CCNB1,CCNB1IP1,CCNB2,CCNK,CDKN1C,CDX2,CEBPB,CELSR1,CFL1,CHD7,CHRD,CNOT2,CNOT3,COBL,COL1A1,COL4A3BP,COPS3,CO…
GOTERM_BP_ALL	tricarboxylic acid metabolic process	GO:0072350	37	32	4.66735	21.42	0.000179749	ACLY,ACO1,ACO2,ASS1,CS,DHTKD1,DLAT,DLD,DLST,FH,GLUD1,IDH1,IDH2,IDH3A,IDH3B,IDH3G,MDH1,MDH2,NNT,OGDH,PDHA1,PDHB,SDHA,SDHB,SDHC,SDHD,SLC34A1,STAT5A,STAT5B,SUCLA2,SUCLG1,SUCLG2_x000D_
GOTERM_BP_ALL	establishment of cell polarity	GO:0030010	83	64	2.46228	48.0302	0.000185745	AMOT,AMOTL1,ARF6,ARFGEF1,ARHGEF11,ARHGEF2,BCAS3,BRSK1,BRSK2,CDK5RAP2,CENPA,CFL1,CLASP1,CYTH1,CYTH3,DOCK7,DYNLT1,EPHB1,FBF1,FERMT1,FGF13,FLOT2,FOXJ1,FSCN1,GATA3,GBF1,GNB2L1,GOLPH3,GPSM2,GSN,HTT,IGF1R,KANK1,KIF20B,KRIT1,LLGL1,LLGL2,MAP1B,MAP4,MARK2,MPP7,MYH9,MYO18A,MYO9B,NDC80,NDE1,NDEL1,NEK3,NUMA1,PAFAH1B1,PARD3,PRKCI,PRKCZ,PTK2,PTK2B,PTK7,RAB10,RAB11FIP2,RICTOR,RNF41,ROCK1,ROCK2,RUFY3,SCRIB,SDCCA…
GOTERM_BP_ALL	maintenance of protein location in cell	GO:0032507	92	70	2.324	53.2605	0.000198869	AKT1,ANK3,ANKRD13C,ARL2,ARL2BP,BBS4,BCL3,CAV1,CCDC22,CREB3,DAG1,DBN1,EZR,FAF1,FLNA,FLNB,G3BP2,GET4,GOLPH3,GOPC,GPAA1,GRIK5,GSN,HK1,HK2,HSPA5,JUP,KDELR1,KDELR2,KDELR3,KEAP1,MORC3,MXI1,NFKBIA,NFKBIB,NFKBIE,NFKBIL1,OS9,PDIA3,PINK1,PIP5K1C,PKD2,PML,PSMD10,SORL1,SPTBN4,SRI,SUFU,SUN1,SUN2,SUPT7L,SYNE2,TACC3,TAF3,TAF8,THRA,TLN1,TLN2,TMSB10,TMSB4X,TONSL,TOPORS,TRIP6,TWF1,TWF2,VPS13A,VPS13C,VPS13D,YWHAB,Z…
GOTERM_BP_ALL	regulation of transcription from RNA polymerase II promoter in response to hypoxia	GO:0061418	33	29	5.28633	19.1043	0.00020086	ARNT,BACH1,CITED2,CREBBP,CUL2,EGLN1,EGLN2,EGLN3,EGR1,HIF1A,HIF1AN,HIF3A,NOTCH1,RBPJ,RBX1,RPS27A,SIRT2,STOX1,TCEB1,TCEB2,TP53,UBA52,UBB,UBC,UBE2D1,UBE2D2,UBE2D3,VEGFA,VHL_x000D_
GOTERM_BP_ALL	negative regulation of programmed cell death	GO:0043069	821	524	1.30079	475.133	0.00020745	AAMDC,AARS,AATF,ABL1,ABL2,ACAA2,ACVR1,ADA,ADAM8,ADAR,ADNP,ADORA1,AGAP2,AHI1,AIPL1,AKT1,AKT2,AMBRA1,AMIGO2,ANKRD9,ANXA1,ANXA4,ANXA5,APBB2,API5,APIP,APOE,ARAF,AREL1,ARF4,ARHGDIA,ARHGEF2,ARNT2,ARRB2,ASNS,ATAD3A,ATF5,ATG5,ATG7,ATP7A,AURKA,AURKB,AVEN,BAD,BAG1,BAG3,BAG4,BAG5,BAG6,BARD1,BARHL1,BAX,BCL10,BCL11B,BCL2,BCL2L1,BCL2L12,BCL2L2,BCL3,BCL6,BECN1,BFAR,BIRC2,BIRC5,BIRC6,BIRC7,BMF,BMP4,BMP7,BNIP1,BN…
GOTERM_BP_ALL	regulation of mitochondrial membrane potential	GO:0051881	54	44	3.21054	31.2616	0.000208327	ABL1,ARL6IP5,ATPIF1,BAD,BAK1,BAX,BCL2,BCL2L1,C22orf29,CDKN2A,CLIC1,GCLC,GCLM,GNB2L1,HEBP2,HTT,IFI6,MGEA5,MLLT11,MUL1,NDUFS1,NGFR,PANK2,PARK2,PARK7,PID1,PINK1,PMAIP1,PPP2R3C,PRDX3,PRELID1,PYCR1,SLC25A27,SLC25A33,SLC25A36,SOD1,SRC,STOML2,STOX1,TSPO,TUSC2,UBB,UCP2,VCP_x000D_
GOTERM_BP_ALL	tricarboxylic acid cycle	GO:0006099	29	26	6.31822	16.7886	0.000212373	ACO1,ACO2,CS,DHTKD1,DLAT,DLD,DLST,FH,IDH1,IDH2,IDH3A,IDH3B,IDH3G,MDH1,MDH2,NNT,OGDH,PDHA1,PDHB,SDHA,SDHB,SDHC,SDHD,SUCLA2,SUCLG1,SUCLG2_x000D_
GOTERM_BP_ALL	regulation of translational initiation	GO:0006446	47	39	3.56573	27.1789	0.000221274	AGO2,CTIF,DDX1,DDX3X,DNAJC3,EIF1,EIF1B,EIF2AK1,EIF2AK2,EIF2AK3,EIF2AK4,EIF2B1,EIF2B2,EIF2B3,EIF2B4,EIF2B5,EIF2S1,EIF3A,EIF3B,EIF3C,EIF3D,EIF3E,EIF3F,EIF3G,EIF3H,EIF3I,EIF3J,EIF3K,EIF3L,EIF3M,EIF4A1,EIF4A2,EIF4B,EIF4EBP1,EIF4EBP2,EIF4G1,EIF4G2,EIF4G3,EIF4H,EIF5,EIF5B,FECH,FMR1,HSPB1,KHDRBS1,MTIF2,NCBP1,NCBP2,NCK1,NCK2,NPM1,PAIP2,PAIP2B,POLR2D,POLR2G,PPP1CA,PPP1R15A,PPP1R15B,RARA,RBM4,RPL13A,RPS6KB…
GOTERM_BP_ALL	positive regulation of histone modification	GO:0031058	70	55	2.67661	40.5243	0.000221435	ARID5A,ASXL2,AUTS2,BCL6,BRCA1,BRD7,CCNB1,CDK9,CTBP1,CTNNB1,CTR9,DAXX,DNMT1,DNMT3B,EED,ISL1,JARID2,JDP2,KAT2A,KMT2A,LIF,MAPK3,MTF2,MUC1,MYB,NCOR1,NIPBL,NOS1,OGT,PAF1,PAXBP1,PAXIP1,PHF1,PHF19,PML,PRKD2,RNF20,RNF40,RPS6KA4,RPS6KA5,RTF1,RUVBL2,SART3,SIRT1,SMAD4,SNW1,SREBF1,TADA2A,TADA2B,TP53,UBE2N,VEGFA,WBP2,WDR61,XBP1_x000D_
GOTERM_BP_ALL	transforming growth factor beta receptor signaling pathway	GO:0007179	121	89	2.03758	69.9776	0.000228687	ACVR1,ADAM17,ADAM9,ADAMTSL2,AMHR2,ARHGEF18,ARRB2,AXIN1,BAMBI,BCL9L,BMPR1A,CBL,CCNC,CCNT1,CCNT2,CDK8,CDK9,CDKN1C,CGN,CITED2,CREB1,DAB2,DAND5,DNM2,DUSP15,DUSP22,E2F4,E2F5,EID2,ENG,F11R,FAM89B,FKBP1A,FMOD,FNTA,FOLR1,FOS,FURIN,FUT8,GCNT2,GDF15,GDF5,GIPC1,GLG1,HDAC1,HIPK2,HSPA5,HTRA1,HTRA3,ID1,ING2,ITGA3,ITGB5,JUN,JUNB,KLF10,LEMD3,LRG1,LTBP4,MAP3K1,MAP3K7,MEN1,MTMR4,MYC,NCOR1,NCOR2,NEDD4L,NEDD8,NKX2-1…
GOTERM_BP_ALL	regulation of mitotic cell cycle	GO:0007346	96	72	2.23973	55.0659	0.000238231	AATF,ABL1,ADAM17,AKT1,ANAPC1,ANAPC10,ANAPC11,ANAPC15,ANAPC2,ANAPC4,ANAPC5,ANAPC7,ANGEL2,ANKRD17,ANLN,ANXA1,APP,ASNS,ASUN,ATF2,ATM,AURKA,AURKAIP1,BCL2,BCL2L1,BECN1,BID,BIRC5,BLM,BMP4,BMP7,BORA,BRCA2,BRD4,BRD7,BTG3,BTRC,BUB1,BUB1B,BUB3,CAMK2D,CASP2,CCNA2,CCNB1,CCND1,CDC123,CDC16,CDC20,CDC23,CDC25B,CDC25C,CDC26,CDC27,CDC42,CDC45,CDC6,CDC7,CDC73,CDCA5,CDK1,CDK10,CDK13,CDK2,CDK4,CDK5RAP3,CDKN1A,CDKN1B…
GOTERM_BP_ALL	regulation of cytoskeleton organization	GO:0051493	123	90	2.01227	70.9231	0.000249214	ABI2,ABL1,ABL2,ACTR2,ACTR3,ACTR3B,ADD1,ADD2,AFAP1,ALMS1,ALOX15,AMOT,AP1AR,APC2,APOA1,ARAP1,ARF1,ARF6,ARFGEF1,ARFIP1,ARFIP2,ARHGAP18,ARHGAP6,ARHGEF10,ARHGEF15,ARHGEF19,ARHGEF2,ARHGEF5,ARL2,ARPC1A,ARPC1B,ARPC2,ARPC3,ARPC4,ARPC5,ARPC5L,ASAP3,ATAT1,ATF5,AURKA,AURKB,BAG4,BAIAP2,BAIAP2L1,BAIAP2L2,BBS4,BCAS3,BECN1,BORA,BRAF,BRCA1,BRK1,C16orf45,CAMSAP3,CAPG,CAPN2,CAPZA1,CAPZA2,CAPZB,CAV1,CCNB1,CCNF,CD2AP…
GOTERM_BP_ALL	interaction with host	GO:0051701	155	111	1.84472	89.7324	0.000268046	ADRBK1,ATG7,ATP6V0A1,ATP6V0A2,ATP6V0B,ATP6V0C,ATP6V0D1,ATP6V0E1,ATP6V0E2,ATP6V1A,ATP6V1B2,ATP6V1C1,ATP6V1D,ATP6V1E1,ATP6V1E2,ATP6V1F,ATP6V1G1,ATP6V1H,BAD,BCL2L1,BCL2L11,CAV1,CCNK,CD55,CD81,CPSF4,CTSB,CXADR,CYBA,DAG1,DERL1,DPP4,DYNLT1,EIF2AK2,EPS15,EXOC2,EXOC7,FBLN1,FUCA2,GAS6,GSN,HIPK2,HSPA1A,HYAL2,ICAM1,IFITM1,IFITM2,IFITM3,INSR,ITCH,ITGA2,ITGAV,ITGB1,KPNA3,LGALS1,LGALS9,MID2,MRE11A,NCF1,NEDD4,N…
GOTERM_BP_ALL	retrograde vesicle-mediated transport, Golgi to ER	GO:0006890	36	31	4.52102	20.8411	0.000270766	ARCN1,ARF1,ARFGAP1,ATP9B,BET1L,COG3,COG4,COG7,COPA,COPB1,COPB2,COPE,COPG1,COPG2,COPZ1,GBF1,HTT,KIF1C,LMAN2,NBAS,PICK1,RAB6A,RAB6B,RER1,SCFD1,SCYL1,STX18,TAPBP,TMED10,TMEM115,UVRAG_x000D_
GOTERM_BP_ALL	telomere maintenance via telomerase	GO:0007004	15	15	Inf	8.68149	0.000272605	ACD,CTNNB1,DKC1,GAR1,MRE11A,NHP2,NOP10,PIF1,PINX1,PML,POT1,RAD50,RFC1,TERF1,TERF2,TERF2IP,TERT,TINF2,TNKS,TNKS1BP1,TNKS2_x000D_
GOTERM_BP_ALL	ribosomal large subunit biogenesis	GO:0042273	20	19	13.8689	11.5701	0.000272672	BOP1,BRIX1,DDX28,DHX30,EIF6,FASTKD2,FTSJ3,MALSU1,MRPL11,MRPL20,NLE1,NOL9,NOP16,PES1,PPAN,RPF1,RPF2,RPL10,RPL11,RPL12,RPL14,RPL23A,RPL24,RPL26L1,RPL3,RPL35,RPL35A,RPL38,RPL5,RPL6,RPL7,RPL7L1,RRS1,RSL24D1,SDAD1,WDR12,WDR55,ZNF622_x000D_
GOTERM_BP_ALL	mitotic G2 DNA damage checkpoint	GO:0007095	15	15	Inf	8.68378	0.000273688	ATM,BLM,CCNA2,CDK1,CDK5RAP3,FANCI,FOXN3,FOXO4,HMGA2,IER3,MRE11A,NBN,RINT1,SYF2,TAOK3_x000D_
GOTERM_BP_ALL	membrane protein intracellular domain proteolysis	GO:0031293	15	15	Inf	8.68378	0.000273688	ADAM17,APH1A,APH1B,MBTPS1,MBTPS2,NCSTN,NFKB1,NGFR,PSEN2,PSENEN,RELA,RHBDD1,SPPL2A,SPPL2B,TRAF6_x000D_
GOTERM_BP_ALL	heme biosynthetic process	GO:0006783	20	19	13.8453	11.5784	0.00027617	ALAD,ALAS1,ATPIF1,COX10,COX15,CPOX,FECH,FXN,HMBS,IBA57,NFE2L1,PPOX,SLC11A2,SLC25A38,SLC25A39,TMEM14C,TSPO,UROD,UROS_x000D_
GOTERM_BP_ALL	tRNA methylation	GO:0030488	20	19	13.8453	11.5784	0.00027617	ALKBH8,FTSJ1,LCMT2,METTL1,METTL2A,METTL2B,NSUN2,TARBP1,TRDMT1,TRMT1,TRMT112,TRMT13,TRMT44,TRMT5,TRMT6,TRMT61A,TRMT61B,TRMU,WDR4_x000D_
GOTERM_BP_ALL	error-prone translesion synthesis	GO:0042276	20	19	13.8453	11.5784	0.00027617	MAD2L2,PCNA,POLE2,POLI,POLK,REV1,REV3L,RFC1,RFC2,RFC3,RFC4,RFC5,RPA1,RPA2,RPA3,RPS27A,UBA52,UBB,UBC_x000D_
GOTERM_BP_ALL	mitochondrion morphogenesis	GO:0070584	20	19	13.8453	11.5784	0.00027617	BAX,BCL2L1,COL4A3BP,COQ7,DNM1L,FIS1,MFF,MTM1,NDUFS6,NUBPL,OPA3,PANK2,PID1,PNPT1,POLDIP2,POLG2,SLIRP,SSBP1,SUPV3L1_x000D_
GOTERM_BP_ALL	RNA secondary structure unwinding	GO:0010501	43	36	3.75104	24.8935	0.000281579	AGO1,AGO2,AGO3,AGO4,DDX1,DDX10,DDX17,DDX18,DDX19A,DDX20,DDX21,DDX23,DDX24,DDX27,DDX28,DDX31,DDX39A,DDX39B,DDX3X,DDX41,DDX42,DDX46,DDX47,DDX49,DDX5,DDX50,DDX51,DDX54,DDX55,DDX56,DDX59,DDX6,DHX36,EIF4A1,EIF4A2,EIF4A3_x000D_
GOTERM_BP_ALL	carbohydrate transport	GO:0008643	180	127	1.7529	104.205	0.000286119	AAAS,ADIPOQ,ADIPOR2,AKT1,AKT2,APPL1,AQP2,AQP5,AQP7,AQP8,ARPP19,ASPSCR1,BRAF,C2CD5,CAPN10,CLTCL1,CREBL2,EZR,FABP5,FAM132A,FGF19,G6PC3,GH1,GRB10,GSK3A,HK1,HK2,HK3,HNF1A,INPP5K,INS,INSR,IRS1,IRS2,KIAA1919,KLF15,LMBRD1,M6PR,MAPK14,MET,MGEA5,MIP,NFE2L2,NGFR,NUP107,NUP133,NUP153,NUP155,NUP160,NUP188,NUP205,NUP210,NUP214,NUP35,NUP37,NUP43,NUP50,NUP54,NUP62,NUP85,NUP88,NUP93,NUP98,NUPL2,OSBPL8,PEA15,PID1…
GOTERM_BP_ALL	regulation of DNA replication	GO:0006275	120	88	2.00952	69.4702	0.000308521	ACD,ANKRD17,ATF1,ATR,ATRX,BLM,BMP4,BRCA2,CACYBP,CALR,CDAN1,CDC42,CDC6,CDC7,CDK2,CDT1,CERS1,CHEK2,CST3,CTC1,CTNNB1,DBF4B,DKC1,DNA2,DSCC1,E2F7,E2F8,EGFR,EHMT2,ESCO1,ESCO2,FBXW7,GMNN,GRHL2,GTPBP4,HCRT,HRAS,HUS1,ID3,IGF1R,INO80,INS,INSR,JUN,KITLG,KLF4,LIG3,MEN1,MRE11A,NBN,NF2,NVL,OBFC1,PARM1,PCNA,PDGFA,PDGFB,PDS5A,PID1,PIF1,PINX1,PML,POT1,PPP2CA,PPP2R1A,RAD17,RBBP6,S100A11,SENP2,SHC1,SMC1A,SMC3,STAG2…
GOTERM_BP_ALL	centrosome organization	GO:0051297	28	25	6.10812	16.1722	0.000315241	ARHGEF10,ARL2,ATF5,AURKA,BBS4,BRCA1,BRCA2,BRSK1,CCNF,CCP110,CDK1,CDK2,CDK5RAP2,CENPJ,CEP135,CEP152,CEP192,CEP250,CEP63,CEP68,CEP76,CETN2,CETN3,CHD3,CHEK1,CHMP1A,CHMP1B,CHMP2A,CHMP2B,CHMP3,CHMP4B,CHMP5,CHORDC1,CKAP5,CNTROB,CROCC,CTNNB1,FBXW5,GADD45A,GEN1,GOLGA2,HAUS1,HAUS2,HAUS3,HAUS4,HAUS5,HAUS6,HAUS7,HAUS8,KIAA0101,KIF11,KIF3B,NDE1,NDEL1,NEK2,NPM1,NUBP1,PCM1,PDCD6IP,PKD2,PLK1,PLK2,PLK4,PPP1R12A,…
GOTERM_BP_ALL	tRNA modification	GO:0006400	24	22	8.03695	13.8796	0.000321115	AARS,AARS2,ADAT2,ALKBH8,CDKAL1,CTU2,DUS1L,DUS3L,DUS4L,ELP3,FTSJ1,GTPBP3,LCMT2,METTL1,METTL2A,METTL2B,MOCS3,MTFMT,MTO1,NSUN2,OSGEPL1,PUS1,PUS3,QTRT1,QTRTD1,RPUSD1,RPUSD2,RPUSD3,RPUSD4,SSB,TARBP1,THG1L,TRDMT1,TRIT1,TRMT1,TRMT112,TRMT13,TRMT44,TRMT5,TRMT6,TRMT61A,TRMT61B,TRMU,TRUB1,TYW5,URM1,WDR4_x000D_
GOTERM_BP_ALL	regulation of protein phosphatase type 2A activity	GO:0034047	24	22	8.01707	13.894	0.000327726	ANKLE2,ARPP19,EIF2AK2,ENSA,HTT,IGBP1,MASTL,PPME1,PPP2R1A,PPP2R1B,PPP2R2A,PPP2R2D,PPP2R3A,PPP2R3B,PPP2R4,PPP2R5A,PPP2R5B,PPP2R5C,PPP2R5D,PPP2R5E,SET,TIPRL_x000D_
GOTERM_BP_ALL	DNA-templated transcriptional preinitiation complex assembly	GO:0070897	24	22	8.01707	13.894	0.000327726	AHR,ATF7IP,CAND1,CREB1,GTF2A2,GTF2F2,HMGB1,MED6,POLR1E,PSMC1,PSMC2,PSMC3,PSMC4,PSMC5,PSMC6,TAF1,TAF11,TAF1B,TAF2,TAF7,THRA,WNT10B_x000D_
GOTERM_BP_ALL	mitochondrial genome maintenance	GO:0000002	28	25	6.07457	16.2097	0.000331201	C10orf2,DNA2,DNAJA3,LIG3,LONP1,MEF2A,MGME1,MPV17,MRPL17,OPA1,PARP1,PID1,PIF1,POLG,POLG2,RRM2B,SESN2,SLC25A33,SLC25A36,SLC25A4,STOML2,STOX1,TK2,TP53,TYMP_x000D_
GOTERM_BP_ALL	pyridine-containing compound metabolic process	GO:0072524	105	78	2.11256	60.7594	0.000332485	ADPGK,AFMID,ALDOA,ALDOC,AOX1,APOA1BP,ARNT,ASPDH,BPGM,DCXR,DDIT4,DHTKD1,DLD,DLST,ECD,ENO1,ENO2,ENO3,ENTPD5,FBP1,FMO1,G6PD,GAPDH,GPD1L,GPI,H6PD,HAAO,HDAC4,HIF1A,HK1,HK2,HK3,HKDC1,HTT,IDH1,IDH3B,IDH3G,IER3,INS,INSR,KCNAB2,LDHA,LDHB,MDH1,MDH2,ME1,ME2,MLXIPL,NADK,NADK2,NADSYN1,NAMPT,NCOR1,NMNAT1,NMNAT3,NMRK1,NNT,NUDT12,OGDH,OGT,PDHB,PDXK,PDXP,PFKFB2,PFKFB3,PFKFB4,PFKL,PFKM,PFKP,PGAM1,PGD,PGK1,PGLS,PGM…
GOTERM_BP_ALL	negative regulation of phosphorus metabolic process	GO:0010563	512	334	1.37801	296.406	0.000334047	ABL1,ADAR,ADARB1,ADIPOQ,ADRA2C,AGER,AIDA,AJUBA,AKAP1,AKT1,AKT1S1,ANKLE2,APOC1,APOE,ASH1L,ATF3,ATG14,ATPIF1,ATRAID,ATXN7,BAG4,BAK1,BAX,BMP4,BMP7,CACTIN,CALM1,CAMK2N1,CAMK2N2,CAMSAP3,CASC5,CASP3,CAV1,CBLC,CCNB1,CD2BP2,CDA,CDK5RAP1,CDK5RAP3,CDKN1A,CDKN1B,CDKN1C,CDKN2A,CEP192,CHORDC1,CHP1,CIB1,CNKSR3,CNST,CORO1C,COX11,CRIPAK,CRY2,CSK,CSRNP2,CTDSP1,CTDSP2,CTDSPL,CUL3,DAB2IP,DAG1,DBNDD2,DDIT4,DLG1,DLG3…
GOTERM_BP_ALL	Fc-epsilon receptor signaling pathway	GO:0038095	315	212	1.50834	182.359	0.000339559	AGO1,AGO2,AGO3,AGO4,AKAP9,AKT1,AKT1S1,ARAF,BAD,BCL10,BRAF,BRAP,BTRC,CALM1,CAMK2B,CAMK2D,CAMK2G,CARD11,CASP9,CDKN1A,CDKN1B,CHUK,CREB1,CSF2RB,CUL1,CUL3,DAB2IP,DLG4,DUSP5,DUSP6,EGFR,ERBB2,ERBB3,FBXW11,FGF19,FGF4,FGFR1,FGFR2,FGFR3,FGFR4,FOS,FOXO1,FOXO3,FOXO4,FRS2,FRS3,FYN,GAB1,GAB2,GRAP2,GRB2,GRIN1,GRIN2D,GSK3A,GSK3B,HBEGF,HRAS,IGKV1-5,IGLC1,IKBKB,IKBKG,IL17RD,IL2RG,IRS1,IRS2,ITPR2,ITPR3,JAK1,JAK3,JU…
GOTERM_BP_ALL	positive regulation of protein complex assembly	GO:0031334	179	126	1.73892	103.626	0.000352728	ABI2,ACTR2,ACTR3,ACTR3B,AHR,AJUBA,ALOX15,AP1AR,ARF1,ARF6,ARFIP1,ARFIP2,ARHGEF5,ARL2,ARPC1A,ARPC1B,ARPC2,ARPC3,ARPC4,ARPC5,ARPC5L,ATAT1,BAG4,BAIAP2,BAIAP2L1,BAIAP2L2,BAX,BBC3,BCL2L11,BCLAF1,BID,BIK,BMF,BRK1,CAND1,CAV1,CDC42EP1,CDC42EP2,CDC42EP3,CDC42EP4,CDC42EP5,CDKN1B,CLASP1,CLIP1,CORO1A,CORO1B,CREB1,CSF3,CTNNB1,CTTN,CYFIP1,DLG1,EVL,FAF1,FNIP1,FNIP2,FOSL1,FSCN1,GMFB,GNB2L1,GRB2,GSK3B,GSN,GTF2F2,H…
GOTERM_BP_ALL	vascular endothelial growth factor receptor signaling pathway	GO:0048010	296	200	1.52633	171.36	0.000356747	ABI1,ACTB,ACTG1,AKAP9,AKT1,ARAF,ARNT,BAIAP2,BCAR1,BMPR2,BRAF,BRAP,BRK1,CALM1,CAMK2B,CAMK2D,CAMK2G,CAV1,CDC42,CRK,CSF2RB,CTNNA1,CTNND1,CUL3,CYBA,CYFIP1,DAB2IP,DLG4,DOCK1,DUSP5,DUSP6,EGFR,ELMO1,ELMO2,ERBB2,ERBB3,FGF19,FGF4,FGFR1,FGFR2,FGFR3,FGFR4,FLT4,FRS2,FRS3,FYN,GRB10,GRB2,GRIN1,GRIN2D,HBEGF,HIF1A,HRAS,HSP90AA1,HSPB1,IL17RD,IL2RG,IRS1,IRS2,ITGA5,ITGAV,ITPR2,ITPR3,JAK1,JAK3,JUP,KBTBD7,KITLG,KRAS,…
GOTERM_BP_ALL	cellular macromolecule catabolic process	GO:0044265	129	92	1.92299	72.9002	0.000362244	ABCE1,ADAMTS7,AGO1,AGO2,AGO3,AGO4,AIFM1,AKT1,AMFR,ANAPC1,ANAPC10,ANAPC11,ANAPC2,ANAPC4,ANAPC5,ANAPC7,ANKIB1,ANKZF1,ANXA2,APOE,ARAF,AREL1,ARIH1,ARIH2,ARNTL,ARRB2,ATE1,ATM,ATPIF1,ATRAID,ATXN3,AUP1,AURKA,AURKB,AXIN1,BAG5,BAG6,BAP1,BAX,BCAP31,BFAR,BIRC2,BNIP3,BNIP3L,BTG2,BTRC,BUB1,BUB1B,BUB3,C17orf97,CACUL1,CAPN2,CASC3,CASP3,CASP8,CAV1,CBLC,CCDC22,CCDC47,CCNB1,CCNF,CD2AP,CD81,CDC16,CDC20,CDC23,CDC26,…
GOTERM_BP_ALL	regulation of protein complex assembly	GO:0043254	35	30	4.41774	20.1791	0.000368399	ABI2,ABL1,ACTR2,ACTR3,ACTR3B,ADD1,ADD2,AHR,AJUBA,ALOX15,ANKRD27,AP1AR,ARF1,ARF6,ARFGEF1,ARFIP1,ARFIP2,ARHGAP18,ARHGEF5,ARL2,ARPC1A,ARPC1B,ARPC2,ARPC3,ARPC4,ARPC5,ARPC5L,ATAT1,ATF7IP,BAG4,BAIAP2,BAIAP2L1,BAIAP2L2,BAX,BBC3,BBS10,BBS4,BCL11A,BCL2L11,BCLAF1,BID,BIK,BIRC2,BMF,BRK1,CAND1,CAPG,CAPZA1,CAPZA2,CAPZB,CAV1,CDC42,CDC42EP1,CDC42EP2,CDC42EP3,CDC42EP4,CDC42EP5,CDKN1B,CHMP1A,CHMP1B,CHMP2A,CHMP2B,…
GOTERM_BP_ALL	cholesterol biosynthetic process	GO:0006695	49	40	3.24207	28.367	0.000376958	ACAA2,APOA1,APOE,ARV1,CNBP,CYB5R3,CYP51A1,DHCR24,DHCR7,EBP,ERLIN1,ERLIN2,FDFT1,FDPS,G6PD,GGPS1,HMGCR,HMGCS1,HSD17B7,IDI1,INSIG1,INSIG2,LBR,LSS,MSMO1,MVD,MVK,NPC1L1,NSDHL,PEX2,PMVK,POR,PRKAA1,SC5D,SCAP,SEC14L2,SOD1,SQLE,SREBF1,TM7SF2_x000D_
GOTERM_BP_ALL	negative regulation of organelle organization	GO:0010639	80	61	2.37086	46.0911	0.000382394	ACAA2,ACD,ADD1,ADD2,AKT1,ANAPC1,ANAPC10,ANAPC11,ANAPC15,ANAPC2,ANAPC4,ANAPC5,ANAPC7,ANKRD27,APC2,ARAP1,ARFGEF1,ARHGAP6,ARHGEF2,ARRB2,ASF1A,ATAD2,ATAD2B,ATG5,ATG7,ATM,AURKA,AURKAIP1,AURKB,BAG4,BBS4,BCL2L1,BCOR,BMP4,BMP7,BNIP3,BRCA1,BUB1,BUB1B,BUB3,C16orf45,CAPG,CAPZA1,CAPZA2,CAPZB,CCNB1,CCNF,CDC16,CDC20,CDC23,CDC26,CDC27,CDK5RAP2,CENPF,CHEK1,CHMP2A,CHMP4A,CHMP4B,CIB1,CKAP2,CLASP1,CLASP2,CORO1A,COR…
GOTERM_BP_ALL	intrinsic apoptotic signaling pathway in response to DNA damage	GO:0008630	42	35	3.65859	24.2808	0.000396411	ABL1,AEN,ATM,BAD,BAG6,BAK1,BAX,BCL2,BCL2L1,BCL2L11,BCL2L12,BCL2L2,BCL3,BOK,BRCA1,BRCA2,CASP2,CASP9,CD44,CD74,CDKN1A,CHEK2,CIDEB,CLU,CXCL12,DDIT4,DYRK2,E2F1,ELL3,EPHA2,ERCC6,FBXO18,FNIP2,HIPK1,HIPK2,HMOX1,HTRA2,IER3,IKBKE,ING2,KDM1A,MCL1,MIF,MLH1,MOAP1,MSH2,MSH6,MUC1,NFATC4,PGAP2,PHLDA3,PIAS4,PIK3R1,PMAIP1,PML,POLB,PPP2R5C,PRKDC,PYCARD,RAD9A,RPS27L,SFN,SHISA5,SIRT1,SNAI1,SNW1,ST20,TAF9,TAF9B,TMEM1…
GOTERM_BP_ALL	regulation of protein localization to plasma membrane	GO:1903076	65	51	2.6585	37.6297	0.000397765	ACSL3,AKT1,AP2M1,APPL1,ARF6,ARHGEF16,BCL2L1,CIB1,CLTC,CNST,CSK,DAB2,DLG1,EPHA2,EZR,GNB2L1,GOPC,HECTD1,ITGA3,ITGB1,KIF5B,LDLRAP1,LYPLA1,LYPLAL1,LZTFL1,NKD2,NUMB,PDPK1,PID1,PIK3R1,PKDCC,PLS1,PPFIA1,PPP2R5A,PRKCI,RANGRF,RER1,RHOG,RHOQ,SORBS1,SPTBN1,STX3,STX4,STX7,STX8,TMBIM1,TMEM59,VAMP4,VAMP8,VPS4A,VTI1B_x000D_
GOTERM_BP_ALL	fibroblast growth factor receptor signaling pathway	GO:0008543	311	209	1.50132	180.044	0.00042152	ADCY2,ADCY3,ADCY6,ADCY7,ADRBK1,AGO1,AGO2,AGO3,AGO4,AKAP9,AKT1,AKT1S1,ARAF,BAD,BRAF,BRAP,CALM1,CAMK2B,CAMK2D,CAMK2G,CASP9,CBL,CDKN1A,CDKN1B,CEP57,CHUK,CREB1,CSF2RB,CTGF,CTNNB1,CUL3,DAB2IP,DLG4,DSTYK,DUSP5,DUSP6,EGFR,ERBB2,ERBB3,FAM20C,FGF19,FGF4,FGFR1,FGFR2,FGFR3,FGFR4,FGFRL1,FIBP,FOXO1,FOXO3,FOXO4,FRS2,FRS3,FUZ,FYN,GAB1,GATA3,GPC1,GRB2,GRIN1,GRIN2D,GSK3A,GSK3B,HBEGF,HRAS,IL17RD,IL2RG,IQGAP1,IRS1,…
GOTERM_BP_ALL	mitotic sister chromatid segregation	GO:0000070	19	18	13.2191	10.963	0.000430327	ANAPC1,ANAPC10,ANAPC11,ANAPC2,ANAPC4,ANAPC5,ANAPC7,ATM,BECN1,BUB1,BUB1B,BUB3,CCNB1,CDC16,CDC20,CDC23,CDC26,CDC27,CDCA5,CDCA8,CENPE,CENPF,CEP57,CEP57L1,CHAMP1,CHMP1A,CHMP1B,CHMP2A,CHMP2B,CHMP4A,CHMP4B,CHMP5,CHMP6,CHMP7,CIT,CSNK2A1,CSNK2A2,CUL3,DIS3L2,DLGAP5,DSCC1,ESPL1,FBXO5,INO80,KATNB1,KIF14,KIF18A,KIF18B,KIF22,KIF2C,KIFC1,KLHL22,KNSTRN,KPNB1,MAD1L1,MAD2L1,MAD2L2,MAU2,NAA50,NCAPD2,NCAPD3,NCAPG,N…
GOTERM_BP_ALL	mitochondrial fusion	GO:0008053	19	18	13.1152	10.9995	0.00045506	AFG3L2,BAK1,BAX,BNIP3,CHCHD3,FIS1,GDAP1,MFF,MFN1,MFN2,MUL1,OMA1,OPA1,PARK2,PID1,STOML2,USP30,VAT1_x000D_
GOTERM_BP_ALL	positive regulation of mRNA catabolic process	GO:0061014	19	18	13.1152	10.9995	0.00045506	AGO2,BTG2,CNOT1,CNOT7,CNOT8,CPEB3,GTPBP1,NANOS1,NANOS2,NANOS3,PABPC1,PNPT1,POLR2G,TNRC6B,TOB1,ZC3HAV1,ZFP36,ZFP36L2_x000D_
GOTERM_BP_ALL	positive regulation of protein targeting to mitochondrion	GO:1903955	86	65	2.2599	49.787	0.00046226	ABLIM3,ACTL6A,ARIH2,ATG13,BAP1,CSNK2A2,CTSK,CYB5R1,DPH6,EPT1,FAM20B,FBXW7,FZD5,GLS2,GPHA2,GSK3A,HES1,HHAT,HPS4,HTRA2,HUWE1,IL9R,ITGAX,KAT2A,LEPROT,MICALL2,MIS18A,MRGPRE,NBPF3,NKAP,NMUR1,NPEPPS,NRG1,PDCD5,PEMT,PINK1,PLAGL2,POLR3A,PSMB7,PSMD8,RAC2,RHOU,RPL28,RUVBL1,SAE1,SH3GLB1,SLC17A9,SNIP1,SREBF2,STARD7,U2AF1,U2AF2,UBE2D3,UBE2J2,UBE2L3,UBL5,UGCG,USP36,VPS11,WBP11,WDR46,WDR75,ZBED3,ZBTB17,ZDHHC8_x…
GOTERM_BP_ALL	histone mRNA metabolic process	GO:0008334	14	14	Inf	8.10129	0.00047014	ATM,CPSF2,CPSF3,DCP2,EXOSC10,EXOSC4,LSM1,LSM10,LSM11,MTPAP,NCBP1,NCBP2,PAPD4,PAPD5,SLBP,SNRPB,SNRPD3,SNRPE,SNRPF,SNRPG,SSB,UPF1,XRN1,ZNF473_x000D_
GOTERM_BP_ALL	protein targeting to lysosome	GO:0006622	14	14	Inf	8.10486	0.00047305	AP3B1,AP3M1,GCC2,GNPTAB,GNPTG,HGS,NAGPA,NEDD4,RAB7A,SCARB2,SNX16,SORL1,WASH3P,ZFYVE16_x000D_
GOTERM_BP_ALL	positive regulation of transcription elongation from RNA polymerase II promoter	GO:0032968	14	14	Inf	8.10486	0.00047305	BRD4,CDC73,CTR9,EAPP,ELL,GTF2F1,GTF2F2,LEO1,MAP2K1,PAF1,RTF1,SUPT6H,TCEB1,WDR61_x000D_
GOTERM_BP_ALL	viral budding via host ESCRT complex	GO:0039702	14	14	Inf	8.10486	0.00047305	CHMP1B,CHMP2A,CHMP2B,CHMP3,CHMP4A,CHMP4B,CHMP6,MVB12A,PDCD6IP,SNF8,TSG101,VPS37B,VPS4A,VPS4B_x000D_
GOTERM_BP_ALL	histone H2A acetylation	GO:0043968	14	14	Inf	8.10486	0.00047305	ACTL6A,BRD8,DMAP1,EP400,EPC1,ING3,MEAF6,MORF4L1,MORF4L2,MSL3,RUVBL1,RUVBL2,TRRAP,YEATS4_x000D_
GOTERM_BP_ALL	endoplasmic reticulum unfolded protein response	GO:0030968	48	39	3.18233	27.7086	0.00049622	AARS,ACADVL,ADD1,AMFR,ARFGAP1,ASNA1,ASNS,ATF3,ATF4,ATF6,ATF6B,ATP6V0D1,BAK1,BAX,BBC3,BCL2L11,BFAR,CALR,CCND1,CDK5RAP3,COPS5,CREB3,CREB3L1,CREB3L2,CREB3L3,CREB3L4,CREBRF,CTDSP2,CTH,CUL7,CXXC1,DAB2IP,DCTN1,DDX11,DERL1,DERL2,DERL3,DNAJB11,DNAJB9,DNAJC3,EDEM1,EDEM2,EDEM3,EIF2AK2,EIF2AK3,EIF2AK4,EIF2S1,EXTL3,FKBP14,GFPT1,GNB2L1,GOSR2,GSK3A,HDGF,HERPUD1,HSP90B1,HSPA1A,HSPA5,HYOU1,KDELR3,KLHDC3,LMNA,MBT…
GOTERM_BP_ALL	regulation of transcription involved in G1/S transition of mitotic cell cycle	GO:0000083	27	24	5.83098	15.6308	0.000514618	BACH1,BRD4,CCNE1,CDC45,CDC6,CDK1,CDT1,DHFR,E2F1,E2F4,E2F6,E2F7,FBXO5,GFI1,HINFP,ID2,KLF11,NPAT,ORC1,PCNA,POLA1,RB1,RRM2,TYMS_x000D_
GOTERM_BP_ALL	vesicle coating	GO:0006901	23	21	7.66198	13.3077	0.000516771	AP2B1,AP2S1,ARCN1,ARF1,ARFGAP1,CALY,COPA,COPB1,COPB2,COPE,COPG1,COPZ1,CUL3,EPS15,FCHO1,FCHO2,GBF1,HIP1,HMP19,KLHL12,PICALM,PIK3C2A,PREB,SAR1B,SEC13,SEC16A,SEC23A,SEC24A,SEC24B,SEC24C,SEC24D,SEC31A,TMED10,TMED2,TMED9_x000D_
GOTERM_BP_ALL	nucleoside diphosphate metabolic process	GO:0009132	115	84	1.9795	66.5757	0.000519187	ADPGK,AK1,AK2,AK3,AK4,ALDOA,ALDOC,AMPD3,ARNT,BAD,BPGM,CARD11,CASK,CMPK1,CMPK2,DDIT4,DHTKD1,DLG1,DLG3,DLG4,DTYMK,ECD,ENO1,ENO2,ENO3,ENTPD2,ENTPD4,ENTPD5,ENTPD8,FBP1,GAPDH,GPI,GUK1,HDAC4,HIF1A,HK1,HK2,HK3,HKDC1,IER3,INS,INSR,LDHA,MAGI3,MLXIPL,MPP1,MPP2,MPP3,NCOR1,NME1,NME3,NME4,NME6,NME7,NUDT16,NUDT18,NUDT5,NUDT7,NUDT9,OGDH,OGT,PFKFB2,PFKFB3,PFKFB4,PFKL,PFKM,PFKP,PGAM1,PGK1,PGM1,PKLR,PKM,PPARA,PPP2…
GOTERM_BP_ALL	Golgi to plasma membrane transport	GO:0006893	48	39	3.16069	27.7881	0.000537191	ACSL3,AMN,ANK3,ARFGEF2,ARFRP1,BBS1,BBS2,BLZF1,CCDC22,CCDC93,CHIC2,CNST,COMMD1,CSK,DNM2,EXOC1,EXOC2,GNB2L1,GOLGA4,GOLGA7,GOLPH3,GOPC,KRT18,LLGL1,LYPLA1,LYPLAL1,MACF1,NSF,OPTN,OSBPL5,PKDCC,RAB10,RAB3IP,SPTBN1,STXBP6,SYS1,VAMP3,VAMP4,VAMP7_x000D_
GOTERM_BP_ALL	chromatin remodeling	GO:0006338	73	56	2.4142	42.1879	0.000559775	ACTB,ACTL6A,ACTR6,ACTR8,ANP32E,APITD1,ARID1A,ARID1B,ATRX,BAHD1,BAZ1A,BAZ1B,BAZ2A,BPTF,BRD4,CASC5,CBX3,CDKN2A,CENPA,CENPH,CENPI,CENPK,CENPL,CENPM,CENPN,CENPO,CENPP,CENPQ,CENPT,CENPV,CENPW,CHD1,CHD1L,CHD4,CHD8,CHEK1,CHRAC1,CTNNB1,DAXX,DMAP1,ESR1,GATAD2B,HDAC1,HDAC2,HDAC4,HDAC5,HELLS,HIST1H4A,HJURP,HMG20A,HMG20B,HMGA1,HMGA2,HMGB1,HMGB2,HMGB3,HMGXB4,HNRNPC,INO80,INO80C,ITGB3BP,KAT2A,KMT2B,MBD2,MBD3,M…
GOTERM_BP_ALL	DNA biosynthetic process	GO:0071897	76	58	2.36054	43.9304	0.00057131	ACD,ADIPOQ,ARRB2,BMPR2,CDKN1A,CENPF,CERS1,CHRAC1,CTGF,CTNNB1,CUL4A,CUL4B,DDB1,DKC1,DNAJC2,DTL,DUSP1,FGFR4,GJA1,GRHL2,ISG15,KIAA0101,KLF4,LIG1,LIG3,LIG4,LIN9,MAD2L2,MEN1,MYBBP1A,MYC,NOX4,NPLOC4,NVL,PAPD5,PAPD7,PARM1,PCNA,PDGFB,PDGFRB,PHB,PIF1,PINX1,PML,POLA1,POLA2,POLB,POLD1,POLD2,POLD3,POLD4,POLE,POLE2,POLE3,POLE4,POLG,POLG2,POLH,POLI,POLK,POLL,POLM,POLN,POLQ,POT1,PRKD2,RAD18,RBX1,RCHY1,REV1,REV3…
GOTERM_BP_ALL	regulation of protein targeting	GO:1903533	293	197	1.50295	169.623	0.000584114	ABLIM3,ACTL6A,AKAP1,AKT2,APC2,ARIH2,ATG13,ATPIF1,AXIN1,AXIN2,BAG4,BAMBI,BAP1,BCL3,BMP4,BMP7,BMPR1A,BNIP3L,C1QTNF3,C2CD5,CCDC22,CDH1,CDK5,CDK5R1,CDKN1A,CDKN2A,CHERP,CHP1,CIB1,CREB3,CSF3,CSNK2A2,CTSK,CYB5R1,DAB2,DAB2IP,DACT3,DDX58,DMAP1,DMTN,DPH6,DYRK2,ECT2,EGFR,EMD,EPT1,ERBB2,FAF1,FAM20B,FAM89B,FBXW11,FBXW7,FIS1,FLNA,FZD5,FZD7,G3BP2,GAS6,GDI1,GLS2,GNAQ,GPHA2,GSK3A,GSK3B,HAX1,HCLS1,HDAC3,HES1,HHAT,…
GOTERM_BP_ALL	protein peptidyl-prolyl isomerization	GO:0000413	41	34	3.54191	23.7357	0.000597862	CWC27,FKBP10,FKBP11,FKBP14,FKBP1A,FKBP2,FKBP3,FKBP4,FKBP5,FKBP7,FKBP8,FKBP9,FKBPL,NKTR,PIN1,PIN4,PPIA,PPIB,PPIC,PPID,PPIE,PPIF,PPIG,PPIH,PPIL1,PPIL2,PPIL3,PPIL4,PPP2R4,PPWD1,RANBP2,TTC9,TTC9B,TTC9C_x000D_
GOTERM_BP_ALL	lipoprotein biosynthetic process	GO:0042158	91	68	2.15868	52.6816	0.000603739	ABCA1,ALG5,APOA1,APOE,ATG12,ATG4A,ATG4B,ATG4C,ATG4D,ATG5,ATG7,DPM1,DPM2,DPM3,GOLGA7,GPAA1,HHAT,MPPE1,NMT1,NMT2,OAS2,PGAP1,PGAP2,PGAP3,PIGA,PIGB,PIGF,PIGG,PIGH,PIGK,PIGL,PIGM,PIGN,PIGO,PIGP,PIGQ,PIGS,PIGT,PIGU,PIGV,PIGW,PIGX,PIGY,PIGZ,PLAUR,PORCN,PPM1A,PPM1B,RAB3GAP1,SVIP,WDR45,WDR45B,WIPI1,WIPI2,ZDHHC12,ZDHHC16,ZDHHC17,ZDHHC18,ZDHHC19,ZDHHC23,ZDHHC24,ZDHHC3,ZDHHC4,ZDHHC5,ZDHHC6,ZDHHC7,ZDHHC8,ZDHH…
GOTERM_BP_ALL	intracellular transport of virus	GO:0075733	34	29	4.22846	19.6832	0.000607103	ALYREF,DDX39B,DERL1,DYNLT1,KPNA1,KPNA3,KPNB1,NMT2,NUP153,RAN,RPS27A,TAP1,TAP2,THOC1,THOC2,THOC5,THOC6,THOC7,TRIM15,TSG101,UBA52,UBB,UBC,VPS28,VPS37A,VPS37B,VPS37C,VPS37D,XPO1_x000D_
GOTERM_BP_ALL	single-organism metabolic process	GO:0044710	1359	798	1.20797	741.724	0.000628791	AAAS,AACS,AARS,AARS2,AARSD1,AASDH,AASDHPPT,ABAT,ABCA1,ABCA2,ABCA7,ABCB1,ABCB7,ABCC1,ABCC4,ABCC5,ABCC8,ABCD1,ABCD3,ABCD4,ABHD10,ABHD12,ABHD3,ABHD4,ABHD5,ABHD6,ABL1,ABL2,ACAA1,ACAA2,ACACA,ACACB,ACAD10,ACAD11,ACAD8,ACAD9,ACADM,ACADS,ACADSB,ACADVL,ACAT1,ACAT2,ACBD3,ACBD5,ACD,ACE,ACER3,ACIN1,ACLY,ACO1,ACO2,ACOT11,ACOT7,ACOT8,ACOX1,ACOX3,ACOXL,ACP5,ACP6,ACSF2,ACSF3,ACSL1,ACSL3,ACSL4,ACSM3,ACSS1,ACSS2,A…
GOTERM_BP_ALL	carbohydrate derivative metabolic process	GO:1901135	1110	693	1.23006	641.596	0.000642908	AATF,ABCA1,ABCA7,ABCC5,ABHD10,ABHD12,ACACA,ACACB,ACLY,ACOT7,ACP6,ADA,ADAMTS13,ADAMTS7,ADAMTSL4,ADCY2,ADCY3,ADCY6,ADCY7,ADK,ADM,ADNP,ADORA2A,ADORA2B,ADPGK,ADRA2C,ADSL,ADSS,AGER,AGRN,AHCY,AHCYL1,AHCYL2,AIPL1,AK1,AK2,AK3,AK4,AKR1B1,AKR1C3,AKR7A2,AKT1,ALDH5A1,ALDOA,ALDOC,ALG1,ALG11,ALG13,ALG14,ALG2,ALG3,ALG5,ALG6,ALG8,ALG9,AMD1,AMDHD2,AMPD2,AMPD3,AP2A1,APIP,APOBEC3A,APOBEC3C,APOBEC3F,APOBEC3G,APOBEC3…
GOTERM_BP_ALL	phospholipid biosynthetic process	GO:0008654	30	26	4.78161	17.3008	0.000655177	ABHD5,ACSL3,AGPAT1,AGPAT2,AGPAT3,AGPAT4,AGPAT5,AJUBA,ALG5,ALOX15,APOA1,ARF1,ARF3,ATM,CDIPT,CDS1,CDS2,CECR5,CEPT1,CHAT,CHKA,CHKB,CHPT1,CPNE1,CPNE3,CPNE6,CPNE7,CRLS1,DGAT1,DGAT2,DGKE,DHDDS,DOLK,DOLPP1,DPM1,DPM2,DPM3,EPT1,ETNK1,FABP5,FADS1,FAR1,FDPS,FIG4,FITM1,GGPS1,GNPAT,GPAA1,GPAM,GPAT2,GPCPD1,GPD1L,HADHA,HADHB,HEXB,IDH1,IDI1,IMPA1,INPP4A,INPP5D,INPP5E,INPP5J,INPP5K,INPPL1,ISYNA1,LCLAT1,LPCAT1,LPC…
GOTERM_BP_ALL	Notch signaling pathway	GO:0007219	206	142	1.62307	119.257	0.000676249	AAK1,ADAM10,ADAM17,AGO1,AGO2,AGO3,AGO4,AGXT,ANXA4,APH1A,APH1B,APP,ARRB2,B4GALT1,BCL6,BMP2,BMP7,C3orf17,CCNC,CCND1,CD46,CDK6,CDK8,CDKN1B,CHAC1,CREB1,CREBBP,CUL1,DLK2,DLL1,DLL3,DTX2,DTX4,E2F1,E2F3,EGFL7,EPN1,EPN2,ERH,FBXW7,FURIN,GALNT11,GATA2,GMDS,GOT1,HDAC1,HDAC10,HDAC3,HDAC5,HDAC7,HES1,HES5,HES7,HEYL,HIF1A,HIF1AN,HNF1B,IFT172,IFT74,IFT88,IL6ST,ITCH,ITGB1BP1,JAG1,JAG2,KRT19,LFNG,LLGL1,LLGL2,MAML1,…
GOTERM_BP_ALL	protein modification by small protein removal	GO:0070646	131	94	1.85747	75.8183	0.000679021	ASXL1,ATXN3,ATXN7,ATXN7L3,BABAM1,BAP1,BRCC3,COPS2,COPS3,COPS4,COPS5,COPS6,COPS7A,COPS7B,COPS8,DNAJB2,EIF3F,ENY2,FAM76A,FAM76B,GPS1,ITCH,KAT2A,MYSM1,OTUB1,OTUB2,OTUD1,OTUD3,OTUD4,OTUD5,OTUD7B,PARK7,PSMD14,SART3,SENP1,SENP2,SENP3,SENP5,SENP6,SENP8,STAMBP,SUPT3H,TAF10,TOR1A,TRIM21,TRRAP,UBXN1,UCHL3,UCHL5,UIMC1,USP1,USP10,USP11,USP12,USP13,USP14,USP15,USP16,USP17L10,USP19,USP2,USP20,USP21,USP22,USP24…
GOTERM_BP_ALL	negative regulation of protein complex assembly	GO:0031333	108	79	1.98959	62.5232	0.000700325	ADD1,ADD2,ANKRD27,ARFGEF1,BBS4,BCL11A,BIRC2,CAPG,CAPZA1,CAPZA2,CAPZB,CDC42,CLU,CRBN,CTNNBIP1,DDX3X,DMTN,DNAJC15,EIF4EBP1,EML2,EPS8,FAM21C,FKBP4,GSK3B,GSN,HIST3H3,HMGB1,INPP5J,INS,INSIG1,KANK1,KIF14,LCMT1,LMO4,LRRC16A,MAP3K7,MAPRE1,MKKS,MYADM,PARK7,PEX14,PEX5,PFN1,PFN2,PMEPA1,PPM1A,PRKCD,PRKCZ,PSEN2,RAF1,RDX,SAR1A,SIRT2,SNCA,SORL1,SPTAN1,SPTB,SPTBN1,SPTBN2,SPTBN4,SRC,STMN1,STMN2,SVIP,TBCD,THRA,TMC…
GOTERM_BP_ALL	hexose transport	GO:0008645	145	103	1.79228	83.9432	0.000704847	AAAS,ADIPOQ,ADIPOR2,AKT1,AKT2,APPL1,ARPP19,ASPSCR1,BRAF,C2CD5,CAPN10,CLTCL1,CREBL2,EZR,FABP5,FAM132A,FGF19,G6PC3,GH1,GRB10,GSK3A,HK1,HK2,HK3,HNF1A,INPP5K,INS,INSR,IRS1,IRS2,KLF15,LMBRD1,M6PR,MAPK14,MET,MGEA5,NFE2L2,NGFR,NUP107,NUP133,NUP153,NUP155,NUP160,NUP188,NUP205,NUP210,NUP214,NUP35,NUP37,NUP43,NUP50,NUP54,NUP62,NUP85,NUP88,NUP93,NUP98,NUPL2,OSBPL8,PEA15,PID1,PIK3R1,PIK3R2,PIK3R3,PLS1,POM121…
GOTERM_BP_ALL	glycerolipid metabolic process	GO:0046486	350	232	1.44074	202.622	0.000705549	ABHD12,ABHD3,ABHD5,ABHD6,ACACA,ACLY,ACP6,ACSL1,ACSL3,ACSL4,AGK,AGPAT1,AGPAT2,AGPAT3,AGPAT4,AGPAT5,AJUBA,ALDH5A1,ALG5,ALOX15,ANG,APOA1,APOBR,APOC1,APOE,ARF1,ARF3,ATG14,ATM,BPNT1,CAV1,CCNC,CDIPT,CDK8,CDS1,CDS2,CECR5,CEPT1,CHAT,CHKA,CHKB,CHPT1,CNEP1R1,CPNE1,CPNE3,CPNE6,CPNE7,CPT1A,CRLS1,CTDNEP1,DBI,DGAT1,DGAT2,DGKD,DPM1,DPM2,DPM3,ELOVL1,ELOVL5,ELOVL6,ELOVL7,EPT1,ETNK1,FABP5,FABP6,FAR1,FASN,FBXW7,FIG…
GOTERM_BP_ALL	positive regulation of protein ubiquitination	GO:0031398	78	59	2.2844	45.0066	0.000720183	AIMP2,ANAPC1,ANAPC10,ANAPC11,ANAPC2,ANAPC4,ANAPC5,ANAPC7,APITD1,ARRB2,ARRDC3,ARRDC4,AXIN1,BCL10,BIRC2,BMI1,BRCA1,BTRC,CAV1,CCDC22,CCNB1,CDC14B,CDC16,CDC20,CDC23,CDC26,CDC27,CDK1,CDK5RAP3,CDK9,CHFR,CLU,COMMD1,CTR9,CUL1,DCUN1D1,DCUN1D2,DCUN1D3,DCUN1D4,DCUN1D5,DERL1,DNAJA3,DNAJB2,FANCI,FBXO22,FBXO5,FBXW7,FGFR3,FKBP1A,FZR1,HAMP,HSPA5,HSPBP1,MALT1,MASTL,MTA1,NDFIP1,NDFIP2,NDNL2,PARK2,PAXIP1,PELI1,PHF2…
GOTERM_BP_ALL	regulation of DNA repair	GO:0006282	37	31	3.77387	21.4036	0.000727775	APEX1,AXIN2,BABAM1,BRCA1,BRCC3,BRE,CBX8,CDK9,CEBPG,CHEK1,CUL4A,DEK,EGFR,ERCC8,EYA3,FAM175A,FIGNL1,FOXM1,H2AFX,HMGA2,HMGB1,IER3,MGMT,NUDT16,OGG1,OTUB1,PARP1,PARPBP,PCNA,PML,POLH,POLQ,PPP4C,PPP4R2,RAD51,RAD51AP1,RAD52,RIF1,RNF169,RNF8,RPA2,RPS3,RTEL1,SETMAR,SIRT1,SIRT6,TERF2,TERF2IP,TMEM161A,TRIM28,TRIP12,UBE2N,UBE2V1,UBE2V2,UBR5,UIMC1,USP1,WHSC1_x000D_
GOTERM_BP_ALL	ubiquitin-dependent protein catabolic process via the multivesicular body sorting pathway	GO:0043162	18	17	12.3853	10.4205	0.000747988	HDAC6,MVB12A,MVB12B,NDFIP1,NEDD4,PTPN23,RNF126,SNF8,TOM1L1,TSG101,UBAP1,VPS25,VPS28,VPS36,VPS37A,VPS4A,VPS4B_x000D_
GOTERM_BP_ALL	peroxisomal transport	GO:0043574	18	17	12.3853	10.4205	0.000747988	ABCD1,LONP2,PEX1,PEX10,PEX12,PEX13,PEX14,PEX16,PEX19,PEX2,PEX26,PEX3,PEX5,PEX6,PEX7,RAB8B,ZFAND6_x000D_
GOTERM_BP_ALL	centrosome localization	GO:0051642	18	17	12.3853	10.4205	0.000747988	ASPM,ASUN,AURKA,DLG1,DYNC1LI2,EZR,IFT20,NDE1,NDEL1,NIN,NUBP1,PAFAH1B1,PARD3,PLXNA2,SUN2,SYNE2,TBCCD1_x000D_
GOTERM_BP_ALL	regulation of cytokinesis	GO:0032465	96	71	2.07366	55.5762	0.00076503	ADAM17,AKT1,AURKA,AURKB,BBS4,BECN1,BIRC6,BRCA2,CALM1,CCNC,CCND1,CCND2,CCND3,CCNH,CCNK,CCNL1,CCNL2,CCNT1,CCNT2,CCNY,CCP110,CDC25B,CDC42,CDC6,CDKN1A,CENPV,CETN2,CIT,CSPP1,CUL3,CXCR5,E2F7,E2F8,ECT2,EGFR,FAM58A,FAM58BP,GIPC1,GIT1,IGF1R,KIF14,KIF20B,KIF23,KIF3B,KLHL21,PDGFB,PDXP,PIK3C3,PIK3R4,PIM1,PIN1,PKD2,PKN2,PKP4,PLK3,PRPF40A,PSMD10,PSRC1,RACGAP1,RHOA,RXFP3,SDCCAG3,SH3GLB1,SPAST,SPDYA,STIL,STOX1,S…
GOTERM_BP_ALL	regulation of proteasomal ubiquitin-dependent protein catabolic process	GO:0032434	13	13	Inf	7.49259	0.000771667	AKT1,ANAPC1,ANAPC10,ANAPC11,ANAPC15,ANAPC2,ANAPC4,ANAPC5,ANAPC7,ANKIB1,ARAF,ARIH1,ARIH2,ATM,ATRAID,AURKA,AXIN1,BAG5,BAG6,BCAP31,BUB1,BUB1B,BUB3,CAV1,CCNB1,CDC16,CDC20,CDC23,CDC26,CDC27,CDC6,CENPE,CENPF,CHFR,CLU,COMMD1,CSNK1D,CSNK1E,CSNK2A1,CSNK2A2,CUL3,DAB2,DAB2IP,DLGAP5,DNAJB2,DUSP1,DVL1,DYNC1LI1,ESPL1,FBXO22,FHIT,GCLC,GEN1,GIPC1,GLMN,GNA12,GNB2L1,GSK3B,HERPUD1,HFE,HSP90AB1,HSPBP1,KEAP1,KLHL22,L…
GOTERM_BP_ALL	lipid oxidation	GO:0034440	93	69	2.09908	53.8394	0.000777907	ABCD1,ABCD3,ACAA1,ACACB,ACAD10,ACAD11,ACAD8,ACAD9,ACADM,ACADS,ACADSB,ACADVL,ACOT8,ACOX1,ACOX3,ACOXL,ADIPOQ,ADIPOR1,ADIPOR2,AKT1,AKT2,AMACR,BDH2,CPT1A,CPT1C,CPT2,CRAT,CROT,CYGB,CYP4V2,DECR1,ECH1,ECHS1,ECI1,ECI2,ETFA,ETFDH,GCDH,HACL1,HADH,HADHA,HADHB,HSD17B4,IRS1,IRS2,IVD,LONP2,MAPK14,MCEE,MLYCD,MMAA,MTOR,MUT,PCCA,PCCB,PEX13,PEX2,PEX7,PHYH,POR,PPARA,PPARD,PRKAA1,PRKAG2,SCP2,SESN2,SLC25A17,SLC27A2,T…
GOTERM_BP_ALL	positive regulation of TOR signaling	GO:0032008	26	23	5.58743	15.0519	0.000796459	GAS6,GOLPH3,HDAC3,LAMTOR1,LAMTOR2,LAMTOR3,LAMTOR4,LAMTOR5,MIOS,MLST8,RHEB,RICTOR,RPTOR,RRAGA,RRAGB,RRAGC,RRAGD,SEC13,SEH1L,SLC38A9,WDR24,WDR59,XBP1_x000D_
GOTERM_BP_ALL	regulation of cellular senescence	GO:2000772	26	23	5.58743	15.0519	0.000796459	ABL1,ARNTL,BCL2L12,BCL6,BMPR1A,CDK6,CDKN2A,HMGA1,HMGA2,ING2,NEK4,NEK6,NUAK1,PNPT1,PRKDC,RSL1D1,SIRT1,TERF2,TERT,TP53,YPEL3,ZKSCAN3,ZNF277_x000D_
GOTERM_BP_ALL	transition metal ion homeostasis	GO:0055076	136	97	1.81735	78.7329	0.000797094	ABCB6,ABCB7,ACO1,AP3D1,APLP2,APP,ARF1,ATOX1,ATP2C1,ATP6AP1,ATP6V0A1,ATP6V0A2,ATP6V0B,ATP6V0C,ATP6V0D1,ATP6V0E1,ATP6V0E2,ATP6V1A,ATP6V1B2,ATP6V1C1,ATP6V1D,ATP6V1E1,ATP6V1E2,ATP6V1F,ATP6V1G1,ATP6V1H,ATP7A,ATP7B,B2M,BDH2,CCDC22,COMMD1,CUTC,EIF2AK1,FBXL5,FECH,FLVCR1,FTH1,FTL,FXN,HAMP,HEPH,HFE,HIF1A,HMOX1,HMOX2,HTT,HYAL2,IREB2,ISCU,LCK,MCOLN1,MFI2,MT2A,MYC,NDFIP1,NEO1,NUBP1,PARK2,PICALM,SCARA5,SCO1,SC…
GOTERM_BP_ALL	alpha-amino acid biosynthetic process	GO:1901607	75	57	2.31111	43.4189	0.000804369	AASDHPPT,ADI1,AGXT,AHCY,ALDH18A1,ALDH4A1,APIP,ASL,ASNS,ASNSD1,ASS1,ATIC,ATP2B4,CAD,CARNS1,CBS,CTH,DHFR,DHPS,ENOPH1,FPGS,GAMT,GART,GCH1,GGT1,GLS,GLS2,GLUD1,GLUD2,GLUL,GOT1,GOT2,MRI1,MTAP,MTHFD1,MTHFD2,MTHFD2L,MTHFR,MTHFS,MTR,MTRR,NAGS,OAT,PADI2,PADI4,PARK7,PHGDH,PLOD1,PSAT1,PSPH,PYCR1,PYCR2,PYCRL,SEPHS2,SHMT1,SHMT2,THNSL1_x000D_
GOTERM_BP_ALL	regulation of molecular function	GO:0065009	243	163	1.54429	138.659	0.000807668	ABCA7,ABCE1,ABHD5,ABI1,ABL1,ABL2,ABR,ACAP2,ACAP3,ACD,ACE,ACSL1,ACTN4,ACVR2A,ACVR2B,ADAM15,ADAM17,ADAM8,ADAM9,ADAP1,ADAR,ADARB1,ADCY2,ADCY3,ADCY6,ADCY7,ADD1,ADD2,ADIPOQ,ADNP,ADORA1,ADORA2A,ADORA2B,ADRA2B,ADRA2C,ADRBK1,ADRM1,AES,AGAP1,AGAP2,AGAP3,AGAP4,AGAP6,AGAP9,AGER,AGFG1,AGFG2,AGRN,AHCYL1,AHNAK,AHSA1,AHSA2,AIDA,AIFM1,AIP,AJUBA,AKAP13,AKAP7,AKAP9,AKIRIN2,AKT1,AKT1S1,AKT2,AKTIP,ALS2,ALS2CL,AMBRA1…
GOTERM_BP_ALL	negative regulation of response to endoplasmic reticulum stress	GO:1903573	13	13	Inf	7.51969	0.00080879	BFAR,CREB3,CREB3L1,CREBRF,DERL2,DERL3,DNAJC3,ERLEC1,GNB2L1,GRINA,HERPUD1,HSPA1A,HYOU1,NCK1,NCK2,OPA1,OS9,PARK2,PARK7,PPP1R15A,PPP1R15B,PTPN1,SVIP,SYVN1,TMBIM6,TXNDC12,UBAC2,UBE2G2,UBE2J1,UBXN1,USP14,USP25,VIMP,WFS1,XBP1,YOD1_x000D_
GOTERM_BP_ALL	ubiquinone biosynthetic process	GO:0006744	13	13	Inf	7.52594	0.000817594	ADCK3,COQ2,COQ3,COQ4,COQ5,COQ6,COQ7,COQ9,FDXR,NDUFA9,PDSS1,PDSS2,UBIAD1_x000D_
GOTERM_BP_ALL	COPI coating of Golgi vesicle	GO:0048205	13	13	Inf	7.52594	0.000817594	ARCN1,ARF1,ARFGAP1,COPA,COPB1,COPB2,COPE,COPG1,COPZ1,GBF1,TMED10,TMED2,TMED9_x000D_
GOTERM_BP_ALL	negative regulation of intrinsic apoptotic signaling pathway in response to DNA damage by p53 class mediator	GO:1902166	13	13	Inf	7.52594	0.000817594	BCL2L12,CD44,CD74,ELL3,ING2,KDM1A,MIF,MUC1,SIRT1,TAF9,TAF9B,TRIAP1,ZNF385A_x000D_
GOTERM_BP_ALL	Notch receptor processing	GO:0007220	22	20	7.28672	12.7362	0.000828966	ADAM10,ADAM17,APH1A,APH1B,DLL1,GALNT11,JAG1,JAG2,NCSTN,NOTCH1,NOTCH2,NOTCH3,NOTCH4,PSEN1,PSEN2,PSENEN,RPS27A,UBA52,UBB,UBC_x000D_
GOTERM_BP_ALL	regulation of spindle organization	GO:0090224	22	20	7.28672	12.7362	0.000828966	AURKA,AURKB,BORA,CCNB1,CHMP1A,CHMP1B,CHMP2A,CHMP2B,CHMP4B,CHMP5,PARP3,PLK1,PSRC1,RNF4,SBDS,SENP6,SYNE4,TPR,TPX2,VPS4B_x000D_
GOTERM_BP_ALL	response to UV	GO:0009411	53	42	2.79874	30.6195	0.000839966	ACTR5,AKT1,ATR,AURKB,BAK1,BAX,BCL2,BCL3,BRCA2,BRSK1,CASP3,CASP9,CCND1,CDC25A,CDKN1A,CERS1,CHEK1,CIRBP,CREBBP,CUL4B,DCUN1D3,DDB1,DDB2,DTL,EGFR,ERCC1,ERCC2,ERCC3,ERCC4,ERCC6,ERCC8,FBXW7,FECH,FEN1,GPX1,GTF2H2,HIST3H2A,HMGN1,HUS1,HYAL1,HYAL2,INO80,KIAA0101,MAP2K7,MAP3K4,MAP4K3,MAPK8,MAPK9,MC1R,MEN1,MME,MSH2,MSH6,MYC,N4BP1,NEDD4,NFATC4,NOC2L,PBK,PCNA,PIK3R1,PMAIP1,PML,POLD1,POLH,POLI,PPID,PRKAA1,PTPRK…
GOTERM_BP_ALL	regulation of macromolecule metabolic process	GO:0060255	218	144	1.56788	121.185	0.000956172	AAMDC,AARS,AARSD1,AATF,ABCA2,ABCA7,ABCF1,ABHD14B,ABI1,ABL1,ABL2,ABLIM1,ABLIM3,ABT1,ACAD8,ACD,ACE,ACIN1,ACO1,ACSL1,ACTA1,ACTL6A,ACTN1,ACTN4,ACTR5,ACTR6,ACTR8,ACVR1,ACVR1B,ACVR2A,ACVR2B,ADAM17,ADAM8,ADAM9,ADAR,ADARB1,ADCY2,ADCY3,ADCY6,ADCY7,ADIPOQ,ADIRF,ADM2,ADNP,ADNP2,ADORA1,ADORA2B,ADRA1B,ADRA2B,ADRA2C,ADRM1,AEBP1,AEBP2,AES,AFF1,AFF4,AGAP2,AGER,AGO1,AGO2,AGO3,AGO4,AGRN,AHCTF1,AHCYL1,AHI1,AHNAK,AH…
GOTERM_BP_ALL	antigen processing and presentation of peptide or polysaccharide antigen via MHC class II	GO:0002504	98	72	2.02191	56.734	0.000968154	ACTR1A,ACTR1B,AP1B1,AP1G1,AP1M1,AP1M2,AP1S1,AP1S2,AP1S3,AP2A1,AP2A2,AP2B1,AP2M1,AP2S1,ARF1,CANX,CD74,CENPE,CLTA,CLTC,CTSD,DCTN1,DCTN2,DCTN3,DCTN4,DCTN5,DCTN6,DNM2,DYNC1H1,DYNC1I2,DYNC1LI2,DYNC2LI1,DYNLL1,DYNLL2,HLA-DPA1,HLA-DPB1,HLA-DQB1,HLA-DRB1,HLA-DRB4,IFI30,KIF11,KIF15,KIF18A,KIF22,KIF23,KIF2A,KIF2C,KIF3A,KIF3B,KIF3C,KIF4A,KIF5A,KIFAP3,KLC1,KLC2,LGMN,OSBPL1A,PYCARD,RAB7A,RACGAP1,RILP,SAR1B,SE…
GOTERM_BP_ALL	negative regulation of chromatin modification	GO:1903309	43	35	3.1902	24.8935	0.000978045	ASF1A,ATAD2,ATAD2B,ATG5,ATG7,BCOR,BRCA1,CTBP1,DNMT1,DNMT3B,H2AFY,HMGA1,JARID2,KDM1A,KDM3A,KDM5A,MECP2,MSX2,MTF2,NOC2L,OTUB1,PAX5,PHF1,PHF2,PHF8,SET,SIN3A,SIRT1,SKI,SNCA,SUPT6H,TAF7,TRIP12,UBE2B,UBR5_x000D_
GOTERM_BP_ALL	protein phosphorylation	GO:0006468	1319	814	1.2013	760.524	0.000990166	AAK1,AATK,ABCA7,ABI1,ABI2,ABL1,ABL2,ACE,ACSL1,ACVR1,ACVR1B,ACVR2A,ACVR2B,ADAM10,ADAM17,ADAM8,ADAM9,ADAR,ADARB1,ADCK1,ADCK2,ADCK4,ADCK5,ADCY2,ADCY3,ADCY6,ADCY7,ADIPOQ,ADM2,ADNP,ADORA1,ADORA2B,ADRA1B,ADRA2B,ADRA2C,ADRBK1,ADRBK2,AGER,AIDA,AJUBA,AKAP13,AKAP9,AKT1,AKT1S1,AKT2,AKTIP,ALOX15,ALS2,AMHR2,ANG,ANKRD54,ANXA2,APIP,APLP2,APOA1,APOE,APP,ARAF,ARHGAP8,ARHGEF2,ARHGEF5,ARL2BP,ARL6IP5,ARRB2,ASH1L,ATF…
GOTERM_BP_ALL	translation	GO:0006412	45	36	3.03524	25.6147	0.000993876	AARS,AARS2,AARSD1,ABCF1,ABTB1,ACO1,AGO1,AGO2,AGO3,AGO4,AIMP1,AIMP2,AIRE,AKT1,AKT2,ANG,APP,ATXN2,AURKAIP1,BCL3,BTG2,C12orf65,C1QBP,CALR,CAPRIN1,CAPRIN2,CARS,CARS2,CASC3,CDC123,CDK4,CDKAL1,CELF1,CHCHD1,CIRBP,CNOT1,CNOT10,CNOT11,CNOT2,CNOT3,CNOT6,CNOT6L,CNOT7,CNOT8,COA1,COA3,COPS5,CPEB3,CPEB4,CTIF,DALRD3,DAP3,DAPK1,DAPK3,DARS,DARS2,DDOST,DDX1,DDX3X,DDX6,DENR,DHPS,DHX29,DNAJC1,DTD1,DTD2,EARS2,EEF1A1,…
GOTERM_BP_ALL	toll-like receptor 2 signaling pathway	GO:0034134	77	58	2.2278	44.5767	0.00106893	ATF1,ATF2,CHUK,CREB1,CYBA,DUSP3,DUSP4,DUSP6,ELK1,F2RL1,FOS,IKBKB,IKBKG,IRAK1,IRAK2,IRAK4,JUN,LYN,MAP2K1,MAP2K4,MAP2K6,MAP2K7,MAP3K1,MAP3K7,MAPK1,MAPK11,MAPK14,MAPK3,MAPK8,MAPK9,MAPKAPK2,MAPKAPK3,MEF2A,MYD88,NFKB1,NFKBIA,NFKBIB,NOD1,PELI1,PIK3AP1,PPP2R5D,RELA,RIPK2,RPS27A,RPS6KA1,RPS6KA2,RPS6KA3,RPS6KA5,TAB1,TAB2,TAB3,TNIP2,TRAF6,UBA52,UBB,UBC,UBE2N,UBE2V1_x000D_
GOTERM_BP_ALL	negative regulation of cell cycle process	GO:0010948	55	43	2.65095	31.6512	0.00109327	ANAPC1,ANAPC10,ANAPC11,ANAPC15,ANAPC2,ANAPC4,ANAPC5,ANAPC7,ATF5,ATM,AURKAIP1,AURKB,BCL2,BLM,BMP4,BMP7,BRCA1,BRD4,BRD7,BUB1,BUB1B,BUB3,C10orf99,CASP2,CAST,CCNA2,CCNB1,CCND1,CCNF,CCNK,CDC16,CDC20,CDC23,CDC26,CDC27,CDC5L,CDC73,CDK1,CDK2,CDK4,CDK5RAP2,CDK5RAP3,CDK9,CDKN1A,CDKN1B,CENPF,CHEK1,CHEK2,CHMP2A,CRADD,CSNK2A1,CSNK2A2,CTDSP1,CTDSP2,CTDSPL,DAB2IP,DDX39B,DGKZ,DUSP1,DYNC1LI1,E2F7,E2F8,ESPL1,EZH2,…
GOTERM_BP_ALL	cellular response to peptide hormone stimulus	GO:0071375	482	312	1.3462	279.039	0.00109531	ADAM17,ADCY2,ADCY3,ADCY6,ADCY7,ADIPOQ,ADIPOR1,AKAP1,AKAP9,AKT1,AKT1S1,AKT2,AP3S1,APPL1,APRT,ARAF,ASS1,ATP6AP1,ATP6V0A1,ATP6V0A2,ATP6V0B,ATP6V0C,ATP6V0D1,ATP6V0E1,ATP6V0E2,ATP6V1A,ATP6V1B2,ATP6V1C1,ATP6V1D,ATP6V1E1,ATP6V1E2,ATP6V1F,ATP6V1G1,ATP6V1H,BAIAP2,BAIAP2L1,BAIAP2L2,BCAR1,BRAF,BRAP,C2CD5,CAB39,CAB39L,CALM1,CAMK2B,CAMK2D,CAMK2G,CAPN10,CAV1,CDK2,CSF2RB,CSK,CUL3,DAB2IP,DENND4C,DLG4,DUSP5,DUSP6…
GOTERM_BP_ALL	negative regulation of cytoplasmic transport	GO:1903650	109	79	1.92299	63.1021	0.00110751	AKAP1,APC2,AXIN2,BAG4,BARD1,BCL2,BMP7,C1QTNF3,CCDC22,CDK5,CHP1,CREB3,CSK,DAB2IP,DACT3,DERL2,DERL3,DYRK2,EMD,ERLEC1,FAF1,FAM89B,FBXW11,FCRL5,G3BP2,GAS6,GOPC,GSK3B,INSIG1,KEAP1,LITAF,LYPLA1,LYPLAL1,MTOR,MXI1,NF1,NFKBIA,NFKBIB,NFKBIE,NFKBIL1,NOS1,NOV,NUP153,OS9,PARK7,PARP10,PBLD,PDE2A,PKD2,PKDCC,PKIA,PKIG,PPM1A,PPM1B,PSMD10,RAB23,RANGAP1,SAR1A,SFRP5,SLC9A3R1,SNX12,SNX3,SOX4,SRI,SUFU,SVIP,TACC3,THRA,…
GOTERM_BP_ALL	regulation of cell death	GO:0010941	882	551	1.24482	507.203	0.00114591	AAMDC,AARS,AATF,ABL1,ABL2,ABR,ACAA2,ACIN1,ACTN1,ACTN4,ACVR1,ADA,ADAM17,ADAM8,ADAMTSL4,ADAR,ADIPOQ,ADM,ADNP,ADNP2,ADORA1,AES,AGAP2,AGER,AGRN,AHI1,AIFM1,AIFM2,AIMP2,AIPL1,AKAP13,AKR1C3,AKT1,AKT1S1,AKT2,ALX4,AMBRA1,AMIGO2,ANKRD13C,ANKRD9,ANO6,ANP32B,ANXA1,ANXA4,ANXA5,APBB1,APBB2,APH1A,APH1B,API5,APIP,APOE,APOPT1,ARAF,AREL1,ARF4,ARHGAP4,ARHGDIA,ARHGEF11,ARHGEF12,ARHGEF16,ARHGEF17,ARHGEF18,ARHGEF2,ARH…
GOTERM_BP_ALL	transcription from RNA polymerase III promoter	GO:0006383	49	39	2.846	28.3595	0.00115403	BDP1,BRCA1,BRF1,BRF2,CHD8,CRCP,ELL,ERBB2,GTF3A,GTF3C1,GTF3C2,GTF3C3,GTF3C4,GTF3C5,GTF3C6,IVNS1ABP,MAF1,MTOR,NAB2,POLR1C,POLR1D,POLR2E,POLR2F,POLR2H,POLR2K,POLR2L,POLR3A,POLR3B,POLR3D,POLR3F,POLR3H,POLR3K,POU2F1,PRDX5,RPTOR,SNAPC1,SNAPC2,SNAPC3,SNAPC4,SNAPC5,TBP,TROVE2,ZC3H8,ZNF143,ZNF76_x000D_
GOTERM_BP_ALL	purine ribonucleoside monophosphate biosynthetic process	GO:0009168	25	22	5.35554	14.4598	0.0012071	ADA,ADK,ADSL,ADSS,AK1,AK2,AK3,AK4,ALDOA,AMPD2,AMPD3,APRT,ATIC,ATP5A1,ATP5B,ATP5C1,ATP5D,ATP5E,ATP5F1,ATP5G1,ATP5G2,ATP5G3,ATP5H,ATP5I,ATP5J,ATP5J2,ATP5L,ATP5O,ATP5S,ATP6V0A1,ATP6V0A2,CHCHD10,GART,GBAS,GMPS,HPRT1,IMPDH1,IMPDH2,PAICS,PFAS,PID1,PINK1,PKLR,PKM,PPAT,PRKAG2,PRPS1,PRPS2,SLC25A13,STAT3,STOML2,SURF1,TCIRG1,VCP,VPS9D1_x000D_
GOTERM_BP_ALL	microtubule anchoring	GO:0034453	17	16	11.6762	9.8343	0.0012127	AURKB,BBS4,BECN1,BICD2,BRCA2,BUB3,CAMSAP3,CASC5,CCNB1,CDC42,CENPE,CEP350,CEP57,CEP57L1,CHAMP1,CLASP1,CLASP2,DAG1,ECT2,FGFR1OP,FOPNL,GCC2,HOOK3,KNSTRN,NDC80,NEK2,NIN,PCM1,PEX14,RACGAP1,RB1,RCC2,SEH1L,SGOL1,SIRT2,SPAG5,ZNF207_x000D_
GOTERM_BP_ALL	cell separation after cytokinesis	GO:0000920	17	16	11.6555	9.84162	0.00122615	CEP55,CHMP1A,CHMP1B,CHMP2A,CHMP2B,CHMP3,CHMP4A,CHMP4B,CHMP5,CHMP6,CHMP7,KIF20A,MITD1,PDCD6IP,VPS4A,VPS4B_x000D_
GOTERM_BP_ALL	establishment of protein localization to peroxisome	GO:0072663	17	16	11.6555	9.84162	0.00122615	LONP2,PEX1,PEX10,PEX12,PEX13,PEX14,PEX16,PEX19,PEX2,PEX26,PEX3,PEX5,PEX6,PEX7,RAB8B,ZFAND6_x000D_
GOTERM_BP_ALL	anterograde axon cargo transport	GO:0008089	25	22	5.34394	14.473	0.00122744	AP3B1,AP3D1,AP3M1,AP3M2,AP3S1,AP3S2,BLOC1S1,BLOC1S2,BLOC1S3,BLOC1S4,BLOC1S5,BLOC1S6,DTNBP1,HAP1,KIF1A,KIF1B,KIF3B,KIF4A,RAB21,SNAPIN,SOD1,SPG7_x000D_
GOTERM_BP_ALL	negative regulation of intrinsic apoptotic signaling pathway	GO:2001243	55	43	2.61895	31.8133	0.00126109	AKT1,ARHGEF2,BAG5,BCL2,BCL2L1,BCL2L12,BCL2L2,CD44,CD74,CLU,CREB3,CREB3L1,CXCL12,DDX3X,ELL3,FIGNL1,G2E3,GPX1,GRINA,HERPUD1,HIF1A,HSPA1A,HSPB1,HTRA2,HYOU1,ING2,INS,IVNS1ABP,KDM1A,MCL1,MIF,MUC1,NDUFA13,NDUFS3,NFE2L2,NOC2L,NOL3,NONO,OPA1,PARK2,PARK7,PARL,PGAP2,PINK1,PLAUR,PPIF,PTPN1,PTTG1IP,RRM2B,RRN3,SIRT1,SNAI1,SRC,ST20,SYVN1,TAF9,TAF9B,TMBIM6,TMEM161A,TPT1,TRAP1,TRIAP1,TRIM32,TXNDC12,URI1,USP47,VD…
GOTERM_BP_ALL	negative regulation of protein ubiquitination	GO:0031397	42	34	3.12509	24.2281	0.00127717	ABL1,ANAPC1,ANAPC10,ANAPC11,ANAPC15,ANAPC2,ANAPC4,ANAPC5,ANAPC7,ARRB2,ATG5,ATM,BAG5,BUB1,BUB1B,BUB3,CAV1,CCNB1,CDC16,CDC20,CDC23,CDC26,CDC27,CDK5,CDKN2A,CENPF,CHP1,CRY1,DNAJA1,DUSP1,DYNC1LI1,FBXO5,FYN,FZR1,GCLC,GEN1,GLMN,GTPBP4,HFE,HSPA1A,ISG15,KLHL22,LCMT1,LIMK1,MAD1L1,MAD2L1,MAD2L2,N4BP1,NXN,OGT,OTUB1,PARK7,PARP10,PCID2,PDCL3,PER2,PLK1,PML,PRMT3,PSEN1,PSMA1,PSMA2,PSMA3,PSMA4,PSMA5,PSMA7,PSMB1,P…
GOTERM_BP_ALL	cofactor metabolic process	GO:0051186	166	115	1.66497	95.6892	0.00128786	AASDHPPT,ABCB6,ACACA,ACACB,ACLY,ACOT7,ACOT8,ACOT9,ACSL1,ACSL3,ACSL4,ACSS1,ACSS2,ADCK3,ADPGK,AFMID,AHCY,AHCYL1,AHCYL2,AKR1B1,AKR1C3,AKR7A2,ALAD,ALAS1,ALDOA,ALDOC,AMD1,APIP,APOA1BP,ARNT,ASPDH,ATIC,ATPIF1,BDH2,BLVRB,BPGM,BTD,CBR1,CBR4,COASY,COQ2,COQ3,COQ4,COQ5,COQ6,COQ7,COQ9,COX10,COX15,CPOX,CROT,CRYZL1,CYP1A2,CYP4F2,DCAKD,DCXR,DDIT4,DGAT1,DGAT2,DHFR,DHTKD1,DLAT,DLD,DLST,ECD,EIF2AK1,ELOVL1,ELOVL5,EL…
GOTERM_BP_ALL	epidermal growth factor receptor signaling pathway	GO:0007173	319	211	1.43495	184.441	0.00129363	ABL1,ABL2,ADAM10,ADAM12,ADAM17,ADCY2,ADCY3,ADCY6,ADCY7,ADORA1,ADRA2B,ADRA2C,ADRBK1,AGO1,AGO2,AGO3,AGO4,AKAP9,AKT1,AKT1S1,AP2A1,AP2A2,AP2B1,AP2M1,AP2S1,APLP2,APP,ARAF,ARF4,ARHGEF7,BAD,BCAR1,BRAF,BRAP,CALM1,CAMK2B,CAMK2D,CAMK2G,CAMLG,CASP9,CBL,CBLC,CDC42,CDKN1A,CDKN1B,CHUK,CLTA,CREB1,CSF2RB,CSK,CUL3,DAB2IP,DGKD,DLG4,DUSP5,DUSP6,EGFR,EPN1,EPS15,EPS15L1,EPS8,ERBB2,ERBB2IP,ERBB3,ERRFI1,FAM83A,FBXW7,FG…
GOTERM_BP_ALL	early endosome to late endosome transport	GO:0045022	21	19	6.93154	12.15	0.00129811	AKTIP,ANKRD27,DAB2,DNAJC13,EEA1,EMP2,EZR,FAM160A2,FLNA,HOOK1,HOOK2,HOOK3,KIF16B,MAP2K1,MAP2K2,MAPK1,MAPK3,MTMR2,PIK3C3,PTPN23,RAB21,RAB5A,RAB7A,RDX,RILP,SNF8,SNX12,SNX16,SNX3,SRC,STX8,VPS11,VPS4B,WASH3P_x000D_
GOTERM_BP_ALL	vacuole organization	GO:0007033	70	53	2.28909	40.4173	0.00130407	ABCA1,ACP2,AKTIP,AMBRA1,ARF1,ARSB,ATG12,ATG13,ATG14,ATG16L1,ATG16L2,ATG2A,ATG2B,ATG3,ATG4A,ATG4B,ATG4C,ATG4D,ATG5,ATG7,ATG9A,ATG9B,ATP6V0C,BECN1,CALCOCO2,CHMP4A,CHMP4B,CHMP5,CLN3,CLN5,CLN6,CLN8,CORO1A,CTSD,EMC6,EPG5,FAM160A2,FEZ2,FIG4,GAA,GABARAP,GABARAPL1,GABARAPL2,GNPTAB,HEXB,HOOK1,HOOK2,HOOK3,HPS1,HPS4,IFT20,IFT88,KIAA0226,LAMTOR1,LRSAM1,MAN2A1,MAP1LC3A,MAP1LC3B,MAP1LC3C,MBTPS1,MFSD8,MTM1,MTMR…
GOTERM_BP_ALL	regulation of signal transduction	GO:0009966	2133	1292	1.15441	1227.65	0.00130547	AAK1,ABCA1,ABCA7,ABHD6,ABL1,ABL2,ABR,ACAA2,ACTN4,ACVR1,ACVR1B,ACVR2A,ACVR2B,ADA,ADAM17,ADAM8,ADAM9,ADAMTSL2,ADAR,ADIPOQ,ADIPOR1,ADM,ADORA1,ADORA2B,ADRA1B,ADRA2B,ADRA2C,ADRBK1,AES,AFAP1,AGER,AGPAT1,AGPAT2,AGRN,AIDA,AIP,AJUBA,AKAP11,AKAP13,AKAP9,AKR1B1,AKR1C3,AKT1,AKT1S1,AKT2,ALOX15,ALS2,ALS2CL,AMER1,AMHR2,AMOT,ANKRD10,ANKRD17,ANKRD54,ANXA2,AP2A1,AP2A2,AP2B1,AP2M1,AP2S1,APC2,APCDD1,APIP,APLP2,APOA1…
GOTERM_BP_ALL	ribosomal large subunit assembly	GO:0000027	21	19	6.92166	12.1573	0.0013111	BRIX1,DDX28,DHX30,FASTKD2,MRPL11,MRPL20,PPAN,RPF1,RPF2,RPL10,RPL11,RPL12,RPL23A,RPL24,RPL3,RPL38,RPL5,RPL6,RSL24D1_x000D_
GOTERM_BP_ALL	endoplasmic reticulum calcium ion homeostasis	GO:0032469	21	19	6.92166	12.1573	0.0013111	APP,ATP2A2,BAK1,BAX,BBC3,BCAP31,BCL2,CAMK2D,FIS1,GRINA,HERPUD1,KCTD17,PML,PSEN1,PSEN2,RAP1GDS1,TGM2,TMBIM6,WFS1_x000D_
GOTERM_BP_ALL	antigen processing and presentation	GO:0019882	125	89	1.81267	72.2488	0.00131193	ACE,ACTR1A,ACTR1B,AP1B1,AP1G1,AP1M1,AP1M2,AP1S1,AP1S2,AP1S3,AP2A1,AP2A2,AP2B1,AP2M1,AP2S1,AP3B1,AP3D1,ARF1,B2M,BCAP31,BLMH,CALR,CANX,CD74,CENPE,CLTA,CLTC,CTSD,CTSH,CYBA,DCTN1,DCTN2,DCTN3,DCTN4,DCTN5,DCTN6,DNM2,DYNC1H1,DYNC1I2,DYNC1LI2,DYNC2LI1,DYNLL1,DYNLL2,ERAP1,HFE,HLA-A,HLA-B,HLA-C,HLA-DPA1,HLA-DPB1,HLA-DQB1,HLA-DRB1,HLA-DRB4,HLA-E,HLA-F,HLA-G,HLA-H,ICAM1,IFI30,ITGAV,ITGB5,KIF11,KIF15,KIF18A,K…
GOTERM_BP_ALL	histone H3 acetylation	GO:0043966	58	45	2.52495	33.5773	0.00133719	BRCA1,BRCA2,BRD1,BRD4,BRPF1,BRPF3,CHEK1,CRTC2,CSRP2BP,DR1,ELP3,ELP4,ING4,ING5,KAT2A,KAT6A,KAT6B,KAT7,KMT2A,LDB1,LIF,MAP3K7,MBIP,MEAF6,POLE3,POLE4,SAP130,SIN3A,SIRT1,SMAD4,SUPT3H,SUPT7L,TADA1,TADA2A,TADA3,TAF10,TAF12,TAF5L,TAF6L,TAF9,TCF3,TRIM16,WBP2,WDR5,YEATS2_x000D_
GOTERM_BP_ALL	positive regulation of mitotic cell cycle	GO:0045931	111	80	1.88564	64.243	0.00134247	ABL1,ANAPC11,ANKRD17,ANXA1,APP,ASNS,AURKA,BECN1,BIRC5,BRCA2,BRD4,CCNB1,CCND1,CDC25B,CDC45,CDC6,CDC7,CDCA5,CDK10,CDK4,CREBBP,CUL3,CUL4A,CUL4B,DBF4B,DDX3X,DLGAP5,DUSP3,DYNC1LI1,EIF4E,EIF4EBP1,ESPL1,GEN1,HES1,IGF1R,IGF2,INS,INSR,KIF20B,LRP5,LSM10,LSM11,MAD2L1,MDM2,MEPCE,MTBP,NSMCE2,NUSAP1,PAFAH1B1,PBX1,PCID2,PDGFB,PDGFRB,PHB2,PHIP,PKN2,PLK1,PLRG1,PPP1R1C,PRKCA,PTEN,PTPN11,RAB11A,RAD51C,RB1,RCC2,RDX,…
GOTERM_BP_ALL	Golgi organization	GO:0007030	64	49	2.38854	37.0155	0.00135632	ARFGEF1,ARHGAP21,ARL1,ATL2,ATL3,BCAS3,BLZF1,C11orf73,CDC42,CDK1,CLASP1,CLASP2,COG1,COG2,COG3,COG4,COG7,CSNK1D,CUL7,DNM2,DYM,FBXW8,GBF1,GCC2,GOLGA2,GOLGA5,GOLGB1,GOLPH3,GOLPH3L,GORASP1,HACE1,HTT,KIFC3,LMAN1,MAP2K1,MAP2K2,MAPK1,MAPK3,MYO18A,NPLOC4,NSFL1C,OBSL1,OPTN,PDCD10,PLEKHM2,PLK3,PRMT5,RAB1A,RAB2A,RAB30,SEC23IP,STK25,STX16,STX17,STX18,STX5,STX6,SURF4,TBC1D20,TJAP1,TMED10,TMED2,TMED5,TMED9,UBXN…
GOTERM_BP_ALL	mRNA processing	GO:0006397	109	78	1.88894	62.3655	0.00136964	AAR2,ACIN1,ADAR,ADARB1,ADARB2,AGO2,AHCYL1,AKAP17A,ALKBH5,ALYREF,APP,AQR,ARL6IP4,BARD1,BCAS2,BTG2,BUD13,BUD31,C1QBP,CACTIN,CASC3,CCAR1,CCNB1,CCNH,CCNT1,CD2BP2,CDC40,CDC5L,CDC73,CDK11A,CDK11B,CDK12,CDK13,CDK7,CDK9,CELF1,CELF3,CIR1,CLASRP,CLNS1A,CLP1,CNOT1,CNOT6L,CNOT7,CPEB3,CPSF1,CPSF2,CPSF3,CPSF4,CPSF6,CPSF7,CRNKL1,CSDC2,CSTF1,CSTF2,CSTF2T,CSTF3,CTNNBL1,CTR9,CWC15,CWC22,CWC27,DAZAP1,DBR1,DCPS,DDX1…
GOTERM_BP_ALL	protein deacylation	GO:0035601	79	59	2.15281	45.7346	0.00139652	BAZ2A,BCL6,BRMS1,BRMS1L,CAMK2D,CTBP1,DYRK1A,FNTA,HDAC1,HDAC10,HDAC11,HDAC2,HDAC3,HDAC4,HDAC5,HDAC6,HDAC7,HDAC8,JDP2,KDM5A,LYPLA1,LYPLA2,LYPLAL1,MAPK8,MORF4L1,MORF4L2,MSL3,MTA2,NCOR1,NEK3,NIPBL,PER2,PHB,PML,PPT1,PRKD2,RBM14,RCOR1,REST,SIN3A,SIN3B,SIRT1,SIRT2,SIRT3,SIRT5,SIRT6,SIRT7,SKI,SMARCAD1,SPRED1,SPRED2,SREBF1,SUDS3,TADA3,TBL1X,TBL1XR1,TP53,VEGFA,ZNHIT1_x000D_
GOTERM_BP_ALL	tumor necrosis factor-mediated signaling pathway	GO:0033209	139	98	1.7462	80.4697	0.00140335	ADAM17,ADIPOQ,APOA1,BAG4,BIRC2,BTRC,CARD14,CASP8,CHUK,COMMD7,CPNE1,CUL1,EDARADD,F2RL1,FADD,FBXW11,GAS6,GSTP1,HIPK1,HSPA1A,IKBKB,KRT18,KRT8,LTA,LTB,LTBR,MAP3K14,NOL3,PARK2,PELI3,PIAS4,PSMA1,PSMA2,PSMA3,PSMA4,PSMA5,PSMA7,PSMB1,PSMB10,PSMB2,PSMB3,PSMB4,PSMB5,PSMB6,PSMB7,PSMC1,PSMC2,PSMC3,PSMC4,PSMC5,PSMC6,PSMD1,PSMD10,PSMD11,PSMD12,PSMD13,PSMD14,PSMD2,PSMD3,PSMD4,PSMD5,PSMD6,PSMD7,PSMD8,PSMD9,PSME1,…
GOTERM_BP_ALL	cellular carbohydrate biosynthetic process	GO:0034637	76	57	2.18916	43.9978	0.00140908	AGL,AKR1B1,AKT1,AKT2,ALG1,B3GNT2,B3GNT3,B3GNT8,B4GALT1,CSGALNACT2,DYRK2,EPM2AIP1,EXT1,EXT2,GBE1,GOT1,GRB10,GSK3A,GSK3B,GYG1,GYG2,GYS1,HAS2,HAS3,HS2ST1,IGF2,IMPA1,IMPA2,IMPAD1,INPP5K,INS,INSR,IRS1,IRS2,ISYNA1,MTOR,NANS,NR1D1,PASK,PER2,PGM1,PGM2,PHKG1,PHKG2,PPP1CA,PPP1CB,PPP1R3B,PPP1R3D,PPP1R3G,RPS27A,SLC2A1,SORBS1,UBA52,UBB,UBC,UGP2,VIMP_x000D_
GOTERM_BP_ALL	negative regulation of protein binding	GO:0032091	67	51	2.32552	38.7876	0.00141035	ADAM15,ADIPOQ,ADNP,AES,ANXA2,ARRB2,AURKA,AURKB,B2M,BAX,CARM1,CAV1,CTNNBIP1,DAB2,DVL1,EPB41L5,GOLGA2,GSK3B,GTPBP4,HFE,HSPA5,ID1,ISL1,ITGB1BP1,KDM1A,LRPAP1,MAPK3,MAPK8,MITD1,NES,PARK7,PDGFB,PEX14,PPARA,PRKCD,PSEN2,PTPRF,RALB,ROCK1,RUVBL2,SENP2,SLPI,SORL1,SPAG9,STUB1,TDG,TMBIM6,TMC8,USP33,WFIKKN1,ZFPM1_x000D_
GOTERM_BP_ALL	protein deglycosylation	GO:0006517	12	12	Inf	6.94702	0.00141302	AGA,EDEM1,EDEM2,EDEM3,MAN1B1,MAN2A1,MAN2A2,MAN2B1,MAN2B2,MAN2C1,MGEA5,PARK7_x000D_
GOTERM_BP_ALL	viral protein processing	GO:0019082	12	12	Inf	6.94702	0.00141302	FURIN,NMT2,RPS27A,TSG101,UBA52,UBB,UBC,VPS28,VPS37A,VPS37B,VPS37C,VPS37D_x000D_
GOTERM_BP_ALL	regulation of centriole replication	GO:0046599	12	12	Inf	6.94702	0.00141302	BRCA1,CDK5RAP2,CENPJ,CEP76,CHMP2A,NPM1,PLK2,PLK4,RBM14,SPICE1,TRIM37,VPS4B_x000D_
GOTERM_BP_ALL	regulation of actin filament bundle assembly	GO:0032231	73	55	2.22955	42.2611	0.00141614	ALMS1,AMOT,APOA1,ARAP1,ARHGAP6,ARHGEF10,ARHGEF15,ARHGEF5,ASAP3,BAG4,BBS4,BRAF,CLASP1,CLASP2,CTGF,EPHA1,EVL,FHOD1,ID1,INPP5K,ITGB1BP1,LIMK1,LRRC16A,MKKS,MTOR,MTSS1,NF2,NOX4,PAK1,PARK2,PFN1,PFN2,PIK3R1,PPFIA1,PPM1F,PRKCQ,RAC1,RAPGEF3,RDX,RHOA,ROCK1,ROCK2,S100A10,SDC4,SERPINF2,SHANK3,SLC9A1,SMAD3,SORBS3,SWAP70,TPM1,TSC1,WASF2,WNT11,WNT4_x000D_
GOTERM_BP_ALL	toll-like receptor TLR1:TLR2 signaling pathway	GO:0038123	70	53	2.2747	40.5243	0.00141687	ATF1,ATF2,CHUK,CREB1,DUSP3,DUSP4,DUSP6,ELK1,FOS,IKBKB,IKBKG,IRAK1,IRAK2,IRAK4,JUN,MAP2K1,MAP2K4,MAP2K6,MAP2K7,MAP3K1,MAP3K7,MAPK1,MAPK11,MAPK14,MAPK3,MAPK8,MAPK9,MAPKAPK2,MAPKAPK3,MEF2A,MYD88,NFKB1,NFKBIA,NFKBIB,NOD1,PELI1,PPP2R5D,RELA,RIPK2,RPS27A,RPS6KA1,RPS6KA2,RPS6KA3,RPS6KA5,TAB1,TAB2,TAB3,TRAF6,UBA52,UBB,UBC,UBE2N,UBE2V1_x000D_
GOTERM_BP_ALL	toll-like receptor TLR6:TLR2 signaling pathway	GO:0038124	70	53	2.2747	40.5243	0.00141687	ATF1,ATF2,CHUK,CREB1,DUSP3,DUSP4,DUSP6,ELK1,FOS,IKBKB,IKBKG,IRAK1,IRAK2,IRAK4,JUN,MAP2K1,MAP2K4,MAP2K6,MAP2K7,MAP3K1,MAP3K7,MAPK1,MAPK11,MAPK14,MAPK3,MAPK8,MAPK9,MAPKAPK2,MAPKAPK3,MEF2A,MYD88,NFKB1,NFKBIA,NFKBIB,NOD1,PELI1,PPP2R5D,RELA,RIPK2,RPS27A,RPS6KA1,RPS6KA2,RPS6KA3,RPS6KA5,TAB1,TAB2,TAB3,TRAF6,UBA52,UBB,UBC,UBE2N,UBE2V1_x000D_
GOTERM_BP_ALL	regulation of gene expression, epigenetic	GO:0040029	228	154	1.5287	131.757	0.00148281	ADAR,AEBP2,AGO1,AGO2,AGO3,AGO4,AJUBA,ALKBH1,ALKBH2,ALKBH3,APEX1,APOBEC3A,APOBEC3C,APOBEC3F,ARID1A,ARID1B,ARID4A,ARID4B,ASF1A,ATAD2,ATAD2B,ATF7IP,ATRX,BAHD1,BAZ1B,BAZ2A,BEND3,BRCA1,CCNH,CD3EAP,CDC45,CDK7,CELF1,CHEK1,CLP1,CNOT1,CNOT6,CNOT7,CNOT8,CREBZF,CTCF,CTCFL,CTNNB1,DGCR8,DICER1,DMAP1,DND1,DNMT1,DNMT3A,DNMT3B,DOT1L,DPY30,DROSHA,EED,EHMT1,EHMT2,EIF1,EPC1,ERCC2,ERCC3,EXOSC10,EZH2,FOS,FTO,GATAD2A,…
GOTERM_BP_ALL	cellular protein complex disassembly	GO:0043624	98	71	1.95201	56.3355	0.0015243	ADD1,ADD2,APC2,ARHGEF2,ASPH,AURKA,AURKAIP1,AURKB,C12orf65,C16orf45,CAPG,CAPZA1,CAPZA2,CAPZB,CCNB1,CFL1,CFL2,CHCHD1,CIB1,CKAP2,CLASP1,CLASP2,DAP3,DMTN,DSTN,EIF5A,EIF5A2,EPS8,ETF1,F2RL1,FAU,FGF13,GADD45GIP1,GAS2L1,GAS2L2,GFM2,GSN,GSPT1,HDAC6,HRSP12,HSPA8,ICT1,KATNB1,KIF18A,KIF18B,KIF24,KIF2A,KIF2C,LIMA1,LRRC16A,MICAL1,MICAL2,MICAL3,MID1,MID1IP1,MRPL1,MRPL10,MRPL11,MRPL12,MRPL13,MRPL14,MRPL15,MRPL16…
GOTERM_BP_ALL	microtubule polymerization or depolymerization	GO:0031109	28	24	4.38561	16.1895	0.00157705	ABL1,AKAP9,APC2,ARHGEF2,ARL2,AURKA,AURKB,BLOC1S2,C16orf45,CAV1,CCNB1,CDKN1B,CENPJ,CIB1,CKAP2,CLASP1,CLASP2,CLIP1,CRYAB,CSNK1D,EML2,FBXO5,FGF13,FKBP4,GAS2L1,GAS2L2,GOLGA2,HDAC6,INPP5J,KATNB1,KIF18A,KIF18B,KIF24,KIF2A,KIF2C,MAP7D3,MAPRE1,MAPT,MID1,MID1IP1,NDE1,NDEL1,NIN,PSRC1,RANBP9,RGS2,SBDS,SKA1,SKA2,SKA3,SLAIN2,SNCA,SPAST,STMN1,STMN2,STMN3,SYNE4,TBCD,TERF1,TUBG1,TUBG2,TUBGCP2,TUBGCP3,TUBGCP4,TUB…
GOTERM_BP_ALL	cellular response to glucose starvation	GO:0042149	28	24	4.3726	16.2097	0.00161512	ASNS,ATF4,ATG14,BCL2,BECN1,CPEB4,EIF2AK3,HSPA5,MYBBP1A,NFE2L2,NUAK1,NUAK2,PICK1,PIK3C3,PIK3R4,PMAIP1,PRKAA1,RRP8,SH3GLB1,SLC2A1,TBL2,TP53,UPP1,XBP1_x000D_
GOTERM_BP_ALL	clathrin-mediated endocytosis	GO:0072583	28	24	4.3726	16.2097	0.00161512	AAK1,AP2A1,AP2A2,AP2B1,AP2M1,AP2S1,CANX,CLTA,CLTB,DAB2,FCHO1,FCHO2,FNBP1L,HIP1,HIP1R,PICALM,PIK3CB,PIP5K1C,SCYL2,SMAP1,TNK2,UBQLN2,UNC119,WASL_x000D_
GOTERM_BP_ALL	androgen receptor signaling pathway	GO:0030521	38	31	3.23181	21.9891	0.0017714	ARID1A,ARRB2,BRCA1,CCNE1,CDK7,CTNNB1,DAB2,DAXX,DDX5,DNAJA1,FHL2,FKBP4,FOXP1,HDAC1,HDAC6,HEYL,KAT5,KDM3A,MED1,MED12,MED13,MED14,MED16,MED17,MED24,MED30,MED4,NCOA1,NCOA3,NCOA4,NODAL,NRIP1,PARK7,PHB,PIAS1,PIAS2,PMEPA1,PPAP2A,PRMT2,RAN,RB1,RNF14,RNF4,RNF6,SIRT1,SMARCA4,THRAP3,TRIM68_x000D_
GOTERM_BP_ALL	positive regulation of response to extracellular stimulus	GO:0032106	38	31	3.22837	21.9989	0.00178912	AKT1,AMBRA1,ATG5,ATG7,BECN1,CALCOCO2,CYP27B1,GHSR,HIF1A,HK1,HK2,LARP1,LRSAM1,PAFAH1B2,PARK7,PINK1,PIP4K2A,PIP4K2B,PIP4K2C,RAB12,RAB3GAP1,RALB,SCOC,SH3GLB1,SIRT1,SNW1,SQSTM1,SUPT5H,TRIM13,ULK1,WAC_x000D_
GOTERM_BP_ALL	multi-organism transport	GO:0044766	38	31	3.22837	21.9989	0.00178912	ALYREF,CAV1,DDX39B,DERL1,DYNLT1,EPS15,KPNA1,KPNA3,KPNB1,NMT2,NUP153,RAN,RPS27A,TAP1,TAP2,THOC1,THOC2,THOC5,THOC6,THOC7,TRIM15,TSG101,UBA52,UBB,UBC,VPS28,VPS37A,VPS37B,VPS37C,VPS37D,XPO1_x000D_
GOTERM_BP_ALL	regulation of ERBB signaling pathway	GO:1901184	78	58	2.1161	45.1557	0.00182607	ADAM17,ADORA1,ADRA2B,ADRA2C,AP2A1,AP2A2,AP2B1,AP2M1,AP2S1,APLP2,APP,ARHGEF7,CBL,CBLC,CDC42,CLTA,DAB2IP,EGFR,EPN1,EPS15,EPS15L1,ERRFI1,FBXW7,GRB2,HAP1,HGS,LGMN,MVB12A,MVB12B,NCK2,NUP62,PDE6G,PLAUR,PSEN1,PSEN2,PTPN2,PTPRJ,RAB7A,RBPJ,RHBDF1,RHBDF2,RNF126,RPS27A,SH3KBP1,SHC1,SNX6,SOCS4,SOCS5,SOS1,SPRY1,SPRY2,STAM,STAM2,TGFA,UBA52,UBB,UBC,ZFYVE28_x000D_
GOTERM_BP_ALL	positive regulation of translation	GO:0045727	75	56	2.15052	43.4189	0.0018503	ABCF1,BCL3,C1QBP,CDK4,CIRBP,COA3,CPEB3,DDX3X,EEF2,EIF2B5,EIF4A3,EIF5A,EIF5A2,ELAVL1,ERBB2,FAM129A,GUF1,HNRNPD,KHDRBS1,LARP1,LARP4B,MAPK1,MAPK3,MPV17L2,MTOR,NCK1,NCK2,NPM1,NSUN4,PABPC1,PAIP1,PASK,PINK1,POLDIP3,POLR2D,POLR2G,PPP1R15A,PTK2B,RBM3,RPS27L,RPS4X,RPS6KB1,RPS6KB2,RPS9,RXRA,SAMD4A,SERP1,SOX4,TARBP2,UHMK1,UPF3A,UPF3B,USP16,WIBG,YBX3,YTHDF1_x000D_
GOTERM_BP_ALL	energy coupled proton transport, down electrochemical gradient	GO:0015985	24	21	5.1005	13.894	0.00188301	ATP5A1,ATP5B,ATP5C1,ATP5D,ATP5E,ATP5F1,ATP5G1,ATP5G2,ATP5G3,ATP5H,ATP5I,ATP5J,ATP5J2,ATP5L,ATP5O,ATP5S,ATP6V0A1,ATP6V0A2,STOML2,TCIRG1,VPS9D1_x000D_
GOTERM_BP_ALL	negative regulation of cytoskeleton organization	GO:0051494	118	84	1.80406	68.3124	0.00190548	ADD1,ADD2,APC2,ARAP1,ARFGEF1,ARHGAP6,ARHGEF2,AURKA,AURKB,BBS4,BRCA1,C16orf45,CAPG,CAPZA1,CAPZA2,CAPZB,CCNB1,CCNF,CDK5RAP2,CHMP2A,CIB1,CKAP2,CLASP1,CLASP2,CORO1A,CORO1B,DMTN,EML2,EPS8,ESPN,FAM21C,FGF13,FKBP4,GAS2L1,GAS2L2,GMFB,GSN,HDAC6,INPP5J,INPP5K,KANK1,KATNB1,LIMA1,LRRC16A,MAPRE1,MID1,MID1IP1,MKKS,MYADM,NEK2,NPM1,NUBP1,PARK2,PFN1,PFN2,PICK1,PPFIA1,PRKCD,RBM14,RDX,SBDS,SHANK3,SNCA,SPTAN1,SPTB,S…
GOTERM_BP_ALL	fatty acid beta-oxidation	GO:0006635	41	33	3.01367	23.7145	0.00192978	ABCD1,ABCD3,ACAA1,ACAD10,ACAD11,ACAD8,ACAD9,ACADM,ACADS,ACADSB,ACADVL,ACOT8,ACOX1,ACOX3,ACOXL,ADIPOQ,AKT1,AKT2,AMACR,BDH2,CPT1A,CPT1C,CPT2,CRAT,CROT,DECR1,ECH1,ECHS1,ECI1,ECI2,ETFA,ETFDH,GCDH,HADH,HADHA,HADHB,HSD17B4,IRS1,IRS2,IVD,LONP2,MCEE,MMAA,MTOR,MUT,PCCA,PCCB,PEX2,PEX7,PPARA,PPARD,SCP2,SESN2,SLC25A17,SLC27A2,TYSND1_x000D_
GOTERM_BP_ALL	positive regulation of apoptotic process	GO:0043065	302	199	1.42706	174.169	0.00194182	AATF,ABL1,ABR,ACIN1,ADAM8,ADAMTSL4,ADIPOQ,ADM,AES,AGER,AGRN,AIFM1,AIFM2,AKAP13,AKR1C3,AKT1,ANO6,ANP32B,ANXA1,ANXA5,APBB1,APBB2,APH1A,APH1B,APOPT1,ARHGAP4,ARHGEF11,ARHGEF12,ARHGEF16,ARHGEF17,ARHGEF18,ARHGEF2,ARHGEF3,ARHGEF4,ARHGEF7,ARHGEF9,ARL6IP5,ATF3,ATF4,ATG7,ATM,ATPIF1,B4GALT1,BAD,BAK1,BARD1,BAX,BBC3,BCAP31,BCL10,BCL2,BCL2L1,BCL2L11,BCL2L13,BCL2L14,BCL6,BCLAF1,BID,BIK,BIN1,BMF,BMP2,BMP4,BMP7,B…
GOTERM_BP_ALL	membrane budding	GO:0006900	16	15	10.981	9.24313	0.00194615	ANXA2,AP2B1,AP2S1,ARCN1,ARF1,ARFGAP1,CALY,CHMP1B,CHMP2A,CHMP2B,CHMP3,CHMP4A,CHMP4B,CHMP5,CHMP6,COPA,COPB1,COPB2,COPE,COPG1,COPZ1,CUL3,EPS15,FCHO1,FCHO2,FNBP1L,GBF1,GOLPH3,HIP1,HMP19,INSIG1,KLHL12,LRSAM1,MVB12A,MYO18A,PDCD6IP,PICALM,PIK3C2A,PREB,PRKCI,RAB1A,RILP,S100A10,SAR1A,SAR1B,SEC13,SEC16A,SEC23A,SEC24A,SEC24B,SEC24C,SEC24D,SEC31A,SNF8,SNX3,TBC1D20,TMED10,TMED2,TMED9,TSG101,VAPA,VAPB,VPS37B,V…
GOTERM_BP_ALL	2'-deoxyribonucleotide metabolic process	GO:0009394	31	26	3.78984	17.9465	0.00197123	ADA,ADK,CMPK2,DGUOK,DTYMK,DUT,GUK1,MBD4,MGEA5,MPG,MUTYH,NEIL2,NT5C,NT5M,NTHL1,NUDT1,NUDT15,NUDT16,NUDT18,OGG1,SAMHD1,SMUG1,TBPL1,TDG,TYMS,UNG_x000D_
GOTERM_BP_ALL	protein targeting to vacuole	GO:0006623	16	15	10.942	9.25699	0.00198692	AP3B1,AP3M1,BECN1,GCC2,GNPTAB,GNPTG,GOSR2,HGS,NAGPA,NEDD4,PIK3R4,RAB7A,SCARB2,SMURF1,SNF8,SNX16,SORL1,TRAPPC8,VAMP7,VPS13A,VPS13C,VPS13D,VPS25,VPS28,VPS36,VPS41,VTI1B,WASH3P,ZFYVE16_x000D_
GOTERM_BP_ALL	respiratory chain complex IV assembly	GO:0008535	16	15	10.9259	9.2627	0.00200393	BCS1L,COA1,COA3,COA4,COX10,COX11,COX14,COX15,COX18,COX19,COX20,SCO1,SCO2,SURF1,TIMM21_x000D_
GOTERM_BP_ALL	preassembly of GPI anchor in ER membrane	GO:0016254	16	15	10.9259	9.2627	0.00200393	DPM2,PIGA,PIGB,PIGF,PIGG,PIGH,PIGL,PIGM,PIGN,PIGO,PIGP,PIGQ,PIGV,PIGW,PIGX_x000D_
GOTERM_BP_ALL	response to misfolded protein	GO:0051788	16	15	10.9259	9.2627	0.00200393	ANKZF1,ATXN3,CLU,DERL1,F12,HDAC6,HSPD1,RNF126,RNF5,SDF2L1,STUB1,TOR1A,UBE2W,UFD1L,VCP_x000D_
GOTERM_BP_ALL	regulation of early endosome to late endosome transport	GO:2000641	16	15	10.9259	9.2627	0.00200393	DAB2,DNAJC13,EZR,MAP2K1,MAP2K2,MAPK1,MAPK3,MTMR2,PTPN23,RAB21,RDX,SNX12,SNX3,SRC,VPS11_x000D_
GOTERM_BP_ALL	formation of translation preinitiation complex	GO:0001731	20	18	6.55667	11.5784	0.00206507	DENR,EIF2D,EIF2S3,EIF3A,EIF3B,EIF3C,EIF3D,EIF3E,EIF3F,EIF3G,EIF3H,EIF3I,EIF3J,EIF3K,EIF3L,EIF3M,MCTS1,RPL13A_x000D_
GOTERM_BP_ALL	single-organism biosynthetic process	GO:0044711	777	482	1.2443	443.115	0.00207366	AARS2,AASDHPPT,ABAT,ABCA1,ABCC5,ABCD3,ABHD5,ABHD6,ACAA2,ACACA,ACACB,ACADM,ACADVL,ACAT1,ACBD3,ACD,ACER3,ACLY,ACOT7,ACOT8,ACSF3,ACSL1,ACSL3,ACSL4,ACSM3,ACSS1,ACSS2,ADA,ADCK3,ADCY2,ADCY3,ADCY6,ADCY7,ADI1,ADIPOQ,ADK,ADM,ADNP,ADORA2A,ADORA2B,ADRA2C,ADSL,ADSS,AFMID,AGER,AGK,AGL,AGMAT,AGPAT1,AGPAT2,AGPAT3,AGPAT4,AGPAT5,AGPS,AGRN,AGXT,AHCY,AJUBA,AK1,AK2,AK3,AK4,AKR1A1,AKR1B1,AKR1C3,AKT1,AKT2,ALAD,ALAS1,A…
GOTERM_BP_ALL	regulation of apoptotic process	GO:0042981	821	512	1.23718	472.198	0.00210043	AAMDC,AARS,AATF,ABL1,ABL2,ABR,ACAA2,ACIN1,ACTN1,ACTN4,ACVR1,ADA,ADAM17,ADAM8,ADAMTSL4,ADAR,ADIPOQ,ADM,ADNP,ADORA1,AES,AGAP2,AGER,AGRN,AHI1,AIFM1,AIFM2,AIPL1,AKAP13,AKR1C3,AKT1,AKT1S1,AKT2,ALX4,AMBRA1,AMIGO2,ANKRD13C,ANKRD9,ANO6,ANP32B,ANXA1,ANXA4,ANXA5,APBB1,APBB2,APH1A,APH1B,API5,APIP,APOE,APOPT1,ARAF,AREL1,ARF4,ARHGAP4,ARHGDIA,ARHGEF11,ARHGEF12,ARHGEF16,ARHGEF17,ARHGEF18,ARHGEF2,ARHGEF3,ARHGEF4…
GOTERM_BP_ALL	positive regulation of I-kappaB kinase/NF-kappaB signaling	GO:0043123	178	122	1.59215	103.048	0.0021562	ABL1,ABL2,ADIPOQ,AJUBA,ANKRD17,ATP2C1,BCL10,BIRC2,BRD4,C18orf32,CANT1,CARD11,CARD9,CASP8,CC2D1A,CCDC22,CFLAR,CHUK,CTH,CTNNB1,CXXC5,DDRGK1,ECM1,ECT2,EEF1D,F2RL1,FADD,FKBP1A,FLNA,FYN,GJA1,GOLT1B,GPR89A,GPRC5B,HMOX1,IKBKB,IKBKE,IKBKG,IL23A,IRAK1,IRAK4,IRF3,LGALS1,LGALS9,LITAF,LTBR,MALT1,MAP3K14,MAP3K3,MAP3K7,MAVS,MIB2,MID2,MIER1,MTDH,MUL1,MYD88,NDFIP1,NDFIP2,NEK6,NOD1,NUP62,PARK2,PELI1,PIM2,PINK1,PL…
GOTERM_BP_ALL	intra-Golgi vesicle-mediated transport	GO:0006891	47	37	2.69779	27.2092	0.00224154	COG1,COG2,COG3,COG4,COG5,COG6,COG8,COPA,COPB1,COPB2,COPE,COPG2,COPZ1,CUX1,GABARAPL2,GCC1,GCC2,GOLGA1,GOLGA3,GOLGA4,GOLGA5,GOSR1,GOSR2,NAPA,NAPG,NSF,OPTN,PACS1,RAB6A,RAB6B,RGPD3,RGPD4,SORL1,SYS1,TRAPPC10,TRIP11,VTI1B_x000D_
GOTERM_BP_ALL	mitochondrial transmembrane transport	GO:1990542	34	28	3.40743	19.6685	0.00225024	ACACA,ACACB,ATP5A1,ATP5B,ATP5C1,ATP5D,ATP5E,ATP5F1,ATP5G1,ATP5G2,ATP5G3,ATP5H,ATP5I,ATP5J,ATP5J2,ATP5L,ATP5O,ATP5S,CCDC109B,CHCHD4,CPT1A,CPT2,DNAJC15,DNAJC19,HSP90AA1,HSPA4,MCU,MICU1,NDUFA13,PDCD5,PRKAG2,SAMM50,SLC25A20,SLC25A33,SMDT1,STOML2,TIMM10,TIMM21,TIMM22,TIMM23,TIMM23B,TIMM44,TIMM50,TIMM9,TOMM22_x000D_
GOTERM_BP_ALL	gene silencing by miRNA	GO:0035195	34	28	3.40386	19.6772	0.00227077	ADAR,AGO1,AGO2,AGO3,AGO4,AJUBA,CNOT1,CNOT6,CNOT7,CNOT8,DGCR8,DICER1,DND1,DROSHA,LIMD1,METTL3,MOV10,POU5F1,PRKRA,PUM1,PUM2,RAN,RBM3,RBM4,SMAD1,SMAD2,SMAD3,SNIP1,SRRT,TARBP2,TNRC6A,WTIP,XPO5,ZCCHC11,ZFP36_x000D_
GOTERM_BP_ALL	negative regulation of mRNA metabolic process	GO:1903312	34	28	3.40136	19.6832	0.00228522	ACIN1,BARD1,C1QBP,CCNT1,CDK9,CTR9,DHX34,DYRK1A,HNRNPA2B1,NBAS,PABPC1,PTBP3,RBM42,RBMX,RNF20,RNF40,RNPS1,SAP18,SECISBP2,SFSWAP,SRSF4,SRSF6,SRSF7,SUPT5H,TMBIM6,TOB1,U2AF2,ZC3H14_x000D_
GOTERM_BP_ALL	RNA phosphodiester bond hydrolysis, endonucleolytic	GO:0090502	50	39	2.58772	28.9345	0.00231287	ABT1,AGO2,APEX1,BOP1,CPSF3,DBR1,DGCR8,DICER1,DROSHA,ELAC2,ENDOV,EXO1,FEN1,HRSP12,MRPL44,NOB1,NOL9,NOP14,POP1,POP4,POP5,POP7,RCL1,RNASE1,RNASE4,RNASEH1,RNASEH2A,RNASEH2B,RNASEH2C,RNASEK,RNASET2,RPP14,RPP21,RPP25,RPP30,RPP38,RPP40,RPS21,RPSA,RRS1,SMG6,TSEN15,TSEN2,TSEN34,TSEN54,TSN,TSNAX,UTP20_x000D_
GOTERM_BP_ALL	mRNA transport	GO:0051028	56	43	2.42338	32.3568	0.00233126	AAAS,AGFG1,AHCTF1,ALKBH5,ALYREF,BUD13,CASC3,CDC40,CHTOP,CPSF1,CPSF2,CPSF3,DDX19A,DDX39A,DDX39B,DHX38,EIF4A3,EIF4E,EIF5A,EIF5A2,ENY2,FMR1,FYTTD1,G3BP2,GLE1,HNRNPA1,HNRNPA3,HTT,IGF2BP1,IGF2BP2,IGF2BP3,IWS1,KHSRP,LRPPRC,MAGOH,MAGOHB,MCM3AP,MVP,MYO1C,NCBP1,NCBP2,NDC1,NUP107,NUP133,NUP153,NUP155,NUP160,NUP188,NUP205,NUP210,NUP214,NUP35,NUP37,NUP43,NUP50,NUP54,NUP62,NUP85,NUP88,NUP93,NUP98,NUPL2,NXF1,N…
GOTERM_BP_ALL	apoptotic mitochondrial changes	GO:0008637	59	45	2.35551	34.0876	0.00235098	ACAA2,AIFM2,AKT1,APOPT1,ARRB2,ATF2,ATG3,ATP7A,ATPIF1,BAD,BAK1,BAX,BBC3,BCL2,BCL2L1,BCL2L11,BID,BIK,BLOC1S2,BMF,BNIP3,BNIP3L,C22orf29,CASP8,CDKN2A,CIDEB,CLU,DAP3,DNM1L,DYNLL1,DYNLL2,E2F1,FAM162A,FIS1,FXN,GCLC,GCLM,GGCT,GPX1,GSK3A,GSK3B,HK2,HSPA1A,IER3,IFI6,JTB,JUN,LMNA,MAP3K1,MAPK8,MAPK9,MCL1,MFF,MLLT11,MOAP1,MTCH2,MUL1,NAIF1,NDUFS1,NMT1,NOL3,OPA1,PARK2,PARL,PDCD5,PIM2,PINK1,PLAUR,PMAIP1,PPIF,PPP2…
GOTERM_BP_ALL	positive regulation of release of cytochrome c from mitochondria	GO:0090200	27	23	4.18997	15.6308	0.00241704	APOPT1,BAD,BAK1,BAX,BBC3,BCL2L11,BID,BIK,BMF,BNIP3,CIDEB,DNM1L,FAM162A,MFF,MLLT11,MOAP1,PDCD5,PINK1,PLAUR,PMAIP1,PPIF,PYCARD,TP53_x000D_
GOTERM_BP_ALL	membrane docking	GO:0022406	74	55	2.1119	42.84	0.00242006	BLOC1S6,CHP1,CPLX2,EXOC2,EXOC4,EXOC5,EXOC6,EXOC6B,EXOC8,EZR,ICAM1,NDRG4,NSF,PEX13,PEX16,PEX5,RAB10,RAB12,RAB15,RAB27A,RAB37,RAB3A,RAB3B,RAB7A,RAB8A,RAB8B,RABEPK,RALB,ROCK1,SCFD1,SCFD2,SNPH,SNX3,STX12,STX16,STX17,STX1A,STX2,STX3,STX4,STX5,STX7,STXBP1,STXBP2,STXBP3,SYTL2,UNC13B,USO1,VAMP3,VPS18,VPS33A,VPS33B,VPS45,VTI1B,YKT6_x000D_
GOTERM_BP_ALL	vesicle-mediated transport	GO:0016192	1044	644	1.20487	600.136	0.00242065	AAK1,ABCA1,ABCA7,ABCC4,ABI1,ABL1,ABL2,ABR,ACSL3,ACTB,ACTG1,ACTN1,ACTN4,ACTR1A,ACTR2,ACTR3,ADCY3,ADIPOQ,ADM,ADORA1,ADORA2A,ADORA2B,ADRBK1,ADRBK2,AGER,AHI1,AKT2,AKTIP,ALDOA,ALOX15,AMN,ANK3,ANKFY1,ANKRD27,ANKRD50,ANO6,ANXA1,ANXA11,ANXA2,ANXA3,AP1AR,AP1B1,AP1G1,AP1G2,AP1M1,AP1M2,AP1S1,AP1S2,AP1S3,AP2A1,AP2A2,AP2B1,AP2M1,AP2S1,AP3B1,AP3D1,AP3M1,AP3M2,AP3S1,AP3S2,AP4B1,AP4E1,AP4M1,APOA1,APOBR,APOC1,APO…
GOTERM_BP_ALL	biotin metabolic process	GO:0006768	11	11	Inf	6.36811	0.00244198	ACACA,ACACB,BTD,HLCS,MCCC1,MCCC2,PC,PCCA,PCCB,PDZD11,SLC5A6_x000D_
GOTERM_BP_ALL	coenzyme A biosynthetic process	GO:0015937	11	11	Inf	6.36811	0.00244198	ACACA,ACACB,ACOT7,COASY,DCAKD,PANK1,PANK2,PANK3,PANK4,PPCDC,PPCS_x000D_
GOTERM_BP_ALL	peptidyl-lysine dimethylation	GO:0018027	11	11	Inf	6.36811	0.00244198	ASH1L,EHMT1,EHMT2,KDM3A,SETD2,SETD3,SETD7,SETMAR,SMYD2,SUV39H1,SUV39H2_x000D_
GOTERM_BP_ALL	viral latency	GO:0019042	11	11	Inf	6.36811	0.00244198	BANF1,CREB3,HCFC1,HMGA1,IRF7,LIG4,PPIA,PSIP1,XRCC4,XRCC5,XRCC6_x000D_
GOTERM_BP_ALL	negative regulation of telomere maintenance	GO:0032205	11	11	Inf	6.36811	0.00244198	ACD,ERCC1,ERCC4,PIF1,PML,POT1,RTEL1,TERF1,TERF2,TERF2IP,TINF2_x000D_
GOTERM_BP_ALL	positive regulation of RNA polymerase II transcriptional preinitiation complex assembly	GO:0045899	11	11	Inf	6.36811	0.00244198	AHR,CAND1,CREB1,GTF2F2,PSMC1,PSMC2,PSMC3,PSMC4,PSMC5,PSMC6,WNT10B_x000D_
GOTERM_BP_ALL	rRNA-containing ribonucleoprotein complex export from nucleus	GO:0071428	11	11	Inf	6.36811	0.00244198	EIF6,NMD3,NUP88,RAN,RPS15,RPS28,RPSA,RRS1,SDAD1,TSC1,XPO1_x000D_
GOTERM_BP_ALL	histone H3-K4 trimethylation	GO:0080182	11	11	Inf	6.36811	0.00244198	ARID4A,BEND3,CTR9,KMT2A,KMT2B,OGT,RTF1,TET2,TET3,WDR61,ZNF335_x000D_
GOTERM_BP_ALL	replicative senescence	GO:0090399	11	11	Inf	6.36811	0.00244198	ATM,ATR,CDKN2A,CHEK1,CHEK2,CTC1,MME,PLA2R1,TERT,TP53,WNT16_x000D_
GOTERM_BP_ALL	negative regulation of endoplasmic reticulum unfolded protein response	GO:1900102	11	11	Inf	6.36811	0.00244198	BFAR,CREBRF,GNB2L1,NCK1,NCK2,PPP1R15A,PPP1R15B,PTPN1,TMBIM6,WFS1,XBP1_x000D_
GOTERM_BP_ALL	negative regulation of intracellular signal transduction	GO:1902532	272	180	1.4419	156.982	0.00244439	ABL1,ABL2,ADIPOQ,AIDA,AJUBA,AKT1,AKT1S1,APOE,ARHGAP35,ARHGEF2,ARNTL,ASH1L,ATF3,ATP2B4,BAG5,BCL2,BCL2L1,BCL2L12,BCL2L2,BCL6,BMP4,BMP7,C1QBP,C1QTNF3,C9orf89,CARD8,CASP8,CAV1,CBLC,CCDC22,CD44,CD74,CDC34,CDK5RAP3,CHP1,CIB1,CLU,CNKSR3,CPNE1,CREB3,CREB3L1,CRTC3,CSK,CUL3,CXCL12,DAB2IP,DAG1,DDIT4,DDX3X,DGKZ,DLG1,DNAJA1,DNAJA3,DUSP1,DUSP10,DUSP14,DUSP16,DUSP18,DUSP2,DUSP22,DUSP3,DUSP4,DUSP5,DUSP6,DUSP8,DY…
GOTERM_BP_ALL	response to fibroblast growth factor	GO:0071774	336	220	1.3884	194.517	0.00245179	ADCY2,ADCY3,ADCY6,ADCY7,ADRBK1,AGO1,AGO2,AGO3,AGO4,AKAP9,AKT1,AKT1S1,ARAF,BAD,BRAF,BRAP,CALM1,CAMK2B,CAMK2D,CAMK2G,CASP9,CBL,CD44,CDKN1A,CDKN1B,CEP57,CHUK,COL1A1,CREB1,CSF2RB,CTGF,CTNNB1,CUL3,DAB2IP,DLG4,DSTYK,DUSP5,DUSP6,EGFR,EGR3,ELK1,ERBB2,ERBB3,FAM20C,FGF19,FGF4,FGFR1,FGFR2,FGFR3,FGFR4,FGFRL1,FIBP,FOXO1,FOXO3,FOXO4,FRS2,FRS3,FUZ,FYN,GAB1,GATA3,GPC1,GRB2,GRIN1,GRIN2D,GSK3A,GSK3B,HBEGF,HRAS,HYA…
GOTERM_BP_ALL	blastocyst development	GO:0001824	71	53	2.14802	41.1032	0.00245419	ADA,BRCA2,BRD4,BYSL,CAPN2,CCNB1IP1,CDX2,CNOT2,CNOT3,CTR9,CUL3,DAD1,ELF3,EOMES,G2E3,GINS1,GINS4,GRN,HNF1B,JUNB,MED21,MFN2,NASP,NBN,NCAPG2,NDEL1,NEK2,NLE1,NODAL,PALB2,POU5F1,PRPF19,PSMC3,PSMC4,RBBP8,RPL7L1,RRP7A,RTF1,SALL4,SBDS,SETDB1,SF3B1,SMARCB1,SP1,SP3,SRF,TAF8,TGFBR1,TJP1,WDR74,XAB2,ZNF830,ZP3_x000D_
GOTERM_BP_ALL	regulation of RNA stability	GO:0043487	56	43	2.41222	32.4194	0.0024546	ANGEL2,APEX1,AXIN2,BRF1,CARHSP1,CIRBP,CNOT6L,CPEB3,DHX9,DICER1,E2F1,ELAVL1,HNRNPA0,HNRNPC,HNRNPD,HNRNPU,IGF2BP1,MAPK14,MAPKAPK2,METTL14,METTL3,MEX3D,MYD88,PABPC1,PAIP1,PCID2,PUM1,RBM38,RC3H1,SERBP1,SLC11A1,SYNCRIP,TARDBP,THRAP3,TNFRSF1B,YBX1,YBX2,YBX3,YTHDF2,ZC3H14,ZFP36,ZFP36L1,ZFP36L2_x000D_
GOTERM_BP_ALL	vesicle organization	GO:0016050	85	62	1.98506	49.0197	0.00251555	ABCA1,AGFG1,AKT2,ALS2,ANKFY1,ANKRD27,ANXA1,ANXA2,AP1G1,AP1M1,AP2B1,AP2S1,AP3B1,AP3D1,ARCN1,ARF1,ARFGAP1,BCL2,BET1,BLOC1S1,BLOC1S2,BLOC1S3,BLOC1S4,BLOC1S5,BLOC1S6,C2CD5,CALY,CASC5,CAV1,CD2AP,CD34,CHMP1B,CHMP2A,CHMP2B,CHMP3,CHMP4A,CHMP4B,CHMP5,CHMP6,CLCN3,COPA,COPB1,COPB2,COPE,COPG1,COPZ1,CORO1A,CREB1,CUL3,DLG4,DTNBP1,DYSF,EEA1,EPS15,F2RL3,FBXO5,FCHO1,FCHO2,FNBP1L,GBF1,GNAI3,GOLPH3,GOSR1,GOSR2,GRIK…
GOTERM_BP_ALL	positive regulation of cytoskeleton organization	GO:0051495	88	64	1.95096	50.8902	0.00266931	ABI2,ACTR2,ACTR3,ACTR3B,ALOX15,AMOT,AP1AR,APOA1,ARF1,ARF6,ARFIP1,ARFIP2,ARHGEF10,ARHGEF15,ARHGEF5,ARL2,ARPC1A,ARPC1B,ARPC2,ARPC3,ARPC4,ARPC5,ARPC5L,BAG4,BAIAP2,BAIAP2L1,BAIAP2L2,BCAS3,BECN1,BRAF,BRK1,CAV1,CCNB1,CDC42EP1,CDC42EP2,CDC42EP3,CDC42EP4,CDC42EP5,CDK5,CDKN1B,CFL1,CFL2,CLASP1,CLIP1,CORO1A,CORO1B,CSF3,CTGF,CTTN,CYFIP1,DLG1,DSTN,EPHA1,EVL,F2RL1,FHOD1,GMFB,GRB2,GSN,HAX1,HCLS1,HRAS,ICAM1,ID1,…
GOTERM_BP_ALL	cellular response to oxidative stress	GO:0034599	88	64	1.95081	50.8921	0.00267247	ABL1,ADNP2,ADPRHL2,AGER,AKR1B1,AKR1C3,AKT1,ALDH3B1,ANXA1,ARL6IP5,ARNT,ARNTL,ATF4,ATP7A,BAG5,BCL2,BMP4,BMP7,BNIP3,CBX8,CCS,CDK2,CHD6,COQ7,CST3,DHFR,DIABLO,DNM2,DPEP1,ECT2,ENDOG,ETV5,EZH2,F3,FANCC,FBXW7,FOS,FOXO1,FOXO3,FXN,G6PD,GCH1,GLRX2,GNB2L1,GPX1,HDAC2,HDAC6,HIF1A,HMOX1,HSPA1A,HSPB1,HTRA2,IL18BP,INS,KLF2,KLF4,KLF6,LONP1,MAPK8,MAPT,MCL1,MELK,MET,MGMT,MGST1,MPV17,MTR,NET1,NFE2L2,NGFR,NOL3,NONO,NO…
GOTERM_BP_ALL	positive regulation of stress fiber assembly	GO:0051496	40	32	2.91584	23.1567	0.00277486	AMOT,APOA1,ARHGEF10,ARHGEF15,ARHGEF5,BAG4,BRAF,CTGF,EPHA1,EVL,FHOD1,ITGB1BP1,LIMK1,LRRC16A,MTOR,NF2,NOX4,PAK1,PFN2,PPM1F,PRKCQ,RAC1,RAPGEF3,RHOA,S100A10,SDC4,SERPINF2,SMAD3,SORBS3,TPM1,WNT11,WNT4_x000D_
GOTERM_BP_ALL	positive regulation of mRNA metabolic process	GO:1903313	23	20	4.86558	13.3054	0.00284019	AGO2,BTG2,CCNB1,CDC73,CELF3,CNOT1,CNOT7,CNOT8,CPEB3,DAZAP1,GTPBP1,HSPA1A,HSPA8,LEO1,NANOS1,NANOS2,NANOS3,NCBP1,NCBP2,PABPC1,PAF1,PNPT1,POLR2G,PRPF19,RBMX,RNF219,SF3B4,SLC39A5,SNRNP70,SNW1,THRAP3,TNRC6B,TOB1,TRA2B,ZC3HAV1,ZFP36,ZFP36L2,ZFP64_x000D_
GOTERM_BP_ALL	protein autophosphorylation	GO:0046777	222	149	1.49227	128.52	0.00284863	AAK1,AATK,ABL1,ABL2,ACE,ACVR1B,ADIPOQ,AKT1,ATM,ATR,AURKA,AURKB,BCR,CAD,CALM1,CAMK2B,CAMK2D,CAMK2G,CAMKK2,CAV1,CDK12,CDK5,CHEK2,CHP1,CLK1,CLK2,CLK3,CLK4,CSK,DAPK1,DAPK2,DAPK3,DDR1,DYRK1A,EEF2K,EGFR,EIF2AK1,EIF2AK2,EIF2AK3,EIF2S1,ENG,EPHA1,EPHB1,EPHB3,EPHB4,ERBB2,ERRFI1,FGFR1,FGFR2,FGFR3,FGFR4,FGR,FLT4,FYN,GSK3B,HIPK4,IGF1R,INS,INSR,IRAK1,JAK1,JAK3,JUN,KIAA1804,LCK,LYN,MAP2K2,MAP3K10,MAP3K11,MAP3K3…
GOTERM_BP_ALL	negative regulation of microtubule depolymerization	GO:0007026	23	20	4.85711	13.3151	0.00287449	APC2,ARHGEF2,AURKA,AURKB,C16orf45,CCNB1,CIB1,CKAP2,CLASP1,CLASP2,FGF13,GAS2L1,GAS2L2,HDAC6,KATNB1,MID1,MID1IP1,SBDS,STMN2,SYNE4_x000D_
GOTERM_BP_ALL	negative regulation of G2/M transition of mitotic cell cycle	GO:0010972	23	20	4.85711	13.3151	0.00287449	ATM,BLM,CCNA2,CDK1,CDK5RAP3,FANCI,FHL1,FOXN3,FOXO4,GPR132,HMGA2,HUS1,IER3,MRE11A,NAE1,NBN,RINT1,SYF2,TAOK3,USP47_x000D_
GOTERM_BP_ALL	actin filament organization	GO:0007015	146	101	1.64682	84.3611	0.00293097	ABI1,ABI2,ABL1,ABL2,ACTA1,ACTN1,ACTN4,ACTR2,ACTR3,ACTR3B,ADD1,ADD2,ALDOA,ALMS1,ALOX15,AMOT,ANG,AP1AR,APOA1,ARAP1,ARF1,ARF6,ARFGEF1,ARFIP1,ARFIP2,ARHGAP18,ARHGAP6,ARHGEF10,ARHGEF15,ARHGEF2,ARHGEF5,ARPC1A,ARPC1B,ARPC2,ARPC3,ARPC4,ARPC5,ARPC5L,ASAP3,BAG4,BAIAP2,BAIAP2L1,BAIAP2L2,BBS4,BCAR1,BCL2,BIN3,BRAF,BRK1,CAPG,CAPZA1,CAPZA2,CAPZB,CDC42,CDC42EP1,CDC42EP2,CDC42EP3,CDC42EP4,CDC42EP5,CFL1,CFL2,CLASP…
GOTERM_BP_ALL	liposaccharide metabolic process	GO:1903509	116	82	1.76073	67.1546	0.00295279	ALDH5A1,ALG1,ALG5,ARSA,ARSB,ARSD,ARSE,ARSG,ASAH1,ASAH2,B3GNT5,B4GALNT1,BAX,CERK,CLN3,CLN6,CREM,CTSA,DPM1,DPM2,DPM3,GAL3ST1,GALC,GBA,GBA2,GBGT1,GLA,GLB1,GLTP,GM2A,GPAA1,HEXA,HEXB,KDELC1,KDELC2,LARGE,MPPE1,NAGA,NANS,NEU1,NEU2,NEU4,PGAP1,PGAP2,PGAP3,PIGA,PIGB,PIGF,PIGG,PIGH,PIGK,PIGL,PIGM,PIGN,PIGO,PIGP,PIGQ,PIGS,PIGT,PIGU,PIGV,PIGW,PIGX,PIGY,PIGZ,PLAUR,POGLUT1,PRKAA1,PRKCD,PSAP,SERAC1,SMPD2,SMPD4,S…
GOTERM_BP_ALL	macroautophagy	GO:0016236	186	126	1.54837	107.276	0.00295372	ACBD5,ACIN1,ACTL6A,ADAMTS7,AKR1E2,AKT1,AMBRA1,ANXA5,ATG12,ATG13,ATG14,ATG16L1,ATG16L2,ATG2A,ATG2B,ATG3,ATG4A,ATG4B,ATG4C,ATG4D,ATG5,ATG7,ATG9A,ATG9B,ATP1B1,ATPIF1,BECN1,BLOC1S1,BNIP3L,BOC,C6orf106,C8orf59,CALCOCO2,CAPS,CDC37,CHAF1B,CHMP4A,CHMP4B,CLN3,COX8A,CRNKL1,CSNK2A2,CTSD,CTSK,CTTN,DKKL1,DNM1L,DYNLL1,DYNLL2,EIF2S1,EMC6,EPG5,EVA1B,FAM13B,FANCC,FANCF,FBXW7,FEZ2,FZD5,GABARAP,GABARAPL1,GABARAPL2,…
GOTERM_BP_ALL	response to transforming growth factor beta	GO:0071559	235	157	1.47178	136.046	0.00297348	ACVR1,ADAM17,ADAM9,ADAMTSL2,AMHR2,ARHGEF18,ARRB2,AXIN1,BAMBI,BCL9L,BMPR1A,CAV1,CBL,CCNC,CCNT1,CCNT2,CDK8,CDK9,CDKN1C,CGN,CITED2,COL1A1,COL4A2,CREB1,DAB2,DAND5,DNM2,DUSP15,DUSP22,E2F4,E2F5,EID2,ENG,EPB41L5,F11R,FAM89B,FKBP1A,FMOD,FNTA,FOLR1,FOS,FURIN,FUT8,FYN,GCNT2,GDF15,GDF5,GIPC1,GLG1,HDAC1,HDAC2,HIPK2,HSPA5,HTRA1,HTRA3,HYAL2,ID1,ING2,ITGA3,ITGB5,JUN,JUNB,KLF10,LEMD3,LIMS1,LRG1,LTBP4,MAP3K1,MAP3…
GOTERM_BP_ALL	extrinsic apoptotic signaling pathway via death domain receptors	GO:0008625	79	58	2.01504	45.7346	0.00301245	ARHGEF2,ATF3,BAD,BAG3,BAX,BCL2,BID,BLOC1S2,BRCA1,CASP8,CASP8AP2,CFLAR,CRADD,DAB2IP,DAPK1,DAXX,DDX3X,DDX47,DEDD,DEDD2,DIABLO,FADD,FAF1,FAIM,FEM1B,GABARAP,GPX1,HMGB2,HMOX1,ICAM1,KIAA0141,LGALS3,MADD,MAL,MOAP1,NF1,NGFRAP1,NOS3,PARK7,PEA15,PIK3R1,PMAIP1,PSEN2,RAF1,RIPK1,RNF34,SERPINE1,SORT1,STK3,STK4,STX4,TMBIM1,TMC8,TNFRSF10A,TNFRSF10B,TNFRSF1A,TRADD,TRAF2_x000D_
GOTERM_BP_ALL	protein polymerization	GO:0051258	70	52	2.11688	40.4474	0.00303743	ABL1,ACTR2,ACTR3,ACTR3B,ADD1,ADD2,AKAP9,ALOX15,ANG,ARF6,ARFGEF1,ARHGAP18,ARHGAP6,ARL2,ARL6,ARPC1A,ARPC1B,ARPC2,ARPC3,ARPC4,ARPC5,ARPC5L,BAG4,BAIAP2,BAIAP2L1,BAIAP2L2,BBS4,BLOC1S2,CAPG,CAPZA1,CAPZA2,CAPZB,CAV1,CDC42EP1,CDC42EP2,CDC42EP3,CDC42EP4,CDC42EP5,CDKN1B,CENPJ,CHMP2A,CHMP3,CHMP4A,CLASP1,CLASP2,CLIP1,COBL,CORO1A,CORO7,CSF3,CSNK1D,CTTN,DIAPH1,DIAPH2,DLG1,DMTN,DNM1L,EML2,EPS8,EVL,FBXO5,FGF13,F…
GOTERM_BP_ALL	peptidyl-threonine phosphorylation	GO:0018107	76	56	2.0427	43.9978	0.00308572	ACVR1,ACVR1B,ADRBK1,AXIN1,BCL2,BMP7,CAB39,CAD,CALM1,CAMK2D,CDK1,CDK5,CDK5R1,CHEK1,CLK1,DDIT4,DMTN,DYRK1A,GSK3B,HIPK2,INPP5K,MAP3K10,MAPK1,MAPK8,MARK2,MTOR,MYO3A,NLK,OXSR1,PARD3,PDPK1,PHIP,PKN1,PLK1,PRKACA,PRKAG2,PRKCA,PRKCD,RIPK2,S1PR2,SIRT2,SMAD7,SPRED1,SPRED2,SPRY2,STK39,STOX1,TAF1,TGFBR1,TGFBR2,TNKS,TRIM6,UBE2K,VPRBP,VRK1,WNK1_x000D_
GOTERM_BP_ALL	signal transduction in response to DNA damage	GO:0042770	15	14	10.2784	8.65455	0.00312574	ABL1,ATM,ATR,ATRX,BCL3,BID,BRCA1,BRCA2,CASP2,CASP9,CD44,CD74,CDC5L,CDK2,CDKN1A,CDKN1B,CDKN2A,CEP63,CHEK2,CRADD,DDX5,DYRK1A,E2F7,EEF1E1,FOXM1,FOXO3,GADD45A,GRB2,GTSE1,HIPK2,ING4,KAT5,KDM1A,MAD2L2,MAPK14,MDM2,MDM4,MIF,MUC1,MYO6,NBN,NDRG1,PAXIP1,PGAP2,PLA2R1,PMAIP1,PML,PPP2R5C,PRKDC,PRPF19,PSMA1,PSMA2,PSMA3,PSMA4,PSMA5,PSMA7,PSMB1,PSMB10,PSMB2,PSMB3,PSMB4,PSMB5,PSMB6,PSMB7,PSMC1,PSMC2,PSMC3,PSMC4,PS…
GOTERM_BP_ALL	mRNA cleavage	GO:0006379	19	17	6.19176	10.9995	0.00323787	AGO2,CLP1,CPSF1,CPSF2,CPSF3,CSTF1,CSTF2,CSTF3,HSPA1A,MOV10,NCBP1,NCBP2,PCF11,POP4,RNASE4,TMBIM6,TUT1_x000D_
GOTERM_BP_ALL	entrainment of circadian clock by photoperiod	GO:0043153	19	17	6.19176	10.9995	0.00323787	BHLHE40,CRTC1,CRY1,CRY2,FBXL3,ID2,MTA1,NR2F6,PML,PPP1CA,PPP1CB,PPP1CC,RBM4,RBM4B,SIK1,TP53,USP2_x000D_
GOTERM_BP_ALL	negative regulation of translational initiation	GO:0045947	19	17	6.19176	10.9995	0.00323787	AGO2,EIF2AK1,EIF2AK3,EIF2B1,EIF2B3,EIF2B4,EIF2B5,EIF3E,EIF4EBP1,EIF4EBP2,FMR1,PAIP2,PAIP2B,RARA,RBM4,RPL13A,TPR_x000D_
GOTERM_BP_ALL	regulation of protein exit from endoplasmic reticulum	GO:0070861	19	17	6.19176	10.9995	0.00323787	BCAP31,BRSK2,DERL2,DERL3,EDEM1,EDEM2,ERLEC1,GCC2,OS9,SORL1,SVIP,TMEM30A,TMEM30B,UBAC2,UBE2G2,UBE2J1,YOD1_x000D_
GOTERM_BP_ALL	cellular response to gamma radiation	GO:0071480	19	17	6.19176	10.9995	0.00323787	ATM,ATR,BCL2L1,CRYAB,CYBA,EGR1,ELK1,GTF2H5,H2AFX,NOX4,RAD51,TLK2,TMEM109,WRN,XRCC5,XRCC6,YAP1_x000D_
GOTERM_BP_ALL	vacuolar acidification	GO:0007035	15	14	10.1965	8.68378	0.00326411	ATP6V0A1,ATP6V0A2,ATP6V0B,ATP6V0C,ATP6V0E1,ATP6V0E2,ATP6V1H,CLIC4,CLN3,CLN5,CLN6,PPT1,SLC11A1,TCIRG1_x000D_
GOTERM_BP_ALL	COPII vesicle coating	GO:0048208	15	14	10.1965	8.68378	0.00326411	CUL3,KLHL12,PREB,SAR1B,SEC13,SEC16A,SEC23A,SEC24A,SEC24B,SEC24C,SEC24D,SEC31A,TMED10,TMED2_x000D_
GOTERM_BP_ALL	anterograde synaptic vesicle transport	GO:0048490	15	14	10.1965	8.68378	0.00326411	AP3B1,AP3D1,AP3M1,AP3M2,AP3S1,AP3S2,BLOC1S1,BLOC1S2,BLOC1S3,BLOC1S4,BLOC1S5,BLOC1S6,DTNBP1,SNAPIN_x000D_
GOTERM_BP_ALL	regulation of nuclear-transcribed mRNA catabolic process, deadenylation-dependent decay	GO:1900151	15	14	10.1965	8.68378	0.00326411	AGO2,BTG2,CNOT1,CNOT7,CPEB3,NANOS1,NANOS2,NANOS3,PABPC1,POLR2G,TNRC6B,TOB1,ZFP36,ZFP36L2_x000D_
GOTERM_BP_ALL	mitotic spindle assembly	GO:0090307	33	27	3.28216	19.0979	0.00327077	ARHGEF10,AURKB,BIRC5,CHEK2,CHMP1A,CHMP1B,CHMP2A,CHMP2B,CHMP4B,CHMP5,CLASP1,FLNA,GOLGA2,KIF11,KIF23,KIF2A,KIF3B,KIF4A,KIFC1,KPNB1,MYBL2,NEK2,PIBF1,PLK1,RAB11A,RACGAP1,RHOA,SPICE1,TPR,TPX2,TUBGCP2,TUBGCP3,TUBGCP4,TUBGCP5,TUBGCP6,VPS4B_x000D_
GOTERM_BP_ALL	apoptotic signaling pathway	GO:0097190	133	92	1.6745	76.2946	0.0033096	AATF,ABL1,ABR,ACAA2,ACVR1,ACVR1B,ADORA1,AEN,AIFM1,AKAP13,AKT1,ANXA6,APH1A,APH1B,APOPT1,APPL1,ARHGAP4,ARHGEF11,ARHGEF12,ARHGEF16,ARHGEF17,ARHGEF18,ARHGEF2,ARHGEF3,ARHGEF4,ARHGEF7,ARHGEF9,ARL6IP5,ARRB2,ATF3,ATF4,ATM,ATP7A,ATPIF1,BAD,BAG3,BAG5,BAG6,BAK1,BAX,BBC3,BCAP31,BCL10,BCL2,BCL2L1,BCL2L11,BCL2L12,BCL2L14,BCL2L2,BCL3,BCLAF1,BID,BIK,BIRC6,BLOC1S2,BMF,BNIP3,BNIP3L,BOK,BRCA1,BRCA2,BRSK2,BUB1,C22or…
GOTERM_BP_ALL	regulation of cellular metabolic process	GO:0031323	196	128	1.51441	108.962	0.00333388	AAMDC,AARS,AARSD1,AATF,ABCA1,ABCA2,ABCA7,ABCF1,ABHD14B,ABHD5,ABI1,ABL1,ABL2,ABLIM1,ABLIM3,ABT1,ACACA,ACACB,ACAD8,ACADVL,ACD,ACE,ACIN1,ACLY,ACO1,ACP5,ACSL1,ACSL3,ACTL6A,ACTN1,ACTN4,ACTR5,ACTR6,ACTR8,ACVR1,ACVR1B,ACVR2A,ACVR2B,ADAM17,ADAM8,ADAM9,ADAR,ADARB1,ADCY2,ADCY3,ADCY6,ADCY7,ADIPOQ,ADIPOR1,ADIRF,ADM,ADNP,ADNP2,ADORA1,ADORA2A,ADORA2B,ADRA1B,ADRA2B,ADRA2C,ADRM1,AEBP1,AEBP2,AES,AFF1,AFF4,AGER,AG…
GOTERM_BP_ALL	DNA damage response, signal transduction by p53 class mediator	GO:0030330	36	29	3.03719	20.7898	0.00344659	ATM,ATR,ATRX,BCL3,BRCA1,BRCA2,CASP2,CD44,CD74,CDK2,CDKN1A,CDKN1B,CDKN2A,CRADD,DDX5,DYRK1A,E2F7,EEF1E1,FOXM1,FOXO3,GTSE1,HIPK2,ING4,KAT5,KDM1A,MDM2,MDM4,MIF,MUC1,MYO6,NBN,NDRG1,PAXIP1,PLA2R1,PMAIP1,PML,PPP2R5C,PSMA1,PSMA2,PSMA3,PSMA4,PSMA5,PSMA7,PSMB1,PSMB10,PSMB2,PSMB3,PSMB4,PSMB5,PSMB6,PSMB7,PSMC1,PSMC2,PSMC3,PSMC4,PSMC5,PSMC6,PSMD1,PSMD10,PSMD11,PSMD12,PSMD13,PSMD14,PSMD2,PSMD3,PSMD4,PSMD5,PSMD…
GOTERM_BP_ALL	membrane organization	GO:0061024	112	78	1.75264	63.597	0.00345218	AAAS,ABCA1,ABCA7,ACAA2,ACSL3,ACTB,ACTG1,ADIPOQ,ADORA1,AFG3L2,AGER,AGRN,AKT1,AKT2,ALKBH7,ALOX15,AMN,ANK3,ANKFY1,ANKLE2,ANKRD27,ANO6,ANO9,ANXA1,ANXA2,ANXA7,AP1B1,AP1G1,AP1G2,AP1M1,AP1M2,AP1S1,AP1S2,AP1S3,AP2B1,AP2M1,AP2S1,AP3D1,AP4B1,AP4E1,AP4M1,APOE,APOO,APP,APPL1,ARCN1,ARF1,ARF6,ARFGAP1,ARFRP1,ARHGEF16,ARL6,ARL6IP1,ARV1,ASCC3,ASNA1,ASPSCR1,ASUN,ATF2,ATG3,ATG4A,ATG4B,ATG4C,ATG4D,ATG7,ATG9A,ATP10A,…
GOTERM_BP_ALL	establishment of localization	GO:0051234	61	45	2.19051	34.346	0.00362655	AAAS,AACS,AAGAB,AAK1,ABAT,ABCA1,ABCA2,ABCA7,ABCB1,ABCB10,ABCB6,ABCB7,ABCB8,ABCB9,ABCC1,ABCC10,ABCC2,ABCC4,ABCC5,ABCC6,ABCC8,ABCD1,ABCD3,ABCD4,ABCE1,ABCF1,ABCF2,ABI1,ABL1,ABL2,ABLIM3,ABR,ACAA2,ACACA,ACACB,ACBD3,ACBD5,ACD,ACE,ACO1,ACSL1,ACSL3,ACSL4,ACTB,ACTG1,ACTL6A,ACTN1,ACTN4,ACTR1A,ACTR2,ACTR3,ACVR2B,ADA,ADAM8,ADAM9,ADAR,ADCY2,ADCY3,ADCY6,ADCY7,ADD1,ADD2,ADD3,ADIPOQ,ADIPOR2,ADM,ADORA1,ADORA2A,AD…
GOTERM_BP_ALL	glycoprotein biosynthetic process	GO:0009101	369	239	1.34696	213.549	0.00367328	AATF,ABCA7,ADAMTS13,ADAMTS7,ADAMTSL4,ADNP,ALG1,ALG11,ALG13,ALG14,ALG2,ALG3,ALG5,ALG6,ALG8,ALG9,ARF4,ARFGEF1,ART3,ART5,ATP7A,B3GALNT2,B3GALT4,B3GALT6,B3GAT1,B3GAT2,B3GAT3,B3GNT2,B3GNT3,B3GNT5,B3GNT7,B3GNT8,B3GNT9,B4GALNT1,B4GALT1,B4GALT2,B4GALT3,B4GALT4,B4GALT5,B4GALT6,B4GALT7,BACE2,BCL2,BGN,BMPR2,C1GALT1,C1GALT1C1,CALR,CANT1,CANX,CCDC126,CHP1,CHPF,CHPF2,CHST12,CHST13,CHST14,CHSY1,CMAS,COG3,COG7,C…
GOTERM_BP_ALL	regulation of actin polymerization or depolymerization	GO:0008064	156	107	1.59496	90.3113	0.00376414	ABI2,ACTR2,ACTR3,ACTR3B,ADD1,ADD2,ALOX15,AP1AR,ARF1,ARF6,ARFGEF1,ARFIP1,ARFIP2,ARHGAP18,ARPC1A,ARPC1B,ARPC2,ARPC3,ARPC4,ARPC5,ARPC5L,BAG4,BAIAP2,BAIAP2L1,BAIAP2L2,BBS4,BRK1,CAPG,CAPZA1,CAPZA2,CAPZB,CDC42EP1,CDC42EP2,CDC42EP3,CDC42EP4,CDC42EP5,CFL1,CFL2,CORO1A,CORO1B,CSF3,CTTN,CXCL12,CYFIP1,DLG1,DMTN,DSTN,EPS8,EVL,F2RL1,FAM21C,GMFB,GRB2,GSN,HAX1,HCLS1,ICAM1,JMY,KANK1,LIMA1,LRRC16A,MAP3K1,MKKS,MLST…
GOTERM_BP_ALL	positive regulation of GTPase activity	GO:0043547	502	320	1.28852	290.617	0.00381496	ABR,ACAP2,ACAP3,ADAP1,AGAP1,AGAP2,AGAP3,AGAP4,AGAP6,AGAP9,AGFG1,AGFG2,AGRN,AKAP13,AKT2,ALS2,ALS2CL,ANKRD27,ARAP1,ARFGAP1,ARFGAP2,ARFGAP3,ARFGEF1,ARFGEF2,ARHGAP1,ARHGAP11A,ARHGAP12,ARHGAP17,ARHGAP18,ARHGAP19,ARHGAP21,ARHGAP23,ARHGAP26,ARHGAP27,ARHGAP29,ARHGAP32,ARHGAP33,ARHGAP35,ARHGAP4,ARHGAP5,ARHGAP6,ARHGAP8,ARHGDIA,ARHGDIB,ARHGDIG,ARHGEF1,ARHGEF10,ARHGEF10L,ARHGEF11,ARHGEF12,ARHGEF15,ARHGEF16,A…
GOTERM_BP_ALL	cell cycle arrest	GO:0007050	139	96	1.64124	80.2434	0.00382013	ABL1,AK1,AKT2,APBB1,APBB2,ATM,BARD1,BIN1,BRCA1,CAB39,CAB39L,CALR,CASP2,CAST,CCND1,CCNK,CDC123,CDK2,CDK4,CDK5,CDK5R1,CDK6,CDK7,CDK9,CDKN1A,CDKN1B,CDKN1C,CDKN2A,CDKN3,CGREF1,CGRRF1,CRADD,CRLF3,CUL1,CUL2,CUL3,CUL4A,CUL5,DAB2IP,DHCR24,DST,DUSP1,E4F1,EIF4G2,ERN2,FOXM1,FOXO4,GADD45A,GADD45GIP1,GAS2L1,GAS2L2,GAS2L3,GAS6,GTSE1,HBP1,HMGA2,HRAS,ID2,ILK,ING4,IRF1,IRF6,JMY,KHDRBS1,KIF20B,KMT2E,LAMTOR1,LAMTOR…
GOTERM_BP_ALL	NADH metabolic process	GO:0006734	39	31	2.82442	22.5778	0.00388818	ALDOA,ALDOC,APOA1BP,DLST,ENO1,ENO2,ENO3,GAPDH,GPD1L,GPI,HK1,HK2,HK3,IDH3B,IDH3G,MDH1,MDH2,PFKFB2,PFKFB3,PFKFB4,PFKL,PFKM,PFKP,PGAM1,PGK1,PKLR,PKM,PPP2R5D,TP53,TPI1,VCP_x000D_
GOTERM_BP_ALL	cell-cell junction organization	GO:0045216	220	147	1.47193	127.362	0.00392495	ACE,ACTB,ACTG1,ACTN1,ACTN4,AJUBA,AMOT,ARHGAP6,ARHGEF7,ARL2,BCAS3,BCL2,CADM3,CAMSAP3,CAV1,CCM2,CD9,CDC42,CDH1,CDH15,CDH2,CDH24,CDH3,CDH4,CGN,CLASP1,CLASP2,CLDN1,CLDN12,CLDN15,CLDN19,CLDN3,CLDN9,COL16A1,CORO1C,CRB3,CSK,CTNNA1,CTNNB1,CTNND1,CTTN,CXADR,DAPK3,DLG1,DLG5,DMTN,DSG2,DSP,ECT2,EPB41L5,F11R,FBF1,FSCN1,FZD5,GJA1,GNPAT,GPBAR1,GRHL2,HDAC7,HEG1,HIPK1,IKBKB,INADL,ITGB1BP1,JUP,KIFC3,LAMA5,LIMS1,LI…
GOTERM_BP_ALL	erythrocyte differentiation	GO:0030218	72	53	2.03894	41.6456	0.00398706	ACIN1,ACVR1B,ACVR2A,ADAR,ADD1,ANKRD54,ARID4A,ARNT,ATPIF1,BCL6,BMP4,CASP3,CDK6,CEBPG,DMTN,DNASE2,DYRK3,ERCC2,EXOC6,FECH,FLVCR1,FOXO3,G6PD,GAS2L1,GATA1,GATA2,GATA3,HCLS1,HIF1A,HIPK2,HMGB2,ID2,INPP5D,ISG15,JAK3,JMJD6,KDM1A,KLF13,KLF2,KMT2E,L3MBTL3,LDB1,LYN,MAEA,MAPK14,MED1,NCKAP1L,NCOR1,NFE2L1,P4HTM,PKNOX1,PRMT1,PTBP3,PTPN2,RB1,RBFOX2,RPS14,RPS19,RPS6,SENP1,SFXN1,SLC11A2,SLC25A38,SMAD5,SMAP1,SP1,SP3…
GOTERM_BP_ALL	nucleotide-excision repair	GO:0006289	29	24	3.51697	16.7497	0.00404111	ATXN3,BRCA2,CCNH,CDK7,CETN2,CUL4A,DCLRE1A,DCLRE1B,DCLRE1C,DDB1,DDB2,ERCC1,ERCC2,ERCC3,ERCC4,ERCC6,ERCC8,FAN1,FANCC,GTF2H1,GTF2H2,GTF2H3,GTF2H4,GTF2H5,HMGN1,HUS1,LIG1,LIG4,MMS19,MNAT1,NEIL2,NEIL3,NTHL1,OGG1,PCNA,PNKP,POLD1,POLD2,POLD3,POLD4,POLE,POLK,POLL,POLR2A,POLR2B,POLR2C,POLR2D,POLR2E,POLR2F,POLR2G,POLR2H,POLR2I,POLR2J,POLR2K,POLR2L,RAD23A,RAD23B,RAD51D,RAD52,RBBP8,RFC1,RFC2,RFC3,RFC4,RFC5,RP…
GOTERM_BP_ALL	ATP biosynthetic process	GO:0006754	42	33	2.67275	24.3146	0.00409103	ALDOA,ATP5A1,ATP5B,ATP5C1,ATP5D,ATP5E,ATP5F1,ATP5G1,ATP5G2,ATP5G3,ATP5H,ATP5I,ATP5J,ATP5J2,ATP5L,ATP5O,ATP5S,ATP6V0A1,ATP6V0A2,CHCHD10,GBAS,PID1,PINK1,PKLR,PKM,PRKAG2,SLC25A13,STAT3,STOML2,SURF1,TCIRG1,VCP,VPS9D1_x000D_
GOTERM_BP_ALL	negative regulation of neuron projection development	GO:0010977	92	66	1.85225	53.2605	0.0041505	AATK,ADCY6,APOE,ARF6,ARHGDIA,ARHGEF1,ASAP1,BCL11A,CARM1,CBFA2T2,CDK5,CDK5R1,CIB1,CIT,DGUOK,EFNA1,EPHB2,FGF13,FKBP4,GDI1,GFAP,GFI1,GORASP1,GSK3B,HDAC2,ID1,IFRD1,INPP5J,ITM2C,KANK1,KATNA1,KLK8,LGALS1,LINGO1,LRP1,LRP4,NFATC4,NGEF,NGFR,NLGN3,PAFAH1B1,PAQR3,PLK2,PLXNA3,PPP3CA,PSEN1,PTEN,PTK2,RAP1GAP2,RAPGEF2,RHOA,RNF6,RTN4,RTN4R,RUFY3,SEMA3A,SEMA3F,SEMA4F,SEMA5A,SNAPIN,STMN2,TBX6,ULK2,WNT3,WNT3A,YWHAH…
GOTERM_BP_ALL	intrinsic apoptotic signaling pathway in response to DNA damage by p53 class mediator	GO:0042771	29	24	3.50235	16.779	0.0041701	AEN,BAG6,BCL2L12,BCL3,BRCA2,CD44,CD74,CDKN1A,DDIT4,DYRK2,ELL3,HIPK1,HIPK2,ING2,KDM1A,MIF,MSH2,MUC1,PGAP2,PHLDA3,PMAIP1,PML,PPP2R5C,PYCARD,RPS27L,SHISA5,SIRT1,SNW1,TAF9,TAF9B,TMEM109,TOPORS,TP53,TP73,TRIAP1,USP28,ZNF385A_x000D_
GOTERM_BP_ALL	positive regulation of protein binding	GO:0032092	69	51	2.06653	39.9454	0.00418286	ABL1,ABL2,ADD1,ADD2,AKTIP,AMFR,ARHGEF7,B2M,BAMBI,BMP2,BMP4,CAPRIN2,CAV1,CDK5,CRBN,CSF3,DERL1,EIF2AK3,EPB41,EPB41L5,FKBP1A,FLOT1,GSK3B,HERPUD1,HFE,HIPK2,HSP90AB1,KRIT1,LFNG,MAPRE1,MEN1,MFNG,PACS1,PARK7,PLK2,PLXND1,RALB,RAN,RAPGEF2,RFNG,SPPL3,STK3,STK4,TCF7L2,TICAM1,TRAF2,TRAF4,TRIB3,USP33,WNT3A,ZNF268_x000D_
GOTERM_BP_ALL	positive regulation of DNA-templated transcription, elongation	GO:0032786	10	10	Inf	5.78562	0.00419408	ALYREF,BRD4,CDC73,CTR9,DDX39B,EAPP,ELL,ELL3,ERCC6,GTF2F1,GTF2F2,HMGN1,LEO1,MAP2K1,PAF1,RTF1,SUPT16H,SUPT4H1,SUPT5H,SUPT6H,TCEB1,THOC1,THOC5,WDR61_x000D_
GOTERM_BP_ALL	rRNA catabolic process	GO:0016075	10	10	Inf	5.78766	0.0042089	DEDD2,DIS3,DIS3L,DIS3L2,DROSHA,ERN2,EXOSC10,EXOSC2,EXOSC3,EXOSC4,EXOSC5,EXOSC6,EXOSC7,EXOSC8,EXOSC9,XRN1_x000D_
GOTERM_BP_ALL	regulation of autophagosome assembly	GO:2000785	29	24	3.49758	16.7886	0.00421307	AMBRA1,CHMP4A,CHMP4B,FEZ2,IFT20,IFT88,LRSAM1,MTMR3,PHF23,PIKFYVE,PINK1,PIP4K2A,PIP4K2B,PIP4K2C,RAB1B,RAB3GAP1,RAB7A,RALB,RNF5,SCFD1,SH3GLB1,TBC1D14,UBQLN1,UBQLN2_x000D_
GOTERM_BP_ALL	DNA unwinding involved in DNA replication	GO:0006268	10	10	Inf	5.78919	0.00422003	C10orf2,HMGA1,MCM2,MCM4,MCM6,MCM7,PURA,RAD51,TOP2A,TOP2B_x000D_
GOTERM_BP_ALL	tRNA splicing, via endonucleolytic cleavage and ligation	GO:0006388	10	10	Inf	5.78919	0.00422003	C14orf166,CLP1,DDX1,RTCB,TRPT1,TSEN15,TSEN2,TSEN34,TSEN54,ZBTB8OS_x000D_
GOTERM_BP_ALL	response to sterol depletion	GO:0006991	10	10	Inf	5.78919	0.00422003	EIF2A,EIF2AK3,ERLIN1,ERLIN2,FBXW7,INSIG1,INSIG2,LMNA,LYN,SCAP_x000D_
GOTERM_BP_ALL	mitotic nuclear envelope reassembly	GO:0007084	10	10	Inf	5.78919	0.00422003	ANKLE2,BANF1,EMD,LMNA,PPP2CA,PPP2R1A,PPP2R2A,REEP3,REEP4,VRK1_x000D_
GOTERM_BP_ALL	nuclear migration	GO:0007097	10	10	Inf	5.78919	0.00422003	CDC42,CDC42BPA,DCTN4,MYH10,PAFAH1B1,SUN2,SYNE2,TMEM201,WDR43,WDR81_x000D_
GOTERM_BP_ALL	histone H3-K36 methylation	GO:0010452	10	10	Inf	5.78919	0.00422003	ASH1L,BCOR,IWS1,NSD1,PAXIP1,SETD2,SETD3,SETMAR,SMYD2,WHSC1_x000D_
GOTERM_BP_ALL	RNA interference	GO:0016246	10	10	Inf	5.78919	0.00422003	ADAR,AGO2,CELF1,CLP1,DICER1,DROSHA,PRKRA,TARBP2,TERT,XPO5_x000D_
GOTERM_BP_ALL	histone H2B ubiquitination	GO:0033523	10	10	Inf	5.78919	0.00422003	CDC73,CDK9,CTR9,LEO1,PAF1,RNF20,RNF40,RNF8,UBE2E1,WAC_x000D_
GOTERM_BP_ALL	nuclear-transcribed mRNA catabolic process, exonucleolytic, 3'-5'	GO:0034427	10	10	Inf	5.78919	0.00422003	DIS3L2,EXOSC2,EXOSC3,EXOSC4,EXOSC5,EXOSC6,EXOSC7,EXOSC8,EXOSC9,WDR61_x000D_
GOTERM_BP_ALL	histone mRNA catabolic process	GO:0071044	10	10	Inf	5.78919	0.00422003	ATM,DCP2,EXOSC10,EXOSC4,LSM1,MTPAP,PAPD4,PAPD5,UPF1,XRN1_x000D_
GOTERM_BP_ALL	negative regulation of molecular function	GO:0044092	916	568	1.20403	529.422	0.00423849	ABCA7,ABCE1,ABL1,ADAM15,ADAR,ADARB1,ADIPOQ,ADNP,ADRA2C,AES,AIDA,AIP,AJUBA,AKT1,AKT1S1,AKT2,AMOT,ANAPC1,ANAPC10,ANAPC11,ANAPC15,ANAPC2,ANAPC4,ANAPC5,ANAPC7,ANK3,ANO9,ANP32E,ANXA1,ANXA2,ANXA3,ANXA4,ANXA5,ANXA8,APBA3,APLP2,APOA1,APOC1,APOE,APP,ARFGEF1,ARL2,ARPP19,ARRB2,ATM,ATP2B4,ATP7A,ATPIF1,ATRAID,AURKA,AURKB,B2M,BAG4,BAG5,BAX,BBS4,BCAS3,BCL2L12,BHLHE40,BIRC2,BIRC5,BIRC6,BIRC7,BMP4,BMP7,BRMS1,BTAF…
GOTERM_BP_ALL	vesicle docking involved in exocytosis	GO:0006904	45	35	2.55143	26.0513	0.00423923	BLOC1S6,CPLX2,EXOC2,EXOC4,EXOC6,EXOC6B,EXOC8,RAB10,RAB12,RAB15,RAB27A,RAB37,RAB3A,RAB3B,RAB8A,RAB8B,RABEPK,RALB,SCFD1,SCFD2,SNPH,STX1A,STX3,STXBP1,STXBP2,STXBP3,SYTL2,UNC13B,VAMP3,VPS18,VPS33A,VPS33B,VPS45,VTI1B,YKT6_x000D_
GOTERM_BP_ALL	negative regulation of apoptotic signaling pathway	GO:2001234	100	71	1.79549	57.7721	0.00428121	ACAA2,ACVR1,AKT1,ARHGEF2,ARRB2,BAG5,BAX,BCL2,BCL2L1,BCL2L12,BCL2L2,BIRC6,BMF,BRCA1,CD44,CD74,CFLAR,CLU,CREB3,CREB3L1,CTH,CTNNA1,CTNNB1,CTTN,CX3CL1,CXCL12,DAPK1,DDX3X,ELL3,FAIM,FAIM2,FIGNL1,FXN,FYN,G2E3,GATA1,GCLC,GCLM,GPX1,GRINA,GSTP1,HERPUD1,HIF1A,HMGB2,HMOX1,HSPA1A,HSPB1,HTRA2,HTT,HYOU1,ICAM1,IER3,IFI6,IGBP1,ING2,INS,ITGA6,ITGAV,IVNS1ABP,KDM1A,LGALS3,LMNA,MADD,MAP2K5,MAP3K7,MCL1,MEIS3,MIF,MKL1,…
GOTERM_BP_ALL	negative regulation of sequence-specific DNA binding transcription factor activity	GO:0043433	139	96	1.63019	80.4697	0.00428147	ANXA4,ARRB2,BHLHE40,BMP7,BRMS1,BTRC,CACTIN,CDK5RAP3,CDKN2A,CEBPG,CHP1,COMMD1,COMMD6,COMMD7,CTNNBIP1,DAB2IP,DAP,DNAJA3,EGLN1,ERBB2IP,ESR1,EZH2,FLNA,FOXJ1,FZD6,GAS6,GFI1,HDAC2,HDAC3,HDAC4,HEYL,HMOX1,HR,ID1,ID2,ID3,IGF1R,IRAK1,IRAK2,ITCH,KAT6A,KDM1A,KEAP1,KLF4,MAD2L2,MAP2K5,MAP3K10,MED13,MEN1,NFKBIA,NFKBID,NFKBIL1,NR0B2,PARP10,PBX1,PELI1,PEX14,PHB2,PIAS2,PIAS4,PIM1,PRDX2,PRMT2,PSMD10,PTCH1,PYCARD,RB…
GOTERM_BP_ALL	positive regulation of neuron death	GO:1901216	63	47	2.14222	36.4719	0.00433412	ABL1,AGER,AGRN,AIMP2,APOE,ATF4,ATM,BAD,BAX,BBC3,BCL2L11,CASP2,CASP3,CASP9,CDC34,CDC42,CDK5,CDK5R1,CLU,DAXX,DDIT4,EGR1,ELK1,FBXW7,FGFR3,FOXO3,GRIK5,HDAC4,IKBKB,JUN,MAP3K11,MCL1,NF1,NGFR,NOS1,NQO1,PARK2,PAWR,PCSK9,PICALM,PIN1,PMAIP1,SRPK2,TP53,TP53BP2,UBE2M,ZNF746_x000D_
GOTERM_BP_ALL	regulation of cellular component size	GO:0032535	163	111	1.56385	94.2459	0.00435861	AATK,ABI2,ABL1,ACTR2,ACTR3,ACTR3B,ADD1,ADD2,ADNP,AKT1,AKT1S1,ALOX15,ALS2,AMOT,ANAPC2,ANO6,ANXA7,AP1AR,APOE,AQP2,AQP5,AQP7,AQP8,ARF1,ARF6,ARFGEF1,ARFIP1,ARFIP2,ARHGAP18,ARHGAP5,ARPC1A,ARPC1B,ARPC2,ARPC3,ARPC4,ARPC5,ARPC5L,BAG4,BAIAP2,BAIAP2L1,BAIAP2L2,BBS4,BCL11A,BMPR2,BRK1,CAPG,CAPZA1,CAPZA2,CAPZB,CDC42EP1,CDC42EP2,CDC42EP3,CDC42EP4,CDC42EP5,CDH4,CDK4,CDK5,CDK5R1,CFL1,CFL2,CLASP2,CLCN3,CLCN6,CLN8…
GOTERM_BP_ALL	histone deubiquitination	GO:0016578	22	19	4.61377	12.7362	0.00436464	ASXL1,ATXN7,ATXN7L3,BAP1,BRCC3,ENY2,KAT2A,MYSM1,SART3,SUPT3H,TAF10,TRRAP,UIMC1,USP15,USP16,USP21,USP22,USP3,USP7_x000D_
GOTERM_BP_ALL	positive regulation of erythrocyte differentiation	GO:0045648	22	19	4.61377	12.7362	0.00436464	ACVR1B,ACVR2A,ANKRD54,ARNT,FOXO3,GATA1,GATA2,HIF1A,HMGB2,ID2,INPP5D,ISG15,KDM1A,MAPK14,MED1,NCKAP1L,PRMT1,SMAP1,ZNF16_x000D_
GOTERM_BP_ALL	production of small RNA involved in gene silencing by RNA	GO:0070918	22	19	4.61377	12.7362	0.00436464	ADAR,AGO1,AGO2,AGO3,AGO4,DGCR8,DICER1,DROSHA,METTL3,PRKRA,RBM3,SMAD1,SMAD2,SMAD3,SNIP1,SRRT,TARBP2,TERT,ZCCHC11_x000D_
GOTERM_BP_ALL	regulation of intrinsic apoptotic signaling pathway by p53 class mediator	GO:1902253	22	19	4.61377	12.7362	0.00436464	BCL2L12,CD44,CD74,ELL3,ING2,KDM1A,MIF,MUC1,PTTG1IP,RRM2B,RRN3,SIRT1,TAF9,TAF9B,TP53,TP73,TRIAP1,UBB,ZNF385A_x000D_
GOTERM_BP_ALL	actin filament-based process	GO:0030029	297	194	1.38475	171.579	0.00438555	ABI1,ABI2,ABL1,ABL2,ABLIM3,ABR,ACTA1,ACTG1,ACTN1,ACTN4,ACTR2,ACTR3,ACTR3B,ADD1,ADD2,ALDOA,ALKBH4,ALMS1,ALOX15,AMOT,ANG,AP1AR,APOA1,ARAP1,ARF1,ARF6,ARFGEF1,ARFIP1,ARFIP2,ARHGAP18,ARHGAP26,ARHGAP6,ARHGDIB,ARHGEF10,ARHGEF11,ARHGEF15,ARHGEF17,ARHGEF18,ARHGEF19,ARHGEF2,ARHGEF5,ARPC1A,ARPC1B,ARPC2,ARPC3,ARPC4,ARPC5,ARPC5L,ASAP3,ATP1A1,ATP2C1,ATXN3,BAG4,BAIAP2,BAIAP2L1,BAIAP2L2,BBS4,BCAR1,BCAS3,BCL2,BCL…
GOTERM_BP_ALL	multicellular organism growth	GO:0035264	147	101	1.60339	85.1011	0.00441844	ADD1,AFG3L2,ANKRD11,APBA2,APP,ATF5,ATRN,ATRX,ATXN2,BBS2,BBS4,BCL2,BRCA2,CACNA2D2,CCM2,CDC42,CDKN1C,CELF1,CHD7,CLIC4,CREB1,CSF1,CTC1,DHCR7,DICER1,ERCC1,ERCC2,ERCC6,EZR,FGFR2,FKBP8,FLVCR1,FTO,FXN,GAMT,GDF5,GH1,GHRHR,GHSR,GIGYF2,GNAS,GPAM,GPD2,GRHL2,HDAC3,HEG1,HSF1,HTRA2,ICMT,IHH,KAT2A,KDM6A,KLF2,LGMN,MKKS,NCOA3,NCOR1,NDUFS6,NIPBL,PALB2,PCNT,PIK3CA,PKDCC,PLAG1,PLEKHA1,PLS1,PPIB,PPP1R13L,PRLH,PTCH1,P…
GOTERM_BP_ALL	protein import into nucleus	GO:0006606	187	126	1.51286	108.147	0.00448012	ADAR,AKAP1,AKR1C3,AKT1,APC2,ARNTL,AXIN1,AXIN2,BAMBI,BCL3,BCL6,BMP4,BMP7,BMPR1A,C11orf73,C1QTNF3,CBLB,CCDC22,CDH1,CDKN1A,CEP57,CHERP,CHP1,CREB3,CSF3,DAB2,DAB2IP,DACT3,DAG1,DDX58,DMAP1,DYRK2,ECT2,EGFR,EMD,FAF1,FAM89B,FBXW11,FLNA,FZD7,G3BP2,GAS6,GDF5,GNAQ,GSK3B,HCLS1,HDAC3,HES1,HSP90AB1,HTT,HYAL2,IL23A,IPO11,IPO13,IPO5,IPO7,IPO9,JAK3,JUN,JUP,KANK1,KEAP1,KPNA1,KPNA2,KPNA3,KPNA4,KPNA6,KPNA7,KPNB1,LGAL…
GOTERM_BP_ALL	response to oxygen levels	GO:0070482	295	193	1.38402	170.781	0.00457905	ABAT,ACAA2,ACTN4,ADA,ADAM17,ADAM8,ADIPOQ,ADM,ADORA1,ADSL,AGER,AGTRAP,AHCY,AJUBA,AKT1,ALAD,ALKBH5,ANG,ARNT,ARNT2,ASCL2,ATG7,ATM,ATP1B1,BACH1,BAD,BBC3,BCL2,BIRC2,BMP2,BMP7,BNIP3,CAMK2D,CAPN2,CASP3,CAV1,CCNB1,CD24,CD34,CDK4,CDKN1A,CDKN1B,CHCHD2,CHRNA4,CHRNB2,CITED2,CLDN3,COL1A1,CPEB4,CREBBP,CRYAB,CST3,CTGF,CUL2,CX3CL1,CXCL12,CYB5R4,CYGB,DAXX,DDIT4,DNMT3A,DNMT3B,DPP4,E2F1,EGLN1,EGLN2,EGLN3,EGR1,ENDOG…
GOTERM_BP_ALL	aerobic respiration	GO:0009060	32	26	3.165	18.5075	0.00463271	ACO1,ACO2,ADSL,BLOC1S1,BNIP3,CHCHD5,COX10,COX19,COX20,COX4I1,CS,DHTKD1,DLAT,DLD,DLST,FH,FXN,HIF1A,IDH1,IDH2,IDH3A,IDH3B,IDH3G,MDH1,MDH2,ME3,MTFR1,MTFR1L,MTFR2,NDUFV1,NNT,OGDH,OXA1L,PANK2,PDHA1,PDHB,PMPCB,SDHA,SDHB,SDHC,SDHD,SIRT3,SLC25A14,SUCLA2,SUCLG1,SUCLG2,SURF1,UQCRB,UQCRC1,UQCRC2,UQCRH,VCP_x000D_
GOTERM_BP_ALL	mannosylation	GO:0097502	32	26	3.15775	18.5254	0.00471684	ALG1,ALG11,ALG2,ALG3,ALG5,ALG8,ALG9,DPM1,DPM2,DPM3,DPY19L1,DPY19L3,DPY19L4,FKRP,FKTN,GYLTL1B,LARGE,NUS1,PIGB,PIGV,PIGZ,POMT1,POMT2,SDF2,SDF2L1,TMEM5_x000D_
GOTERM_BP_ALL	purine ribonucleoside diphosphate metabolic process	GO:0009179	80	58	1.92533	46.2918	0.00474252	ADPGK,AK1,AK2,AK3,AK4,ALDOA,ALDOC,AMPD3,ARNT,BAD,BPGM,CARD11,CASK,DDIT4,DHTKD1,DLG1,DLG3,DLG4,ECD,ENO1,ENO2,ENO3,ENTPD2,ENTPD5,FBP1,GAPDH,GPI,GUK1,HDAC4,HIF1A,HK1,HK2,HK3,HKDC1,IER3,INS,INSR,LDHA,MAGI3,MLXIPL,MPP1,MPP2,MPP3,NCOR1,NUDT16,NUDT18,NUDT9,OGDH,OGT,PFKFB2,PFKFB3,PFKFB4,PFKL,PFKM,PFKP,PGAM1,PGK1,PGM1,PKLR,PKM,PPARA,PPP2R5D,PRKAA1,PRKAG1,PRKAG2,SIRT6,STAT3,TJP2,TP53,TPI1_x000D_
GOTERM_BP_ALL	response to hypoxia	GO:0001666	271	178	1.39958	156.887	0.00494691	ABAT,ACAA2,ACTN4,ADA,ADAM17,ADAM8,ADIPOQ,ADM,ADORA1,ADSL,AGER,AGTRAP,AHCY,AJUBA,AKT1,ALAD,ALKBH5,ANG,ARNT,ARNT2,ASCL2,ATM,ATP1B1,BACH1,BAD,BBC3,BCL2,BIRC2,BMP2,BMP7,BNIP3,CAMK2D,CAPN2,CASP3,CAV1,CCNB1,CD24,CD34,CDKN1B,CHCHD2,CHRNA4,CHRNB2,CITED2,CLDN3,CREBBP,CRYAB,CST3,CUL2,CX3CL1,CXCL12,CYGB,DDIT4,DNMT3A,DNMT3B,DPP4,E2F1,EGLN1,EGLN2,EGLN3,EGR1,ENDOG,ENG,ERCC2,ERCC3,FAM162A,FUNDC1,GNB1,HIF1A,HIF1…
GOTERM_BP_ALL	regulation of Ras protein signal transduction	GO:0046578	184	124	1.50981	106.521	0.00496892	ABCA1,ABL2,ABR,AKAP13,ALS2,ALS2CL,APOA1,APOE,ARF6,ARFGEF1,ARFGEF2,ARHGAP35,ARHGEF1,ARHGEF10,ARHGEF10L,ARHGEF11,ARHGEF12,ARHGEF15,ARHGEF16,ARHGEF17,ARHGEF18,ARHGEF19,ARHGEF2,ARHGEF3,ARHGEF37,ARHGEF39,ARHGEF4,ARHGEF5,ARHGEF7,ARHGEF9,BCL6,BCR,CAMK2D,CDH2,CRK,CSF1,CUL3,CYTH1,CYTH2,CYTH3,CYTH4,DAB2IP,DENND1A,DENND4B,DGKZ,DNM2,DNMBP,ECT2,EPS8L1,EPS8L2,F2RL1,FARP1,FARP2,FBP1,FBXO8,FGD3,FGD4,FLOT1,FOXM1,…
GOTERM_BP_ALL	mitochondrial translation	GO:0032543	25	21	3.8601	14.4171	0.00500144	AARS2,AURKAIP1,C12orf65,C1QBP,CHCHD1,COA3,DAP3,DARS2,EARS2,GADD45GIP1,GATC,GFM1,GFM2,HARS,IARS2,ICT1,LRPPRC,MALSU1,MPV17L2,MRPL1,MRPL10,MRPL11,MRPL12,MRPL13,MRPL14,MRPL15,MRPL16,MRPL17,MRPL18,MRPL19,MRPL2,MRPL20,MRPL21,MRPL22,MRPL23,MRPL24,MRPL27,MRPL28,MRPL3,MRPL32,MRPL33,MRPL34,MRPL35,MRPL36,MRPL37,MRPL38,MRPL39,MRPL4,MRPL40,MRPL41,MRPL42,MRPL43,MRPL44,MRPL45,MRPL46,MRPL47,MRPL48,MRPL49,MRPL50,…
GOTERM_BP_ALL	regulation of reactive oxygen species metabolic process	GO:2000377	149	102	1.58475	86.2589	0.00504208	AATF,ACP5,AGER,AKR1C3,AKT1,AKT2,ARF4,ASS1,ATG5,ATP2B4,BCL2,BECN1,BIRC2,BMP7,BNIP3,BRCA1,CAV1,CD34,CDKN1A,CLCN3,CLU,COQ7,CRYAB,CYBA,DDAH1,DDAH2,DHFR,DNM2,DUOXA1,EGFR,ESR1,F2,F2RL1,FOXM1,FOXO1,FOXO3,GADD45A,GCH1,GLA,GRB2,GSTP1,HBB,HDAC4,HDAC6,HIF1A,HK2,HSP90AA1,HSP90AB1,ICAM1,IER3,INS,INSR,KLF4,MAP3K7,MAPK14,MAPK9,MPV17,MYCN,NFE2L2,NGFR,NOX4,NOXA1,NOXO1,P2RX4,PARK2,PARK7,PARL,PDGFB,PDGFRB,PDK3,PID1…
GOTERM_BP_ALL	nucleobase-containing small molecule interconversion	GO:0015949	18	16	5.82693	10.4205	0.00505142	AK1,AK2,CMPK1,CTPS1,CTPS2,DTYMK,GLRX,GSR,GUK1,NME1,NME4,RRM1,RRM2,RRM2B,TXN,TXNRD1_x000D_
GOTERM_BP_ALL	negative regulation of macroautophagy	GO:0016242	18	16	5.82693	10.4205	0.00505142	CHMP4A,CHMP4B,CLN3,FEZ2,KIAA0226,LZTS1,MTOR,NPC1,NRBP2,PHF23,PINK1,QSOX1,SCFD1,TP53,UBQLN1,UBQLN4_x000D_
GOTERM_BP_ALL	mitochondrial respiratory chain complex I assembly	GO:0032981	18	16	5.82693	10.4205	0.00505142	ACAD9,AIFM1,BCS1L,COA1,FOXRED1,NDUFAF3,NDUFAF4,NDUFAF5,NDUFAF7,NDUFS4,NDUFS5,NDUFS7,NUBPL,OXA1L,TAZ,TIMM21_x000D_
GOTERM_BP_ALL	establishment of spindle localization	GO:0051293	35	28	2.91503	20.2622	0.0051151	ARHGEF2,CDK5RAP2,CENPA,CLASP1,DYNC1H1,DYNLT1,ESPL1,GPSM2,HTT,KPNB1,LLGL1,LLGL2,MAP4,MYH9,NDC80,NDE1,NDEL1,NUMA1,NUSAP1,PAFAH1B1,SPAG5,SPDL1,SPIRE2,SPRY1,SPRY2,WDR43,WDR81,ZW10_x000D_
GOTERM_BP_ALL	negative regulation of response to DNA damage stimulus	GO:2001021	25	21	3.83215	14.4613	0.00525589	BCL2L1,BCL2L12,BRD4,CD44,CD74,CLU,CXCL12,DDX39B,DYRK1A,ELL3,HMGA2,ING2,KDM1A,MDM2,MIF,MUC1,OGG1,OTUB1,PARPBP,PGAP2,POLQ,PSMD10,PTTG1IP,RNF169,RPS3,RTEL1,SENP2,SIRT1,SNAI1,TAF9,TAF9B,TERF2,THOC1,THOC5,TMEM161A,TPT1,TRIAP1,TRIM32,TRIP12,UBR5,USP47,ZNF385A_x000D_
GOTERM_BP_ALL	protein export from nucleus	GO:0006611	25	21	3.83075	14.4636	0.00526899	ADAR,AHCYL1,ANP32B,BARD1,CALR,CCHCR1,CDK5,CDKN2A,CHP1,CSE1L,CTDSPL2,DNAJC27,DUSP16,EIF5A,EMD,GAS6,GSK3B,HSPA9,NUP214,NUP88,NUPL2,NXT1,PARK7,PPM1A,PRKACA,PTPN11,RAN,RANGAP1,RAPGEF3,SFN,SMURF1,SOX4,STRADA,STRADB,STYX,TCF7L2,TPR,TXN,UHMK1,XPO1,XPO4,XPO5,XPO6,XPO7_x000D_
GOTERM_BP_ALL	regulation of translational fidelity	GO:0006450	14	13	9.46715	8.10486	0.00529667	AARS,AARSD1,DTD1,DTD2,GATC,IARS,IARS2,LARS,LARS2,RPS5,RPS9,VARS,VARS2_x000D_
GOTERM_BP_ALL	cytokinetic process	GO:0032506	14	13	9.46715	8.10486	0.00529667	ALKBH4,AURKB,BIN3,CNTROB,GTPBP8,KIF20B,RACGAP1,RHOA,SNX18,SNX33,SNX9,SPAST,SPIRE2_x000D_
GOTERM_BP_ALL	viral RNA genome replication	GO:0039694	14	13	9.46715	8.10486	0.00529667	APOBEC3D,APOBEC3F,APOBEC3G,APOBEC3H,ATG16L1,ATG16L2,ATG5,ATG7,HMGA2,INPP5K,SMARCB1,SUPT5H,TOP2A_x000D_
GOTERM_BP_ALL	negative regulation of DNA-dependent DNA replication	GO:2000104	14	13	9.46715	8.10486	0.00529667	BLM,BRCA2,CHEK2,FBXW7,LIG3,MRE11A,PID1,SMC1A,SMC3,STAG2,TERF1,TERF2,TIPIN_x000D_
GOTERM_BP_ALL	centriole assembly	GO:0098534	25	21	3.82483	14.473	0.00532475	BRCA1,CCDC78,CCP110,CDK5RAP2,CENPJ,CEP135,CEP152,CEP63,CEP76,CETN2,CHMP2A,CNTROB,E2F4,NPM1,PLK2,PLK4,RBM14,SASS6,SPICE1,TRIM37,VPS4B_x000D_
GOTERM_BP_ALL	negative regulation of neurogenesis	GO:0050768	202	135	1.47223	116.942	0.00548579	AATK,ADCY6,APOE,APP,ARF6,ARHGDIA,ARHGEF1,ARHGEF2,ASAP1,ASCL2,ASPM,BCL11A,BMP4,BMP7,BMPR1A,C16orf45,C3orf17,CALR,CARM1,CASZ1,CAV1,CBFA2T2,CDK5,CDK5R1,CDK5RAP2,CIB1,CIT,CNTN2,CTDSP1,CTNNA1,CTNNB1,DDX6,DGUOK,DICER1,DIXDC1,DLL1,DLL3,DUSP10,DYNLT1,EDNRB,EFNA1,EIF4E,EIF4ENIF1,EPHB2,F2,FGF13,FGFR3,FKBP4,FUOM,GDF11,GDI1,GFAP,GFI1,GORASP1,GSK3B,HDAC2,HES1,HES5,HMG20A,HOOK3,ID1,ID2,ID4,IFRD1,INPP5J,ISL1,IT…
GOTERM_BP_ALL	regulation of mRNA splicing, via spliceosome	GO:0048024	41	32	2.5939	23.7264	0.00559126	ACIN1,C1QBP,CELF3,CWC22,DAZAP1,DDX5,DYRK1A,HNRNPA2B1,HSPA8,JMJD6,MAGOH,MBNL1,NSRP1,PRPF19,PTBP3,RBFOX1,RBFOX2,RBFOX3,RBM15B,RBM25,RBM4,RBM42,RBM5,RBM8A,RBMX,RNF219,RNPS1,SAP18,SF3B4,SFSWAP,SLC39A5,SNRNP70,SNW1,SRPK1,SRPK2,SRRM4,SRSF4,SRSF6,SRSF7,THRAP3,TIA1,TRA2B,U2AF2,WTAP,ZFP64_x000D_
GOTERM_BP_ALL	pyruvate metabolic process	GO:0006090	99	70	1.76126	57.313	0.00572104	ADPGK,AGXT,ALDOA,ALDOC,ARNT,BPGM,BSG,DDIT4,DHTKD1,DLAT,DLD,ECD,ENO1,ENO2,ENO3,ENTPD5,FBP1,GAPDH,GPI,HDAC4,HIF1A,HK1,HK2,HK3,HKDC1,HTT,IER3,INS,INSR,LDHA,LDHB,ME3,MLXIPL,MPC1,MPC2,NCOR1,OGDH,OGT,PC,PDHA1,PDHB,PDHX,PDK1,PDK2,PDK3,PDP1,PDP2,PDPR,PFKFB2,PFKFB3,PFKFB4,PFKL,PFKM,PFKP,PGAM1,PGK1,PGM1,PKLR,PKM,PPARA,PPP2R5D,PRKAA1,PRKAG1,PRKAG2,SIRT6,SLC16A1,SLC16A3,STAT3,TP53,TPI1_x000D_
GOTERM_BP_ALL	pyrimidine nucleotide metabolic process	GO:0006220	47	36	2.38566	27.2092	0.00586902	AK3,CAD,CMPK1,CMPK2,CTPS1,CTPS2,DCK,DCTD,DHODH,DTYMK,DUT,ENTPD4,ERH,MBD4,NEIL2,NME1,NME3,NME4,NME6,NME7,NT5C,NT5M,NTHL1,OGG1,PRPS1,SMUG1,TBPL1,TDG,TYMP,TYMS,UCK1,UCKL1,UMPS,UNG,UPP1,UPRT_x000D_
GOTERM_BP_ALL	glucan biosynthetic process	GO:0009250	50	38	2.3085	28.9459	0.00590245	AGL,AKT1,AKT2,DYRK2,EPM2AIP1,GBE1,GRB10,GSK3A,GSK3B,GYG1,GYG2,GYS1,IGF2,INPP5K,INS,INSR,IRS1,IRS2,MTOR,NR1D1,PASK,PER2,PGM1,PGM2,PHKG1,PHKG2,PPP1CA,PPP1CB,PPP1R3B,PPP1R3D,PPP1R3G,RPS27A,SORBS1,UBA52,UBB,UBC,UGP2,VIMP_x000D_
GOTERM_BP_ALL	glycerophospholipid biosynthetic process	GO:0046474	90	64	1.80684	51.9686	0.00604823	ABHD5,ACSL3,AGPAT1,AGPAT2,AGPAT3,AGPAT4,AGPAT5,AJUBA,ALG5,ALOX15,APOA1,ARF1,ARF3,ATM,CDIPT,CDS1,CDS2,CECR5,CEPT1,CHAT,CHKA,CHKB,CHPT1,CPNE1,CPNE3,CPNE6,CPNE7,CRLS1,DGAT1,DGAT2,DPM1,DPM2,DPM3,EPT1,ETNK1,FABP5,FAR1,FIG4,GNPAT,GPAA1,GPAM,GPAT2,GPCPD1,GPD1L,HADHA,HADHB,IMPA1,INPP4A,INPP5D,INPP5E,INPP5J,INPP5K,INPPL1,LCLAT1,LPCAT1,LPCAT3,LPCAT4,LPGAT1,LPIN1,LPIN2,MBOAT1,MBOAT2,MBOAT7,MGLL,MPPE1,MTM1,M…
GOTERM_BP_ALL	endocytic recycling	GO:0032456	28	23	3.3515	16.2097	0.0061059	ARL4C,EEA1,EHD1,EHD2,EHD4,EPG5,EPS15,MICALL1,MICALL2,NDRG4,RAB11B,RAB11FIP3,RAB11FIP4,RAB13,RAB14,RAB17,RAB35,SNF8,SNX4,SORL1,VPS51,VPS52,VPS53_x000D_
GOTERM_BP_ALL	adherens junction assembly	GO:0034333	76	55	1.91022	43.9978	0.00634716	ACTN1,AJUBA,ARHGAP6,ARHGEF7,BCAS3,BCL2,CLASP1,CLASP2,COL16A1,CORO1C,CTNNB1,CTTN,DAPK3,DLG5,DMTN,EPB41L5,HIPK1,ITGB1BP1,JUP,LAMA5,LIMS1,MACF1,MMP14,PDPK1,PIP5K1A,PIP5K1C,PPM1F,PTEN,PTK2,PTK2B,PTPRJ,PTPRK,PXN,RAC1,RCC2,RHOD,ROCK1,ROCK2,S100A10,SDC4,SLC9A1,SMAD3,SMAD7,SORBS1,SRC,TAOK2,TBCD,TESK2,TRIP6,TSC1,VCL,VEGFA,WHAMM,WNT4,ZNF703_x000D_
GOTERM_BP_ALL	regulation of biosynthetic process	GO:0009889	1492	893	1.15024	847.659	0.00645155	AAMDC,AARS,AARSD1,AATF,ABCA1,ABCA2,ABCA7,ABCF1,ABHD14B,ABHD6,ABL1,ABLIM1,ABLIM3,ABT1,ACAD8,ACADVL,ACD,ACO1,ACP5,ACSL3,ACTL6A,ACTN1,ACTN4,ACTR5,ACTR6,ACTR8,ACVR1,ACVR1B,ACVR2A,ACVR2B,ADAM8,ADCY7,ADIPOQ,ADIRF,ADM,ADNP,ADNP2,ADORA2A,ADORA2B,ADRA2C,AEBP1,AEBP2,AES,AFF1,AFF4,AGER,AGO1,AGO2,AGO3,AGO4,AGRN,AHCTF1,AHI1,AHR,AHRR,AIP,AIRE,AJUBA,AKAP17A,AKIRIN2,AKNA,AKR1C3,AKT1,AKT2,ALKBH4,ALX4,ALYREF,AMELX…
GOTERM_BP_ALL	response to ionizing radiation	GO:0010212	70	51	1.96579	40.4525	0.00647417	AEN,ALAD,ANXA1,ATM,ATR,BABAM1,BAK1,BAX,BCL2,BCL2L1,BLM,BRAT1,BRCA1,BRCA2,BRCC3,BRE,CASP3,CAV1,CCND1,CDKN1A,CHEK2,CLK2,CLOCK,CRYAB,CYBA,CYP2R1,DCLRE1C,DCUN1D3,DNM2,DNMT3A,DNMT3B,ECT2,EEF1D,EGR1,ELK1,ERCC1,ERCC6,ERCC8,EYA3,FAM175A,FANCD2,FIGNL1,GADD45A,GATA3,GPX1,GRB2,GTF2H5,H2AFX,HMGA2,HUS1,ICAM1,INIP,INO80,INTS3,INTS7,KAT5,LIG4,LZIC,MAPK14,MEN1,MGMT,MSH2,MTA1,MYC,NABP2,NET1,NHEJ1,NIPBL,NOX4,PAXIP…
GOTERM_BP_ALL	regulation of cell morphogenesis involved in differentiation	GO:0010769	295	192	1.36314	170.781	0.0064848	AATK,ABL1,ACTN4,ADNP,AGER,ANAPC2,ANKRD27,AP1AR,APOA1,APOE,ARHGDIA,ARHGEF1,ARHGEF7,ARPC2,AXIN2,BAIAP2,BAMBI,BCL11A,BCL9L,BMP2,BMPR2,BRAF,C1QBP,CALR,CAMK2B,CAPRIN1,CAPRIN2,CDC42,CDH2,CDH4,CDK5,CDK5R1,CFL1,CHRNB2,CIB1,CIT,CLASP1,CLASP2,CNTN2,COL1A1,CORO1C,CTNNB1,CTTN,CUL7,CUX1,CXCL12,DAB2,DAB2IP,DACT3,DAG1,DMTN,DNM2,DPYSL2,EFNA1,ELL3,EPB41L5,EPHB2,EPHB3,EZH2,FAM195B,FAM21C,FBLN1,FBXO31,FBXW8,FGF13,F…
GOTERM_BP_ALL	proton transport	GO:0015992	153	104	1.54975	88.5746	0.00648629	ACTN4,ATP1A1,ATP1A3,ATP5A1,ATP5B,ATP5C1,ATP5D,ATP5E,ATP5F1,ATP5G1,ATP5G2,ATP5G3,ATP5H,ATP5I,ATP5J,ATP5J2,ATP5L,ATP5O,ATP5S,ATP6AP1,ATP6AP1L,ATP6V0A1,ATP6V0A2,ATP6V0B,ATP6V0C,ATP6V0D1,ATP6V0E1,ATP6V0E2,ATP6V1A,ATP6V1B2,ATP6V1C1,ATP6V1D,ATP6V1E1,ATP6V1E2,ATP6V1F,ATP6V1G1,ATP6V1H,CHP1,COA6,COX10,COX11,COX15,COX4I1,COX5A,COX5B,COX6A1,COX6A2,COX6B1,COX6B2,COX6C,COX7A2,COX7A2L,COX7B,COX7C,COX8A,CYB5A,M…
GOTERM_BP_ALL	protein K48-linked deubiquitination	GO:0071108	21	18	4.37049	12.1573	0.00658888	ATXN3,BAP1,OTUB1,OTUB2,OTUD4,OTUD5,OTUD7B,PARK7,UBXN1,USP20,USP25,USP33,USP34,USP37,USP5,USP8,VCPIP1,YOD1_x000D_
GOTERM_BP_ALL	macromolecular complex disassembly	GO:0032984	9	9	Inf	5.16273	0.00671459	ADD1,ADD2,APC2,ARHGEF2,ARID1A,ARID2,ASPH,AURKA,AURKAIP1,AURKB,BNIP3,C12orf65,C16orf45,CAPG,CAPZA1,CAPZA2,CAPZB,CCNB1,CFL1,CFL2,CHCHD1,CIB1,CKAP2,CLASP1,CLASP2,DAP3,DDIT4,DENR,DMTN,DSTN,EIF2D,EIF5A,EIF5A2,EPS8,ETF1,F2RL1,FAU,FGF13,GADD45GIP1,GAS2L1,GAS2L2,GFM2,GSN,GSPT1,HBS1L,HDAC6,HIST3H2A,HMGA1,HRSP12,HSPA8,ICT1,KATNB1,KIF18A,KIF18B,KIF24,KIF2A,KIF2C,KIF5B,KLC1,LIMA1,LRRC16A,MAP1S,MCTS1,MGEA5,MI…
GOTERM_BP_ALL	response to X-ray	GO:0010165	31	25	3.03598	17.9465	0.00671739	ANXA1,BLM,BRCA2,BRCC3,CASP3,CCND1,CDKN1A,DNM2,ERCC1,ERCC6,ERCC8,GATA3,HMGA2,LIG4,MSH2,NIPBL,PMAIP1,RAD51,TP53,TP53BP1,TP73,XRCC2,XRCC4,XRCC5,XRCC6_x000D_
GOTERM_BP_ALL	histone H3-K9 modification	GO:0061647	31	25	3.03598	17.9465	0.00671739	ARID4A,ARID4B,BAZ2A,BEND3,BRCA1,CHEK1,CRTC2,DNMT1,DNMT3B,EHMT1,EHMT2,JARID2,KDM1A,KDM3A,KMT2A,MYB,PAX5,SETD7,SETDB1,SETDB2,SIRT1,SIRT6,SMAD4,SUV39H1,SUV39H2_x000D_
GOTERM_BP_ALL	cellular response to ionizing radiation	GO:0071479	34	27	2.81484	19.6709	0.0070946	ATM,ATR,BCL2L1,BLM,CDKN1A,CLOCK,CRYAB,CYBA,DNM2,ECT2,EEF1D,EGR1,ELK1,FIGNL1,GADD45A,GATA3,GRB2,GTF2H5,H2AFX,HMGA2,HUS1,INO80,INTS7,MAPK14,MGMT,NET1,NIPBL,NOX4,RAD1,RAD51,RAD51AP1,RAD9A,RHNO1,RHOB,SIRT1,SWI5,TLK2,TMEM109,TP53,TP53BP1,WRN,XRCC5,XRCC6,YAP1_x000D_
GOTERM_BP_ALL	cellular amino acid metabolic process	GO:0006520	251	164	1.39377	144.606	0.00710382	AARS,AARS2,AARSD1,AASDHPPT,ABAT,ABHD12,ACAD8,ACADSB,ACAT1,ADI1,ADSS,AFMID,AGMAT,AGXT,AHCY,AHCYL1,AHCYL2,AIMP1,AIMP2,ALDH18A1,ALDH4A1,ALDH5A1,ALDH6A1,ALDH7A1,AMT,APIP,ARG2,ASL,ASNS,ASNSD1,ASPG,ASRGL1,ASS1,ATF4,ATG7,ATIC,ATP2B4,ATP7A,AUH,AZIN1,BCAT1,BCAT2,BCKDHA,BCKDHB,BCKDK,BPHL,CAD,CARNS1,CARS,CARS2,CBS,CCBL1,CCBL2,CKB,CKMT1A,CLN3,CNDP2,COMT,CRTAP,CSAD,CTH,CTNS,CTPS1,CTPS2,DALRD3,DARS,DARS2,DBT,D…
GOTERM_BP_ALL	regulation of mitochondrial membrane permeability	GO:0046902	9	9	Inf	5.19981	0.00716156	ACAA2,AKT1,ALKBH7,ATF2,ATPIF1,BAD,BAK1,BAX,BBC3,BCL2,BCL2L1,BCL2L11,BID,BLOC1S2,BMF,BNIP3,BNIP3L,C22orf29,CASP8,CNP,DYNLL1,DYNLL2,E2F1,GSK3A,GSK3B,HEBP2,HK2,HSPA1A,HTT,IER3,MAPK8,MOAP1,MTCH2,MUL1,NAIF1,NMT1,NOL3,PMAIP1,PPIF,PPP3CC,PPP3R1,RHOT1,RHOT2,SFN,SIVA1,SLC25A5,SLC35F6,SLC9A1,STAT3,TFDP1,THEM4,TMEM102,TP53,YWHAB,YWHAE,YWHAG,YWHAH,YWHAQ,YWHAZ,ZNF205_x000D_
GOTERM_BP_ALL	protein localization to Golgi apparatus	GO:0034067	34	27	2.81063	19.6832	0.00717718	ARFRP1,ARL1,ATG9A,ATP9B,COG7,CSNK1D,GBF1,GCC1,GCC2,GOLGA1,GOLGA4,GOLPH3,IFT20,NRAS,OBSL1,OPTN,PACS1,PAQR3,RAB6A,RGPD3,RGPD4,SORL1,SYS1,TRIP11,VPS13A,VPS13C,VPS13D_x000D_
GOTERM_BP_ALL	activation of MAPKK activity	GO:0000186	237	156	1.40748	137.204	0.00722699	ADAM9,ADORA1,AKAP9,ARAF,BMP4,BRAF,BRAP,CALM1,CAMK2B,CAMK2D,CAMK2G,CRK,CRKL,CSF2RB,CUL3,DAB2IP,DLG4,DUSP5,DUSP6,EGFR,EIF2AK2,ERBB2,ERBB3,ERCC6,FGF19,FGF4,FGFR1,FGFR2,FGFR3,FGFR4,FRS2,FRS3,FYN,GADD45B,GNAI2,GRB2,GRIN1,GRIN2D,HBEGF,HRAS,IL17RD,IL2RG,IRS1,IRS2,JAK1,JAK3,KBTBD7,KIAA1804,KIDINS220,KITLG,KRAS,LAMTOR2,LAMTOR3,LAT,MAP2K1,MAP2K2,MAP3K1,MAP3K10,MAP3K11,MAP3K14,MAP3K2,MAP3K3,MAP3K4,MAP3K7,MA…
GOTERM_BP_ALL	regulation of stress-activated protein kinase signaling cascade	GO:0070302	187	125	1.47262	108.258	0.00726329	AGER,AIDA,AKT1,ARHGEF5,ARL6IP5,AXIN1,BIRC7,BMP2,CARD9,CDC42,COPS5,CTGF,DAB2IP,DAXX,DBNL,DLG1,DNAJA1,DTNBP1,DUSP10,DUSP15,DUSP22,DUSP3,DVL2,DVL3,EIF2AK2,EPHB1,ERCC6,ERN2,EZR,F2RL1,FGF19,FKTN,FLT4,FOXM1,FOXO1,FZD10,FZD5,FZD7,FZD8,GAB1,GADD45A,GADD45B,GPS2,GSTP1,HDAC3,HIPK2,HMGB1,HMGCR,HRAS,IGBP1,IGF1R,ITCH,KIAA1804,LTBR,LYN,MAGI3,MAP2K1,MAP2K2,MAP2K4,MAP2K7,MAP3K1,MAP3K10,MAP3K11,MAP3K2,MAP3K3,MAP3…
GOTERM_BP_ALL	cleavage involved in rRNA processing	GO:0000469	9	9	Inf	5.2082	0.00726643	ABT1,BOP1,ERI1,ERI2,ERI3,EXOSC2,EXOSC3,EXOSC7,EXOSC8,EXOSC9,NOB1,NOL9,NOP14,RCL1,RPS21,RPSA,RRS1,UTP20_x000D_
GOTERM_BP_ALL	maturation of LSU-rRNA from tricistronic rRNA transcript (SSU-rRNA, 5.8S rRNA, LSU-rRNA)	GO:0000463	9	9	Inf	5.21027	0.0072924	BOP1,FTSJ3,NOL9,PES1,RPF2,RPL35,RPL7,RPL7L1,WDR12_x000D_
GOTERM_BP_ALL	endonucleolytic cleavage involved in rRNA processing	GO:0000478	9	9	Inf	5.21027	0.0072924	ABT1,BOP1,NOL9,NOP14,RCL1,RPS21,RPSA,RRS1,UTP20_x000D_
GOTERM_BP_ALL	DNA topological change	GO:0006265	9	9	Inf	5.21027	0.0072924	ERCC3,HMGB1,HMGB2,TOP1,TOP1MT,TOP2A,TOP2B,TOP3A,TOP3B_x000D_
GOTERM_BP_ALL	DNA dealkylation involved in DNA repair	GO:0006307	9	9	Inf	5.21027	0.0072924	ALKBH1,ALKBH2,ALKBH3,ASCC1,ASCC2,ASCC3,FTO,MGMT,MPG_x000D_
GOTERM_BP_ALL	purine deoxyribonucleotide catabolic process	GO:0009155	9	9	Inf	5.21027	0.0072924	ADA,MPG,MUTYH,NUDT1,NUDT15,NUDT16,NUDT18,OGG1,SAMHD1_x000D_
GOTERM_BP_ALL	cullin deneddylation	GO:0010388	9	9	Inf	5.21027	0.0072924	COPS2,COPS3,COPS4,COPS5,COPS6,COPS7A,COPS7B,COPS8,GPS1_x000D_
GOTERM_BP_ALL	negative regulation of transposition	GO:0010529	9	9	Inf	5.21027	0.0072924	APOBEC3A,APOBEC3B,APOBEC3C,APOBEC3D,APOBEC3F,APOBEC3G,APOBEC3H,ZNF91,ZNF93_x000D_
GOTERM_BP_ALL	negative regulation of centrosome duplication	GO:0010826	9	9	Inf	5.21027	0.0072924	BRCA1,CCNF,CDK5RAP2,CHMP2A,NPM1,NUBP1,RBM14,TMEM67,TRIM37_x000D_
GOTERM_BP_ALL	heterochromatin assembly	GO:0031507	9	9	Inf	5.21027	0.0072924	BAHD1,BAZ2A,CDKN2A,CENPV,HELLS,HMGA1,HMGA2,TNRC18,TPR_x000D_
GOTERM_BP_ALL	SREBP signaling pathway	GO:0032933	9	9	Inf	5.21027	0.0072924	EIF2A,EIF2AK3,ERLIN1,ERLIN2,FBXW7,INSIG1,INSIG2,LMNA,SCAP_x000D_
GOTERM_BP_ALL	negative regulation of T cell differentiation in thymus	GO:0033085	9	9	Inf	5.21027	0.0072924	BMP4,CDKN2A,ERBB2,FOXJ1,IHH,KIAA0922,NFKBID,PTPN2,ZC3H8_x000D_
GOTERM_BP_ALL	protein localization to pre-autophagosomal structure	GO:0034497	9	9	Inf	5.21027	0.0072924	ATG9A,MFN2,PACS2,STX17,TRAPPC8,WDR45,WDR45B,WIPI1,WIPI2_x000D_
GOTERM_BP_ALL	histone H4-K20 methylation	GO:0034770	9	9	Inf	5.21027	0.0072924	ARID4A,ARID4B,BAZ2A,BEND3,BRCA1,NSD1,SUV420H1,SUV420H2,WHSC1_x000D_
GOTERM_BP_ALL	protein localization to microtubule	GO:0035372	9	9	Inf	5.21027	0.0072924	CHAMP1,CRIPT,DIAPH1,DVL1,GSK3B,KIF20B,MAPRE1,MID1,MID2_x000D_
GOTERM_BP_ALL	positive regulation of mitotic metaphase/anaphase transition	GO:0045842	9	9	Inf	5.21027	0.0072924	ANAPC11,CUL3,DLGAP5,ESPL1,NSMCE2,PLK1,PTEN,RB1,SMC5_x000D_
GOTERM_BP_ALL	mitochondrion transport along microtubule	GO:0047497	9	9	Inf	5.21027	0.0072924	KIF1B,LRPPRC,MAP1B,MAP1S,MAPT,RHOT1,RHOT2,UBB,UXT_x000D_
GOTERM_BP_ALL	UV-damage excision repair	GO:0070914	9	9	Inf	5.21027	0.0072924	ACTR5,CUL4B,DDB1,DDB2,HIST3H2A,INO80,MC1R,SIRT1,XPC_x000D_
GOTERM_BP_ALL	establishment of protein localization to mitochondrial membrane	GO:0090151	9	9	Inf	5.21027	0.0072924	HSP90AA1,HSPA4,NDUFA13,PDCD5,SAMM50,TIMM10,TIMM22,TIMM9,TOMM22_x000D_
GOTERM_BP_ALL	negative regulation of transcription from RNA polymerase II promoter in response to stress	GO:0097201	9	9	Inf	5.21027	0.0072924	CITED2,HIF1AN,JUN,NCK1,NCK2,PPP1R15A,SIRT2,TMBIM6,VHL_x000D_
GOTERM_BP_ALL	positive regulation of phosphorylation of RNA polymerase II C-terminal domain	GO:1901409	9	9	Inf	5.21027	0.0072924	CCNC,CCNH,CCNK,CCNL1,CCNL2,CCNT1,CCNT2,FAM58A,FAM58BP_x000D_
GOTERM_BP_ALL	negative regulation of retrograde protein transport, ER to cytosol	GO:1904153	9	9	Inf	5.21027	0.0072924	DERL2,DERL3,ERLEC1,OS9,SVIP,UBAC2,UBE2G2,UBE2J1,YOD1_x000D_
GOTERM_BP_ALL	nucleus organization	GO:0006997	52	39	2.1997	30.0301	0.00738655	AAAS,AGFG1,AHCTF1,ANKLE2,ASUN,ATXN7,BANF1,CCNB1,CCNB2,CDK1,CHMP1A,CHMP1B,CHMP2A,CHMP2B,CHMP4A,CHMP4B,CHMP5,CHMP6,CHMP7,CNEP1R1,CTDNEP1,DAXX,EMD,GOLM1,H1FNT,HIPK2,HMGB2,IFT88,KDM3A,LEMD2,LEMD3,LMNA,LPIN1,NDC1,NDEL1,NEK6,NEK9,NOLC1,NSFL1C,NUMA1,NUP107,NUP133,NUP153,NUP155,NUP160,NUP188,NUP205,NUP210,NUP214,NUP35,NUP37,NUP43,NUP50,NUP54,NUP62,NUP85,NUP88,NUP93,NUP98,NUPL2,OSBPL8,PAFAH1B1,PES1,PLK1,P…
GOTERM_BP_ALL	positive regulation of ubiquitin-protein transferase activity	GO:0051443	24	20	3.6654	13.8571	0.00752113	ANAPC1,ANAPC10,ANAPC11,ANAPC2,ANAPC4,ANAPC5,ANAPC7,ARRDC3,ARRDC4,AXIN1,BMI1,BTRC,CCNB1,CDC14B,CDC16,CDC20,CDC23,CDC26,CDC27,CDK1,CUL1,DCUN1D1,DCUN1D2,DCUN1D3,DCUN1D4,DCUN1D5,FBXO5,FBXW7,FZR1,MASTL,PIN1,PINK1,PLK1,PSMA1,PSMA2,PSMA3,PSMA4,PSMA5,PSMA7,PSMB1,PSMB10,PSMB2,PSMB3,PSMB4,PSMB5,PSMB6,PSMB7,PSMC1,PSMC2,PSMC3,PSMC4,PSMC5,PSMC6,PSMD1,PSMD10,PSMD11,PSMD12,PSMD13,PSMD14,PSMD2,PSMD3,PSMD4,PSMD5,…
GOTERM_BP_ALL	iron ion transport	GO:0006826	58	43	2.08999	33.5773	0.00756079	ATP6AP1,ATP6V0A1,ATP6V0A2,ATP6V0B,ATP6V0C,ATP6V0D1,ATP6V0E1,ATP6V0E2,ATP6V1A,ATP6V1B2,ATP6V1C1,ATP6V1D,ATP6V1E1,ATP6V1E2,ATP6V1F,ATP6V1G1,ATP6V1H,B2M,CLTC,DNM2,FTH1,FTL,HAMP,HEPH,HFE,IREB2,MCOLN1,MFI2,PICALM,PVRL1,RAB11B,SCARA5,SFXN1,SLC11A1,SLC11A2,SLC25A37,SLC39A14,SNX3,STEAP3,TCIRG1,TF,TFRC,TTYH1_x000D_
GOTERM_BP_ALL	ribonucleoside triphosphate biosynthetic process	GO:0009201	58	43	2.08999	33.5773	0.00756079	ALDOA,ATP5A1,ATP5B,ATP5C1,ATP5D,ATP5E,ATP5F1,ATP5G1,ATP5G2,ATP5G3,ATP5H,ATP5I,ATP5J,ATP5J2,ATP5L,ATP5O,ATP5S,ATP6V0A1,ATP6V0A2,CAD,CHCHD10,CTPS1,CTPS2,GBAS,NME1,NME3,NME4,NME6,NME7,PID1,PINK1,PKLR,PKM,PRKAG2,SLC25A13,STAT3,STOML2,SURF1,TCIRG1,UCK1,UCKL1,VCP,VPS9D1_x000D_
GOTERM_BP_ALL	cell redox homeostasis	GO:0045454	58	43	2.08999	33.5773	0.00756079	AIFM1,APEX1,DLD,DNAJC10,DNAJC16,EGLN2,ERP44,GCLC,GLRX,GLRX2,GLRX3,GLRX5,GPX1,GSR,KRIT1,MAGT1,NFE2L2,NNT,P4HB,PDIA3,PDIA4,PDIA5,PDIA6,PRDX4,PTGES2,QSOX1,QSOX2,SH3BGRL3,TMX1,TMX2,TMX4,TXN,TXN2,TXNDC11,TXNDC12,TXNDC15,TXNDC16,TXNDC9,TXNL1,TXNRD1,TXNRD2,TXNRD3,VIMP_x000D_
GOTERM_BP_ALL	positive regulation of autophagy	GO:0010508	24	20	3.65039	13.8811	0.00772169	AGER,AKT1,AMBRA1,ATG4B,ATG5,ATG7,BAD,BECN1,BNIP3,CALCOCO2,FOXO1,HIF1A,HK1,HK2,LARP1,LRSAM1,MTDH,PAFAH1B2,PARK7,PIK3CB,PIM2,PINK1,PIP4K2A,PIP4K2B,PIP4K2C,PLEKHF1,PRKAA1,RAB12,RAB3GAP1,RALB,SCOC,SH3BP4,SH3GLB1,SIRT1,SQSTM1,SUPT5H,SVIP,TBC1D5,TFEB,TMEM59,TP53INP1,TP53INP2,TRIM13,ULK1,UVRAG,WAC,XBP1,ZC3H12A_x000D_
GOTERM_BP_ALL	carbohydrate phosphorylation	GO:0046835	24	20	3.64231	13.894	0.00783192	FGGY,GALK1,GALK2,GNE,GNPTAB,GNPTG,HK1,HK2,HK3,HKDC1,IPPK,KHK,NAGK,PFKFB2,PFKFB3,PFKFB4,PFKM,RBKS,SHPK,XYLB_x000D_
GOTERM_BP_ALL	acetyl-CoA biosynthetic process	GO:0006085	17	15	5.46218	9.84162	0.00783733	ACLY,ACSS1,ACSS2,DLAT,DLD,MLYCD,PDHA1,PDHB,PDHX,PDK1,PDK2,PDK3,PDP1,PDP2,PDPR_x000D_
GOTERM_BP_ALL	nucleotide-sugar biosynthetic process	GO:0009226	17	15	5.46218	9.84162	0.00783733	GFPT1,GMDS,GMPPA,GNPNAT1,MPI,PGM3,PMM1,PMM2,SLC35D1,TSTA3,UAP1,UAP1L1,UGDH,UGP2,UXS1_x000D_
GOTERM_BP_ALL	fatty acid beta-oxidation using acyl-CoA dehydrogenase	GO:0033539	17	15	5.46218	9.84162	0.00783733	ACAD10,ACAD11,ACAD8,ACAD9,ACADM,ACADS,ACADSB,ACADVL,ACOX1,ACOX3,ACOXL,ETFA,ETFDH,GCDH,IVD_x000D_
GOTERM_BP_ALL	nucleoside bisphosphate biosynthetic process	GO:0033866	17	15	5.46218	9.84162	0.00783733	ACACA,ACACB,ACOT7,COASY,DCAKD,PANK1,PANK2,PANK3,PANK4,PAPSS1,PAPSS2,PPCDC,PPCS,SLC26A2,SLC35B3_x000D_
GOTERM_BP_ALL	RNA export from nucleus	GO:0006405	13	12	8.77827	7.51139	0.00838007	AGFG1,ALKBH5,ALYREF,BUD13,CDC40,CHTOP,CPSF1,CPSF2,CPSF3,DDX19A,DDX39A,DDX39B,DHX38,EIF4E,EIF5A,ENY2,FYTTD1,GLE1,HNRNPA1,IWS1,KHDRBS1,MAGOH,NCBP1,NCBP2,NOL6,NUP107,NUP133,NUP153,NUP155,NUP160,NUP214,NUP88,NUP93,NXF1,NXT1,PABPN1,PHAX,POLDIP3,POLR2D,RAE1,RAN,RBM8A,RNPS1,RPS28,RPSA,SARNP,SETD2,SLBP,SMG5,SMG6,SMG7,SRRM1,SRSF1,SRSF11,SRSF3,SRSF4,SRSF5,SRSF6,SRSF7,SUPT6H,THOC1,THOC2,THOC5,THOC6,THOC7,TP…
GOTERM_BP_ALL	regulation of protein localization to nucleus	GO:1900180	186	124	1.46068	107.679	0.00851466	AKAP1,APC2,AXIN1,AXIN2,BAMBI,BCL3,BMP4,BMP7,BMPR1A,C1QTNF3,CCDC22,CD2AP,CDH1,CDK5RAP3,CDKN1A,CDKN2A,CHERP,CHP1,CREB3,CSF3,DAB2,DAB2IP,DACT3,DDX58,DMAP1,DYRK2,ECT2,EGFR,EIF2AK3,EMD,FAF1,FAM89B,FBXW11,FLNA,FYN,FZD7,G3BP2,GAS6,GNAQ,GSK3B,HCLS1,HDAC3,HSP90AB1,HYAL2,IL23A,INS,IPO5,JUP,KANK1,KEAP1,KPNA1,LGALS9,LIF,LITAF,LMNA,LZTS2,MAPK14,MAVS,MBTPS1,MED1,MTOR,MXI1,NF1,NF2,NFKBIA,NFKBIB,NFKBIE,NFKBIL1,N…
GOTERM_BP_ALL	mitochondrial DNA replication	GO:0006264	13	12	8.738	7.52594	0.00855818	C10orf2,DNA2,DNAJA3,LIG3,MGME1,PID1,POLG,POLG2,RRM2B,SLC25A33,STOML2,TK2_x000D_
GOTERM_BP_ALL	protein import into peroxisome matrix	GO:0016558	13	12	8.738	7.52594	0.00855818	LONP2,PEX1,PEX10,PEX12,PEX13,PEX14,PEX16,PEX2,PEX26,PEX5,PEX6,PEX7_x000D_
GOTERM_BP_ALL	Rap protein signal transduction	GO:0032486	13	12	8.738	7.52594	0.00855818	KIF14,PLK2,RAP1A,RAP2A,RAP2B,RAP2C,RAPGEF1,RAPGEF2,RAPGEF3,RDX,SGSM3,TIMP2_x000D_
GOTERM_BP_ALL	protein neddylation	GO:0045116	13	12	8.738	7.52594	0.00855818	DCUN1D1,DCUN1D2,DCUN1D3,DCUN1D4,DCUN1D5,NAE1,NEDD8,RBX1,RNF7,UBA3,UBE2F,UBE2M_x000D_
GOTERM_BP_ALL	positive regulation of macrophage differentiation	GO:0045651	13	12	8.738	7.52594	0.00855818	CASP8,CSF1,FADD,HCLS1,ID2,IL34,LIF,PF4,PRKCA,RB1,RIPK1,TRIB1_x000D_
GOTERM_BP_ALL	GDP metabolic process	GO:0046710	13	12	8.738	7.52594	0.00855818	CARD11,CASK,DLG1,DLG3,DLG4,GUK1,MAGI3,MPP1,MPP2,MPP3,NUDT18,TJP2_x000D_
GOTERM_BP_ALL	regulation of ER to Golgi vesicle-mediated transport	GO:0060628	13	12	8.738	7.52594	0.00855818	ARF1,INSIG1,RINT1,RNF139,SAR1A,SCFD1,SEC24B,SORL1,STX18,TBC1D20,USE1,YIPF5_x000D_
GOTERM_BP_ALL	RNA surveillance	GO:0071025	13	12	8.738	7.52594	0.00855818	EXOSC10,EXOSC2,EXOSC3,EXOSC4,EXOSC5,EXOSC6,EXOSC7,EXOSC8,EXOSC9,PELO,SUPV3L1,XRN1_x000D_
GOTERM_BP_ALL	cellular response to arsenic-containing substance	GO:0071243	13	12	8.738	7.52594	0.00855818	ATF3,ATF4,DDX3X,GSTO1,GSTO2,HMBS,HMOX1,MKNK2,PPIF,UROD,UROS,ZFAND2A_x000D_
GOTERM_BP_ALL	positive regulation of viral release from host cell	GO:1902188	13	12	8.738	7.52594	0.00855818	CHMP2A,CHMP2B,CHMP3,CHMP4B,DDB1,PC,TSG101,VAPA,VAPB,VPS37B,VPS4A,VPS4B_x000D_
GOTERM_BP_ALL	positive regulation of exosomal secretion	GO:1903543	13	12	8.738	7.52594	0.00855818	CHMP2A,HGS,PDCD6IP,RAB7A,SDC1,SDC4,SDCBP,SNF8,STAM,TSG101,VPS4A,VPS4B_x000D_
GOTERM_BP_ALL	regulation of microtubule polymerization or depolymerization	GO:0031110	27	22	3.20986	15.6218	0.00871236	ABL1,APC2,ARHGEF2,ARL2,AURKA,AURKB,C16orf45,CAV1,CCNB1,CDKN1B,CIB1,CKAP2,CLASP1,CLASP2,CLIP1,EML2,FGF13,FKBP4,GAS2L1,GAS2L2,HDAC6,INPP5J,KATNB1,MAPRE1,MAPT,MID1,MID1IP1,PSRC1,RGS2,SBDS,SKA1,SKA2,SKA3,SLAIN2,SNCA,SPAST,STMN1,STMN2,STMN3,SYNE4,TBCD,TERF1_x000D_
GOTERM_BP_ALL	regulation of organelle organization	GO:0033043	23	19	3.61357	13.0714	0.00877886	ABI2,ABL1,ABL2,ABLIM3,ACAA2,ACD,ACTL6A,ACTR2,ACTR3,ACTR3B,ADD1,ADD2,AFAP1,AKT1,AKT2,ALMS1,ALOX15,AMBRA1,AMOT,ANAPC1,ANAPC10,ANAPC11,ANAPC15,ANAPC2,ANAPC4,ANAPC5,ANAPC7,ANKRD27,ANLN,ANXA1,ANXA2,AP1AR,APC2,APOA1,APOPT1,ARAP1,ARF1,ARF6,ARFGEF1,ARFIP1,ARFIP2,ARHGAP18,ARHGAP6,ARHGEF10,ARHGEF15,ARHGEF19,ARHGEF2,ARHGEF5,ARID5A,ARIH2,ARL2,ARPC1A,ARPC1B,ARPC2,ARPC3,ARPC4,ARPC5,ARPC5L,ARRB2,ASAP3,ASF1A,ASX…
GOTERM_BP_ALL	modulation by virus of host morphology or physiology	GO:0019048	27	22	3.20544	15.6308	0.00879327	ATG7,BAD,BCL2L1,BCL2L11,CCNK,CPSF4,DAG1,EIF2AK2,FBLN1,HIPK2,HYAL2,INSR,PABPN1,PARK2,RRAGA,RXRA,SLC25A6,SMAD3,TYMS,VAPA,VAPB,ZC3HAV1_x000D_
GOTERM_BP_ALL	negative regulation of TOR signaling	GO:0032007	27	22	3.20544	15.6308	0.00879327	AKT1S1,ARNTL,DDIT4,FNIP1,GSK3A,HIF1A,MAPKAPK5,NPRL2,NPRL3,NUAK1,NUAK2,PDCD6,PRKAA1,SH3BP4,SIRT1,TBC1D7,TMEM127,TNFAIP8L1,TSC1,TSC2,UBR1,UBR2_x000D_
GOTERM_BP_ALL	glycolytic process through fructose-6-phosphate	GO:0061615	27	22	3.20544	15.6308	0.00879327	ALDOA,ALDOC,ENO1,ENO2,ENO3,GAPDH,GPI,HK1,HK2,HK3,PFKFB2,PFKFB3,PFKFB4,PFKL,PFKM,PFKP,PGAM1,PGK1,PKLR,PKM,PPP2R5D,TPI1_x000D_
GOTERM_BP_ALL	canonical glycolysis	GO:0061621	27	22	3.20544	15.6308	0.00879327	ALDOA,ALDOC,ENO1,ENO2,ENO3,GAPDH,GPI,HK1,HK2,HK3,PFKFB2,PFKFB3,PFKFB4,PFKL,PFKM,PFKP,PGAM1,PGK1,PKLR,PKM,PPP2R5D,TPI1_x000D_
GOTERM_BP_ALL	protein localization to nucleus	GO:0034504	30	24	2.94032	17.3027	0.00892735	ABCA7,ADAR,AKAP1,AKR1C3,AKT1,APC2,ARL2,ARL2BP,ARNTL,ASUN,AXIN1,AXIN2,BAMBI,BANP,BBS4,BCL3,BCL6,BMP4,BMP7,BMPR1A,C11orf73,C1QTNF3,CALR,CBLB,CCDC22,CD2AP,CDH1,CDK5RAP3,CDKN1A,CDKN2A,CEP57,CHERP,CHP1,CNEP1R1,COL1A1,CREB3,CSF3,CTDNEP1,DAB2,DAB2IP,DACT3,DAG1,DDX58,DMAP1,DNAJB6,DVL1,DYRK2,ECT2,EGFR,EIF2AK3,EMD,FAF1,FAM89B,FBXW11,FLNA,FYN,FZD7,G3BP2,GAS6,GDF5,GNAQ,GSK3B,HCLS1,HDAC3,HES1,HSP90AB1,HTT,HYA…
GOTERM_BP_ALL	entry into host	GO:0044409	83	59	1.79298	48.0503	0.00896124	ADRBK1,CAV1,CD55,CD81,CTSB,CXADR,DAG1,DPP4,DYNLT1,EPS15,EXOC2,EXOC7,FUCA2,GAS6,GSN,HSPA1A,HYAL2,ICAM1,IFITM1,IFITM2,IFITM3,ITCH,ITGA2,ITGAV,ITGB1,KPNA3,LGALS1,LGALS9,MID2,MRE11A,NPC1,NUP153,P4HB,PPIA,PVRL1,PVRL2,SERPINB3,SIVA1,SLC1A5,SLC20A2,SLC52A1,SLC52A2,SNX3,TMPRSS2,TNFRSF14,TRIM11,TRIM21,TRIM25,TRIM26,TRIM38,TRIM5,TRIM8,VAMP8,VPS16,VPS18,WWP1,WWP2,XPR1,ZNF639_x000D_
GOTERM_BP_ALL	entry into cell of other organism involved in symbiotic interaction	GO:0051806	83	59	1.79298	48.0503	0.00896124	ADRBK1,CAV1,CD55,CD81,CTSB,CXADR,DAG1,DPP4,DYNLT1,EPS15,EXOC2,EXOC7,FUCA2,GAS6,GSN,HSPA1A,HYAL2,ICAM1,IFITM1,IFITM2,IFITM3,ITCH,ITGA2,ITGAV,ITGB1,KPNA3,LGALS1,LGALS9,MID2,MRE11A,NPC1,NUP153,P4HB,PPIA,PVRL1,PVRL2,SERPINB3,SIVA1,SLC1A5,SLC20A2,SLC52A1,SLC52A2,SNX3,TMPRSS2,TNFRSF14,TRIM11,TRIM21,TRIM25,TRIM26,TRIM38,TRIM5,TRIM8,VAMP8,VPS16,VPS18,WWP1,WWP2,XPR1,ZNF639_x000D_
GOTERM_BP_ALL	movement in environment of other organism involved in symbiotic interaction	GO:0052192	83	59	1.79298	48.0503	0.00896124	ADRBK1,CAV1,CD55,CD81,CTSB,CXADR,DAG1,DPP4,DYNLT1,EPS15,EXOC2,EXOC7,FUCA2,GAS6,GSN,HSPA1A,HYAL2,ICAM1,IFITM1,IFITM2,IFITM3,ITCH,ITGA2,ITGAV,ITGB1,KPNA3,LGALS1,LGALS9,MID2,MRE11A,NPC1,NUP153,P4HB,PPIA,PVRL1,PVRL2,SERPINB3,SIVA1,SLC1A5,SLC20A2,SLC52A1,SLC52A2,SNX3,TMPRSS2,TNFRSF14,TRIM11,TRIM21,TRIM25,TRIM26,TRIM38,TRIM5,TRIM8,VAMP8,VPS16,VPS18,WWP1,WWP2,XPR1,ZNF639_x000D_
GOTERM_BP_ALL	negative regulation of protein import into nucleus	GO:0042308	66	48	1.94436	38.2086	0.0090019	AKAP1,APC2,AXIN2,BMP7,C1QTNF3,CCDC22,CHP1,CREB3,DAB2IP,DACT3,DYRK2,EMD,FAF1,FAM89B,FBXW11,G3BP2,GAS6,GSK3B,KEAP1,LITAF,MTOR,MXI1,NF1,NFKBIA,NFKBIB,NFKBIE,NFKBIL1,NOV,PARP10,PBLD,PDE2A,PKD2,PKIA,PKIG,PPM1A,PPM1B,PSMD10,RAB23,SFRP5,SLC9A3R1,SRI,SUFU,TACC3,THRA,TONSL,TRIP6,WWTR1,ZNF268_x000D_
GOTERM_BP_ALL	cell growth	GO:0016049	315	203	1.32885	182.157	0.00914499	AATK,ABL1,ACSL4,ACTA1,ACVR1B,ADAM10,ADAM15,ADAM17,ADIPOR1,ADIPOR2,ADNP,ADNP2,ADRA1B,AKT1,ANAPC2,APBB1,APBB2,APOE,APP,ARHGEF11,ARIH2,ATAD3A,ATP6V0E1,ATP6V0E2,AURKA,AVPR1A,BAP1,BCAR1,BCL11A,BCL2,BCL6,BIN3,BLZF1,BMPR2,BRAT1,BTG1,C8orf44-SGK3,CAMK2D,CAPRIN2,CCDC85B,CD320,CDA,CDC42,CDH4,CDK11A,CDK11B,CDK5,CDK5R1,CDKN1A,CDKN1B,CDKN2A,CGREF1,CHPT1,CIB1,CLASP2,CLSTN1,CLSTN3,COBL,CPNE1,CPNE6,CPNE9,CREB3,C…
GOTERM_BP_ALL	stress-activated MAPK cascade	GO:0051403	209	138	1.4221	120.913	0.0091559	ADORA2B,AGER,AIDA,AKT1,ARHGEF5,ARL6IP5,ATF1,ATF2,AXIN1,BIRC7,BMP2,CARD9,CCM2,CDC42,CDC42EP5,COPS5,CREB1,CRKL,CRYAB,CTGF,DAB2IP,DAXX,DBNL,DLG1,DNAJA1,DTNBP1,DUSP10,DUSP15,DUSP22,DUSP28,DUSP3,DUSP4,DUSP6,DVL2,DVL3,EIF2AK2,ELK1,EPHB1,ERCC6,ERN2,EZR,F2RL1,FGF19,FKTN,FLT4,FOS,FOXM1,FOXO1,FZD10,FZD5,FZD7,FZD8,GAB1,GADD45A,GADD45B,GPS1,GPS2,GSTP1,HDAC3,HIPK2,HMGB1,HMGCR,HRAS,IGBP1,IGF1R,IKBKG,IRAK1,IRAK…
GOTERM_BP_ALL	positive regulation of response to DNA damage stimulus	GO:2001022	63	46	1.97282	36.4719	0.00930082	APEX1,ATM,ATR,BABAM1,BCLAF1,BRCA1,BRCC3,BRE,CBX8,CDKN2A,CEBPG,DDX5,EEF1E1,EGFR,ERCC8,EYA3,FAM175A,FBXO18,FOXM1,H2AFX,HMGA2,HMGB1,MGMT,MYC,NSMCE1,NSMCE4A,NUDT16,PCNA,PIAS4,PLA2R1,PMAIP1,PRKCD,RAD9A,RIF1,RNF8,SETMAR,SIRT1,SPRED1,SPRED2,TMEM161A,TP73,TRIM28,UBE2N,UBE2V2,UIMC1,ZNF385A_x000D_
GOTERM_BP_ALL	protein homotetramerization	GO:0051289	60	44	2.00485	34.7351	0.0095864	ACACA,ACACB,ACADS,ACOT13,ALDH5A1,ALDOA,APOA1BP,ATPIF1,CBR4,CDA,CRTC1,CRTC2,CRTC3,CTH,DCTPP1,DCXR,DECR1,DHPS,DNM1L,EVL,FBP1,GLS,GOLGA2,GPX3,HM13,HPRT1,HSD17B10,IDE,IMPDH2,KCNJ12,PCBD1,PCBD2,PEX14,PEX5,PFKL,PPAT,RXRA,SAMHD1,SHMT1,SHMT2,THG1L,TK1,USP16,VASP_x000D_
GOTERM_BP_ALL	mitochondrial ATP synthesis coupled electron transport	GO:0042775	20	17	4.14281	11.5601	0.0096752	COQ7,COQ9,COX10,COX15,COX4I1,COX5A,COX8A,CYCS,DLD,DNAJC15,MECP2,NDUFA1,NDUFA10,NDUFA2,NDUFA3,NDUFA4,NDUFA5,NDUFA6,NDUFA7,NDUFA8,NDUFA9,NDUFAB1,NDUFAF1,NDUFB1,NDUFB10,NDUFB2,NDUFB3,NDUFB4,NDUFB5,NDUFB6,NDUFB7,NDUFB8,NDUFB9,NDUFC1,NDUFC2,NDUFS1,NDUFS2,NDUFS3,NDUFS4,NDUFS5,NDUFS6,NDUFS7,NDUFV1,NDUFV2,NDUFV3,PARK7,PINK1,PMPCB,SDHAF2,SDHC,SNCA,TAZ,UQCR10,UQCRB,UQCRC1,UQCRC2,UQCRH_x000D_
GOTERM_BP_ALL	monosaccharide biosynthetic process	GO:0046364	91	64	1.72898	52.6816	0.0096921	ADIPOQ,AKR1A1,AKR1B1,ALDOA,ALDOC,ARPP19,ATF3,ATF4,BPGM,C1QTNF3,CLK2,CRTC2,CRY1,ENO1,ENO2,ENO3,FAM132A,FBP1,FOXO1,G6PC3,G6PD,GAPDH,GOT1,GOT2,GPD2,GPI,GSTO1,INS,KAT2A,MDH1,MDH2,NLN,NR1D1,OGT,PC,PCK2,PDK2,PER2,PGAM1,PGD,PGK1,PGM1,PPARA,PRKACA,PRKACB,PTPN2,RANBP2,SESN2,SIK1,SLC25A1,SLC25A10,SLC25A11,SLC25A12,SLC25A13,SLC35B4,SOGA1,SORD,STK11,SUPT20H,TALDO1,TKT,TPI1,VIMP,WDR5_x000D_
GOTERM_BP_ALL	regulation of protein depolymerization	GO:1901879	77	55	1.82312	44.5767	0.00978594	ADD1,ADD2,APC2,ARHGEF2,ASPH,AURKA,AURKB,C16orf45,CAPG,CAPZA1,CAPZA2,CAPZB,CCNB1,CFL1,CFL2,CIB1,CKAP2,CLASP1,CLASP2,DMTN,DSTN,EPS8,F2RL1,FAM21C,FGF13,GAS2L1,GAS2L2,GSN,HDAC6,KATNB1,LIMA1,LRRC16A,MID1,MID1IP1,NES,PDXP,RDX,SBDS,SEMA5A,SH3BGRL3,SPAST,SPTAN1,SPTB,SPTBN1,SPTBN2,SPTBN4,STMN2,SWAP70,SYNE4,TMOD1,TMOD3,TRIOBP,TWF2,VILL,WDR1_x000D_
GOTERM_BP_ALL	G2 DNA damage checkpoint	GO:0031572	20	17	4.13374	11.5707	0.00979623	ATM,BABAM1,BLM,BRCA1,BRCC3,BRE,BRSK1,CCNA2,CDC14B,CDK1,CDK5RAP3,CHEK1,DTL,FAM175A,FANCI,FOXN3,FOXO4,FZR1,HMGA2,IER3,MAPKAPK2,MRE11A,NBN,NEK6,PLK1,RBBP8,RINT1,SYF2,TAOK1,TAOK2,TAOK3,UIMC1_x000D_
GOTERM_BP_ALL	intracellular protein transmembrane import	GO:0044743	20	17	4.13314	11.5714	0.00980421	CHCHD4,DNAJC15,DNAJC19,HSP90AA1,HSPA4,LONP2,NDUFA13,PDCD5,PEX1,PEX10,PEX12,PEX13,PEX14,PEX16,PEX19,PEX2,PEX26,PEX3,PEX5,PEX6,PEX7,RAB8B,SAMM50,TIMM10,TIMM21,TIMM22,TIMM23,TIMM23B,TIMM44,TIMM50,TIMM9,TOMM22_x000D_
GOTERM_BP_ALL	negative regulation of intracellular protein transport	GO:0090317	33	26	2.71289	19.0847	0.00982941	ADIPOQ,AKAP1,APC2,AXIN2,BAG4,BARD1,BMP7,C1QTNF3,CCDC22,CDK5,CHP1,CREB3,CSK,DAB2IP,DACT3,DERL2,DERL3,DMTN,DYRK2,EMD,ERLEC1,FAF1,FAM89B,FBXW11,G3BP2,GAS6,GDI1,GOPC,GSK3B,INPP5K,ITGB1BP1,KEAP1,LITAF,LYPLA1,LYPLAL1,MTOR,MXI1,NF1,NFKBIA,NFKBIB,NFKBIE,NFKBIL1,NOV,OS9,PARK7,PARP10,PBLD,PDE2A,PKD2,PKDCC,PKIA,PKIG,PPM1A,PPM1B,PSMD10,RAB23,RANGAP1,SFRP5,SLC9A3R1,SOX4,SRI,SUFU,SVIP,TACC3,THRA,TONSL,TRIP6,TX…
GOTERM_BP_ALL	amyloid precursor protein catabolic process	GO:0042987	20	17	4.12725	11.5784	0.00988375	ABCA7,APH1A,APOE,CLN3,CLU,DHCR24,FKBP1A,FLOT2,HAP1,NCSTN,OLFM1,PICALM,PSEN1,PSEN2,PSENEN,SORL1,TMED10_x000D_
GOTERM_BP_ALL	vesicle transport along microtubule	GO:0047496	20	17	4.12725	11.5784	0.00988375	CLN3,FYCO1,HAP1,HTT,KIF3A,KIF3B,KIF5B,KIFAP3,MAP2K1,NDE1,NDEL1,PAFAH1B1,PRKCZ,RAB1A,VAMP7,WDR43,WDR81_x000D_
GOTERM_BP_ALL	negative regulation of protein tyrosine kinase activity	GO:0061099	20	17	4.12725	11.5784	0.00988375	CAV1,CBLC,ERRFI1,FGFR1OP,GNB2L1,HYAL2,IBTK,MVP,PSEN1,PTK6,PTPN2,SH3BP5,SH3BP5L,SNX6,SOCS4,SOCS5,ZFYVE28_x000D_
GOTERM_BP_ALL	neuronal stem cell population maintenance	GO:0097150	20	17	4.12725	11.5784	0.00988375	ASPM,CDH2,DLL1,FOXO1,FOXO3,HES1,HES5,HOOK3,IGF2BP1,JAG1,MMP24,NOTCH1,PCM1,SCT,SOX2,SRRT,SS18_x000D_
GOTERM_BP_ALL	regulation of intrinsic apoptotic signaling pathway in response to DNA damage	GO:1902229	33	26	2.70625	19.1043	0.0100077	BCL2L1,BCL2L12,CD44,CD74,CLU,CXCL12,ELL3,FBXO18,ING2,KDM1A,MIF,MUC1,PGAP2,PIAS4,RAD9A,SIRT1,SNAI1,TAF9,TAF9B,TMEM161A,TP73,TPT1,TRIAP1,TRIM32,USP47,ZNF385A_x000D_
GOTERM_BP_ALL	glutathione metabolic process	GO:0006749	54	40	2.08269	31.2616	0.0100929	ALDH5A1,CNDP2,CTNS,DPEP1,EEF1E1,EEF1G,ETHE1,G6PD,GCLC,GCLM,GDAP1,GDAP1L1,GGCT,GGT1,GGT5,GGT7,GLO1,GLRX2,GPX1,GSR,GSS,GSTA1,GSTA3,GSTA4,GSTK1,GSTM1,GSTM3,GSTM4,GSTO1,GSTO2,GSTP1,GSTT1,GSTZ1,HAGH,IDH1,MGST1,MGST2,NFE2L2,OPLAH,SOD1_x000D_
GOTERM_BP_ALL	nucleobase-containing compound catabolic process	GO:0034655	159	106	1.49081	91.2418	0.0101615	ABCE1,ADA,AGO1,AGO2,AGO3,AGO4,AHCY,AIFM1,AMPD3,APOBEC3A,APOBEC3C,APOBEC3F,APOBEC3G,APOBEC3H,ARNT,ASPDH,ATM,BAX,BTG2,CASC3,CASP3,CDA,CDKN2A,CNOT1,CNOT10,CNOT11,CNOT2,CNOT3,CNOT4,CNOT6,CNOT6L,CNOT7,CNOT8,CNP,CPEB3,CSDE1,CTIF,CYCS,DCP1A,DCP1B,DCP2,DCPS,DCTPP1,DDIT4,DDX6,DEDD2,DERA,DFFA,DFFB,DHX34,DICER1,DIS3,DIS3L,DIS3L2,DNA2,DNASE1,DNASE1L1,DNASE2,DNPH1,DROSHA,DUT,ECD,EDC3,EDC4,EGLN1,EIF3E,EIF4A1,E…
GOTERM_BP_ALL	regulation of small GTPase mediated signal transduction	GO:0051056	96	67	1.69274	55.4736	0.0102329	ABCA1,ABL2,ABR,AKAP13,ALS2,ALS2CL,AMOT,APOA1,APOE,ARAP1,ARF6,ARFGEF1,ARFGEF2,ARHGAP1,ARHGAP11A,ARHGAP12,ARHGAP17,ARHGAP18,ARHGAP19,ARHGAP23,ARHGAP26,ARHGAP29,ARHGAP32,ARHGAP33,ARHGAP35,ARHGAP39,ARHGAP4,ARHGAP5,ARHGAP6,ARHGAP8,ARHGDIA,ARHGDIB,ARHGDIG,ARHGEF1,ARHGEF10,ARHGEF10L,ARHGEF11,ARHGEF12,ARHGEF15,ARHGEF16,ARHGEF17,ARHGEF18,ARHGEF19,ARHGEF2,ARHGEF3,ARHGEF37,ARHGEF39,ARHGEF4,ARHGEF5,ARHGEF7,A…
GOTERM_BP_ALL	nucleotide-binding oligomerization domain containing signaling pathway	GO:0070423	36	28	2.55029	20.8411	0.0103342	BIRC2,CARD9,CASP8,CHUK,ERBB2IP,HSPA1A,IKBKB,IKBKG,IRAK1,IRAK2,ITCH,MAP2K6,MAP3K7,NFKBIA,NOD1,RELA,RIPK2,RPS27A,TAB1,TAB2,TAB3,TRAF6,UBA52,UBB,UBC,UBE2N,UBE2V1,XIAP_x000D_
GOTERM_BP_ALL	regulation of nucleobase-containing compound metabolic process	GO:0019219	130	87	1.55565	73.6303	0.0103692	AAMDC,AATF,ABCA1,ABCA2,ABHD14B,ABL1,ABLIM1,ABLIM3,ABT1,ACAD8,ACD,ACIN1,ACTL6A,ACTN1,ACTN4,ACTR5,ACTR6,ACTR8,ACVR1,ACVR1B,ACVR2A,ACVR2B,ADAM8,ADCY7,ADIPOQ,ADIRF,ADM,ADNP,ADNP2,ADORA2A,ADORA2B,ADRA2C,AEBP1,AEBP2,AES,AFF1,AFF4,AGER,AGO1,AGO2,AGRN,AHCTF1,AHCYL1,AHI1,AHNAK,AHR,AHRR,AIFM1,AIP,AIPL1,AIRE,AJUBA,AKAP17A,AKIRIN2,AKNA,AKT1,AKT2,ALKBH4,ALX4,ALYREF,AMH,ANKRA2,ANKRD17,ANKRD49,ANP32A,ANXA3,ANXA…
GOTERM_BP_ALL	regulation of cellular protein metabolic process	GO:0032268	646	396	1.2131	367.148	0.0104018	AARS,AARSD1,ABCA7,ABCF1,ABI1,ABL1,ABL2,ACE,ACO1,ACSL1,ACVR1,ACVR1B,ACVR2A,ACVR2B,ADAM17,ADAM8,ADAM9,ADAR,ADARB1,ADCY2,ADCY3,ADCY6,ADCY7,ADIPOQ,ADNP,ADORA1,ADORA2B,ADRA1B,ADRA2B,ADRA2C,ADRM1,AGER,AGO1,AGO2,AGO3,AGO4,AIDA,AIFM1,AIMP2,AIRE,AJUBA,AKAP1,AKAP13,AKAP9,AKIRIN2,AKT1,AKT1S1,AKT2,AKTIP,ALOX15,ALS2,ANAPC1,ANAPC10,ANAPC11,ANAPC15,ANAPC2,ANAPC4,ANAPC5,ANAPC7,ANG,ANKIB1,ANKLE2,ANKRD54,ANP32B,AN…
GOTERM_BP_ALL	positive regulation of ATPase activity	GO:0032781	39	30	2.42901	22.5778	0.0105173	ABCA7,AHSA1,AHSA2,ATP1B1,ATP1B3,CHTOP,DNAJB1,DNAJB11,DNAJB6,DNAJC1,DNAJC10,DNAJC15,DNAJC19,DNAJC24,DNAJC9,DNM2,GABARAPL2,MYBPC3,MYL3,PFN1,PFN2,PLSCR1,RAB3A,RAB4A,SETMAR,SUMO1,TOR1AIP1,TOR1AIP2,TPM1,UHRF1_x000D_
GOTERM_BP_ALL	response to cadmium ion	GO:0046686	39	30	2.42901	22.5778	0.0105173	AKR1C3,ALAD,B2M,CAMK2B,CDK2,CDKN1B,CYB5A,CYP1A2,DTYMK,GSN,GSS,HAAO,HMOX1,MAPK8,MAPK9,MT1E,MT1F,MT1G,MT1X,MTF1,NPC1,OGG1,PCNA,PPP5C,SLC11A2,SLC30A1,SLC34A1,SOD1,SORD,SPARC_x000D_
GOTERM_BP_ALL	water-soluble vitamin metabolic process	GO:0006767	85	60	1.75239	49.1843	0.0105329	AASDHPPT,ABCC1,ABCD4,ACACA,ACACB,ACP5,AKR1A1,AMN,AOX1,BTD,CD320,COASY,CYB5A,CYB5R3,DHFR,FASN,FLAD1,FOLR1,FPGS,GCLC,GPHN,GSTO1,GSTO2,HLCS,LMBRD1,MCCC1,MCCC2,MMAA,MMAB,MMACHC,MMADHC,MOCOS,MOCS2,MOCS3,MTHFD1,MTHFR,MTHFS,MTR,MTRR,MUT,NADK,NADSYN1,NAMPT,NFS1,NMNAT1,NMNAT3,PANK1,PANK2,PC,PCCA,PCCB,PDXK,PDZD11,PNPO,PPCDC,PPCS,PRSS1,PSAT1,QPRT,RFK,SHMT1,SLC19A1,SLC19A2,SLC23A2,SLC25A16,SLC25A32,SLC2A1,SL…
GOTERM_BP_ALL	Rho protein signal transduction	GO:0007266	158	106	1.4881	91.4692	0.0108712	ABCA1,ABL2,ABR,AKAP13,ALS2,ALS2CL,APOA1,APOE,ARHGAP1,ARHGAP29,ARHGAP35,ARHGAP4,ARHGAP5,ARHGAP6,ARHGDIA,ARHGDIB,ARHGDIG,ARHGEF1,ARHGEF10,ARHGEF10L,ARHGEF11,ARHGEF12,ARHGEF15,ARHGEF16,ARHGEF17,ARHGEF18,ARHGEF19,ARHGEF2,ARHGEF3,ARHGEF37,ARHGEF39,ARHGEF4,ARHGEF5,ARHGEF7,ARHGEF9,BCL6,BCR,CDC42EP1,CDC42EP2,CDC42EP3,CDC42EP4,CDC42EP5,CDH2,CELSR1,CFL1,CHUK,CNKSR1,CTNNAL1,CUL3,DNMBP,ECT2,EPS8L1,EPS8L2,F2R…
GOTERM_BP_ALL	response to oxidative stress	GO:0006979	160	107	1.48238	92.4026	0.0110134	ABL1,ADA,ADAM9,ADIPOQ,ADNP2,ADPRHL2,AGER,AKR1B1,AKR1C3,AKT1,ALAD,ALDH3B1,ALS2,ANXA1,APOE,APP,APTX,AQP8,ARL6IP5,ARNT,ARNTL,ATF4,ATOX1,ATP7A,ATRN,BAD,BAG5,BAK1,BCL2,BMP4,BMP7,BNIP3,BTG1,CASP3,CBX8,CCS,CDK2,CHD6,CHRNA4,CHUK,CLN8,COL1A1,COQ7,CRYAB,CST3,CYCS,CYGB,DHCR24,DHFR,DIABLO,DNM2,DPEP1,DUSP1,ECT2,EGLN1,ENDOG,ERCC1,ERCC2,ERCC3,ERCC6,ERCC8,ETFDH,ETV5,EZH2,F3,FANCC,FBXW7,FOS,FOSL1,FOXO1,FOXO3,FXN,…
GOTERM_BP_ALL	positive regulation of signaling	GO:0023056	1538	933	1.13484	890.377	0.0110208	AACS,AAK1,ABAT,ABCA7,ABL1,ABL2,ACTN4,ACVR1,ACVR1B,ACVR2A,ACVR2B,ADA,ADAM17,ADAM8,ADAM9,ADIPOQ,ADIPOR1,ADORA1,ADORA2B,ADRA1B,ADRA2B,ADRA2C,AGER,AGPAT1,AGPAT2,AJUBA,AKAP9,AKR1B1,AKR1C3,AKT1,AKT2,ALOX15,ALS2,AMER1,ANKRD17,ANO1,APOA1,APOPT1,ARAF,ARAP1,ARFGEF1,ARHGAP1,ARHGAP4,ARHGAP6,ARHGAP8,ARHGEF5,ARHGEF7,ARL2BP,ARL6IP5,ARNT,ARNTL,ARRB2,ARRDC3,ASPM,ASXL1,ASXL2,ATF3,ATM,ATP2C1,ATP6AP1,ATP6AP2,ATP6V0C…
GOTERM_BP_ALL	regulation of protein ubiquitination	GO:0031396	16	14	5.18058	9.19968	0.011157	ABL1,AIMP2,ANAPC1,ANAPC10,ANAPC11,ANAPC15,ANAPC2,ANAPC4,ANAPC5,ANAPC7,APITD1,ARRB2,ARRDC3,ARRDC4,ATG5,ATG7,ATM,AXIN1,BAG5,BCL10,BIRC2,BMI1,BRCA1,BTRC,BUB1,BUB1B,BUB3,CAV1,CCDC22,CCNB1,CDC14B,CDC16,CDC20,CDC23,CDC26,CDC27,CDK1,CDK2,CDK5,CDK5RAP3,CDK9,CDKN2A,CENPF,CHFR,CHP1,CLU,COMMD1,CRY1,CTR9,CUL1,DAXX,DCUN1D1,DCUN1D2,DCUN1D3,DCUN1D4,DCUN1D5,DERL1,DNAJA1,DNAJA3,DNAJB2,DUSP1,DYNC1LI1,FANCI,FBXO2,F…
GOTERM_BP_ALL	negative regulation of proteasomal ubiquitin-dependent protein catabolic process	GO:0032435	23	19	3.47325	13.2935	0.0111805	ANAPC1,ANAPC10,ANAPC11,ANAPC15,ANAPC2,ANAPC4,ANAPC5,ANAPC7,ATM,ATRAID,BAG5,BAG6,BUB1,BUB1B,BUB3,CCNB1,CDC16,CDC20,CDC23,CDC26,CDC27,CENPF,CSNK2A1,CSNK2A2,DAB2IP,DUSP1,DYNC1LI1,FHIT,GEN1,GIPC1,HFE,HSP90AB1,KLHL22,LCMT1,MAD1L1,MAD2L1,MAD2L2,N4BP1,PARK7,PBK,PCID2,PLK1,PSMG2,SENP1,SMARCC1,SVIP,TAF9,TERF1,TLK2,TPR,TTK,UBE2C,UBE2D1,UBE2E1,UBXN1,USP14,WAC,XRCC3,ZNF207,ZW10_x000D_
GOTERM_BP_ALL	regulation of cellular response to transforming growth factor beta stimulus	GO:1903844	104	72	1.64138	60.2075	0.0113171	ADAM17,ADAMTSL2,AXIN1,BAMBI,BCL9L,CDKN1C,CITED2,DAB2,DAND5,DNM2,EID2,ENG,FAM89B,FOLR1,FURIN,GIPC1,GLG1,HIPK2,HSPA5,HTRA1,HTRA3,ING2,ITGA3,LEMD3,LRG1,LTBP4,MEN1,MTMR4,NEDD4L,NKX2-1,NREP,PBLD,PDPK1,PIN1,PMEPA1,PPM1A,PPP1CA,PPP1CB,PPP1CC,PPP1R15A,PRDM16,RNF111,RPS27A,SIRT1,SKI,SMAD2,SMAD3,SMAD4,SMAD7,SMURF1,SMURF2,SNW1,SNX25,SNX6,STK11,STRAP,STUB1,TDGF1,TGFBR1,TGFBR2,TGFBR3,TP53,TRIM33,UBA52,UBB,UBC…
GOTERM_BP_ALL	regulation of generation of precursor metabolites and energy	GO:0043467	65	47	1.90595	37.6107	0.0113719	ADRA1B,AKT1,AKT2,ARNT,ATP7A,BNIP3,CISD1,DDIT4,DNAJC15,DYRK2,ECD,ENTPD5,EPM2AIP1,FBP1,GCGR,GRB10,GSK3A,GSK3B,HDAC4,HIF1A,IER3,IGF2,INPP5K,INS,INSR,IRS1,IRS2,MLXIPL,MTOR,NCOR1,NOA1,NOS2,OGT,PARK7,PASK,PGAM1,PHKG2,PHLDA2,PIK3CA,PINK1,PNPT1,PPARA,PPIF,PPP1CA,PPP1CB,PPP1R3B,PPP1R3D,PPP1R3G,PRDM16,PRELID1,PRKAA1,PRKACA,PRKAG1,PRKAG2,SIRT6,SLC25A23,SLC25A33,SNCA,SORBS1,STAT3,TP53,TRAP1,VCP,VIMP_x000D_
GOTERM_BP_ALL	cellular response to epidermal growth factor stimulus	GO:0071364	23	19	3.45983	13.3151	0.0114428	AKT1,BAG4,CAD,COL1A1,DAB2IP,EEF1A1,EGFR,ERRFI1,GAREM,ID1,INPP5K,IQGAP1,MCM7,MED1,PDPK1,PLCG1,SOX9,STAT5B,TDGF1_x000D_
GOTERM_BP_ALL	regulation of cell projection organization	GO:0031344	456	288	1.25456	263.987	0.0115062	AATK,ABL1,ABL2,ADCY6,ADNP,AGRN,AKT1,ANAPC2,ANKRD27,APOE,ARAP1,ARF1,ARF6,ARHGAP35,ARHGDIA,ARHGEF1,ARHGEF7,ARPC2,ARSB,ASAP1,ATF1,ATG3,ATG5,BAIAP2,BBS4,BCAS3,BCL11A,BIN3,BMP4,BMP7,BMPR2,BRAF,BRK1,CAMK1D,CAMK2B,CAPRIN1,CAPRIN2,CAPZB,CARM1,CAV1,CBFA2T2,CCDC151,CDC20,CDC42,CDC42EP1,CDC42EP2,CDC42EP3,CDC42EP4,CDC42EP5,CDH2,CDH4,CDK5,CDK5R1,CFL1,CHRNB2,CIB1,CIT,CLASP2,CNTN2,COBL,CORO1B,CORO1C,CPEB3,CPNE6…
GOTERM_BP_ALL	mitochondrial outer membrane permeabilization	GO:0097345	16	14	5.11389	9.2502	0.0118959	ACAA2,AKT1,ATPIF1,BAD,BAK1,BAX,BBC3,BCL2,BCL2L11,BID,BLOC1S2,BMF,BNIP3,BNIP3L,C22orf29,CASP8,DYNLL1,DYNLL2,E2F1,GSK3A,GSK3B,HSPA1A,IER3,MAPK8,MOAP1,MUL1,NMT1,PMAIP1,PPP3CC,PPP3R1,RHOT1,RHOT2,SFN,SIVA1,SLC25A5,SLC35F6,TFDP1,TMEM102,TP53,YWHAB,YWHAE,YWHAG,YWHAH,YWHAQ,YWHAZ,ZNF205_x000D_
GOTERM_BP_ALL	regulation of cell cycle process	GO:0010564	61	44	1.93552	34.9353	0.0119121	ADAM17,AKT1,AKT2,ANAPC1,ANAPC10,ANAPC11,ANAPC15,ANAPC2,ANAPC4,ANAPC5,ANAPC7,ANKRD17,ANLN,ANXA1,APP,ATF5,ATM,ATP2B4,ATRX,AURKA,AURKAIP1,AURKB,AXIN2,BBS4,BCL2,BECN1,BID,BIN1,BIRC5,BIRC6,BLM,BMP4,BMP7,BORA,BRCA1,BRCA2,BRD4,BRD7,BTRC,BUB1,BUB1B,BUB3,C10orf99,CALM1,CALR,CAMK2B,CAMK2D,CASP2,CAST,CCNA2,CCNB1,CCNC,CCND1,CCND2,CCND3,CCNF,CCNH,CCNK,CCNL1,CCNL2,CCNT1,CCNT2,CCNY,CCP110,CDC16,CDC20,CDC23,CDC2…
GOTERM_BP_ALL	regulation of protein acetylation	GO:1901983	62	45	1.92973	35.893	0.0119446	ARID5A,ATG5,ATG7,AUTS2,BRCA1,BRD7,CHEK1,CTBP1,CTCF,EID1,GATA2,HDAC2,ISL1,IWS1,KAT2A,KAT5,KLF15,KMT2A,LIF,MAPK3,MECP2,MSX2,MUC1,NOC2L,NOS1,PARK7,PAXIP1,PYGO2,RAPGEF3,RPS6KA4,RPS6KA5,RUVBL2,SET,SIN3A,SIRT1,SIRT3,SMAD4,SNCA,SOX4,TADA2A,TADA2B,TAF7,TERF2IP,WBP2,XBP1_x000D_
GOTERM_BP_ALL	asymmetric cell division	GO:0008356	16	14	5.0975	9.2627	0.0120853	ACTR2,ACTR3,ASPM,DICER1,DOCK7,ETV5,FGF13,GOLGA2,ING2,PARD3,POU5F1,RAB10,RGS14,WNT9B_x000D_
GOTERM_BP_ALL	glial cell apoptotic process	GO:0034349	16	14	5.0975	9.2627	0.0120853	BAX,BID,CASP3,CASP9,DLL1,GAS6,PRKCA,PRKCD,PRKCH,PRKCI,RB1,TNFRSF21,TP53,TRAF2_x000D_
GOTERM_BP_ALL	positive regulation of histone H3-K4 methylation	GO:0051571	16	14	5.0975	9.2627	0.0120853	AUTS2,BRCA1,CTNNB1,CTR9,DNMT1,DNMT3B,KMT2A,MYB,OGT,PAXIP1,RTF1,SMAD4,SNW1,WDR61_x000D_
GOTERM_BP_ALL	toll-like receptor 4 signaling pathway	GO:0034142	109	75	1.60924	63.1021	0.0123469	ATF1,ATF2,BIRC2,CASP8,CHUK,CREB1,DAB2IP,DUSP3,DUSP4,DUSP6,ELK1,F2RL1,FADD,FOS,IKBKB,IKBKE,IKBKG,IRAK1,IRAK2,IRAK4,IRF3,IRF7,JUN,LYN,MAP2K1,MAP2K4,MAP2K6,MAP2K7,MAP3K1,MAP3K7,MAPK1,MAPK11,MAPK14,MAPK3,MAPK8,MAPK9,MAPKAPK2,MAPKAPK3,MEF2A,MYD88,NFKB1,NFKBIA,NFKBIB,NOD1,NR1D1,NR1H3,PELI1,PIK3AP1,PPP2R5D,RELA,RIPK1,RIPK2,RPS27A,RPS6KA1,RPS6KA2,RPS6KA3,RPS6KA5,TAB1,TAB2,TAB3,TANK,TBK1,TICAM1,TRAF3,TRAF…
GOTERM_BP_ALL	centrosome cycle	GO:0007098	8	8	Inf	4.62228	0.0124047	ARHGEF10,ATF5,AURKA,BRCA1,BRCA2,BRSK1,CCNF,CCP110,CDK1,CDK2,CDK5RAP2,CENPJ,CEP135,CEP152,CEP192,CEP250,CEP63,CEP76,CETN2,CETN3,CHEK1,CHMP1A,CHMP1B,CHMP2A,CHMP2B,CHMP3,CHMP4B,CHMP5,CHORDC1,CNTROB,CTNNB1,FBXW5,GADD45A,GEN1,KIF11,KIF3B,NDE1,NDEL1,NEK2,NPM1,NUBP1,PDCD6IP,PKD2,PLK2,PLK4,RBM14,ROCK2,SASS6,SPICE1,STIL,TMEM67,TRIM37,TUBE1,TUBGCP2,TUBGCP3,TUBGCP4,TUBGCP5,TUBGCP6,USP33,VPS4B,XPO1,XRCC3_x00…
GOTERM_BP_ALL	intracellular protein transmembrane transport	GO:0065002	8	8	Inf	4.62594	0.0124837	AKT2,ASCC3,C2CD5,CHCHD4,DNAJC15,DNAJC19,HSP90AA1,HSPA4,LONP2,NDUFA13,PDCD5,PEX1,PEX10,PEX12,PEX13,PEX14,PEX16,PEX19,PEX2,PEX26,PEX3,PEX5,PEX6,PEX7,RAB8B,RTN2,SAMM50,SEC63,SNRNP200,SRP54,TIMM10,TIMM21,TIMM22,TIMM23,TIMM23B,TIMM44,TIMM50,TIMM9,TOMM22,ZFAND2B_x000D_
GOTERM_BP_ALL	apical junction assembly	GO:0043297	8	8	Inf	4.62662	0.0124984	ACTN4,ARL2,CGN,CLDN1,CLDN12,CLDN15,CLDN19,CLDN3,CLDN9,CRB3,CTNNA1,DLG1,DLG5,ECT2,F11R,FBF1,FZD5,GJA1,GPBAR1,GRHL2,IKBKB,INADL,MARVELD2,MARVELD3,MICALL2,MPP5,MPP7,MTDH,MYO1C,OCLN,PARD3,PARD6A,PARD6B,PARD6G,PKN2,PKP2,PRKACA,PRKCH,PRKCI,RAB13,RHOA,RHOC,ROCK1,ROCK2,SNAI1,SRF,TBCD,VCL,WNT11_x000D_
GOTERM_BP_ALL	regulation of histone H3-K4 methylation	GO:0051569	8	8	Inf	4.62906	0.0125511	AUTS2,BCOR,BRCA1,CTCFL,CTNNB1,CTR9,DNMT1,DNMT3B,GATA3,H2AFY,KDM1A,KMT2A,KMT2B,MYB,OGT,PAXIP1,PYGO2,RTF1,SMAD4,SNW1,WDR61,ZNF335_x000D_
GOTERM_BP_ALL	Golgi inheritance	GO:0048313	8	8	Inf	4.63013	0.0125744	CDK1,GBF1,GOLGA2,MAP2K1,MAP2K2,MAPK1,MAPK3,PDCD10,PLK3,STK25,STX5,VCPIP1,VRK1,YWHAZ_x000D_
GOTERM_BP_ALL	exonucleolytic trimming to generate mature 3'-end of 5.8S rRNA from tricistronic rRNA transcript (SSU-rRNA, 5.8S rRNA, LSU-rRNA)	GO:0000467	8	8	Inf	4.63135	0.012601	ERI1,ERI2,ERI3,EXOSC2,EXOSC3,EXOSC7,EXOSC8,EXOSC9_x000D_
GOTERM_BP_ALL	posttranslational protein targeting to membrane	GO:0006620	8	8	Inf	4.63135	0.012601	ASCC3,CHMP4A,CHMP4B,MACF1,SEC61A1,SEC62,SEC63,SNRNP200_x000D_
GOTERM_BP_ALL	DNA damage induced protein phosphorylation	GO:0006975	8	8	Inf	4.63135	0.012601	ABL1,ATM,CHEK1,CHEK2,CRY1,MAP2K6,MAPK12,MAPK3_x000D_
GOTERM_BP_ALL	snoRNA metabolic process	GO:0016074	8	8	Inf	4.63135	0.012601	DKC1,EXOSC2,EXOSC3,EXOSC4,EXOSC5,EXOSC6,FBL,NUDT16_x000D_
GOTERM_BP_ALL	ribosome disassembly	GO:0032790	8	8	Inf	4.63135	0.012601	DENR,EIF2D,GFM2,HBS1L,MCTS1,MRRF,MTIF2,MTIF3_x000D_
GOTERM_BP_ALL	regulation of DNA endoreduplication	GO:0032875	8	8	Inf	4.63135	0.012601	E2F7,E2F8,FBXW7,MRE11A,SENP2,SMC1A,SMC3,STAG2_x000D_
GOTERM_BP_ALL	regulation of histone ubiquitination	GO:0033182	8	8	Inf	4.63135	0.012601	CDK9,CTR9,OTUB1,RNF20,RNF40,TRIP12,UBE2N,UBR5_x000D_
GOTERM_BP_ALL	establishment of ribosome localization	GO:0033753	8	8	Inf	4.63135	0.012601	EIF6,NMD3,NUP88,RAN,RPS15,RRS1,SDAD1,XPO1_x000D_
GOTERM_BP_ALL	U4 snRNA 3'-end processing	GO:0034475	8	8	Inf	4.63135	0.012601	EXOSC2,EXOSC3,EXOSC4,EXOSC5,EXOSC6,EXOSC7,EXOSC8,EXOSC9_x000D_
GOTERM_BP_ALL	chromatin-mediated maintenance of transcription	GO:0048096	8	8	Inf	4.63135	0.012601	ARID1A,ARID1B,BAZ1B,CHEK1,CTNNB1,KMT2B,PADI2,SMARCD1_x000D_
GOTERM_BP_ALL	plasma membrane to endosome transport	GO:0048227	8	8	Inf	4.63135	0.012601	COMMD1,RAB11A,RAB35,RAB5B,RAB5C,SGSM3,SORT1,USP6NL_x000D_
GOTERM_BP_ALL	nuclear pore complex assembly	GO:0051292	8	8	Inf	4.63135	0.012601	AHCTF1,NDC1,NUP107,NUP153,NUP205,NUP93,NUP98,TMEM33_x000D_
GOTERM_BP_ALL	establishment of integrated proviral latency	GO:0075713	8	8	Inf	4.63135	0.012601	BANF1,HMGA1,LIG4,PPIA,PSIP1,XRCC4,XRCC5,XRCC6_x000D_
GOTERM_BP_ALL	protein K6-linked ubiquitination	GO:0085020	8	8	Inf	4.63135	0.012601	BARD1,BRCA1,PARK2,RNF4,RNF6,UBE2D4,UBE2S,UBE2T_x000D_
GOTERM_BP_ALL	stress-induced premature senescence	GO:0090400	8	8	Inf	4.63135	0.012601	ARNTL,CDKN1A,MAPK14,MAPKAPK5,PLA2R1,SIRT1,TP53,WNT16_x000D_
GOTERM_BP_ALL	positive regulation of ER-associated ubiquitin-dependent protein catabolic process	GO:1903071	8	8	Inf	4.63135	0.012601	BCAP31,CAV1,HERPUD1,NFE2L2,SGTA,UBQLN1,UBQLN2,XBP1_x000D_
GOTERM_BP_ALL	positive regulation of mitophagy	GO:1903599	8	8	Inf	4.63135	0.012601	AKT1,AMBRA1,ATG5,BECN1,HIF1A,HK1,HK2,PARK7_x000D_
GOTERM_BP_ALL	regulation of receptor catabolic process	GO:2000644	8	8	Inf	4.63135	0.012601	ANXA2,APOE,FURIN,HAMP,MTMR2,MYLIP,PCSK9,PTPN1_x000D_
GOTERM_BP_ALL	regulation of protein polymerization	GO:0032271	141	95	1.50928	81.5803	0.0126749	ABI2,ABL1,ACTR2,ACTR3,ACTR3B,ADD1,ADD2,ALOX15,AP1AR,ARF1,ARF6,ARFGEF1,ARFIP1,ARFIP2,ARHGAP18,ARL2,ARPC1A,ARPC1B,ARPC2,ARPC3,ARPC4,ARPC5,ARPC5L,BAG4,BAIAP2,BAIAP2L1,BAIAP2L2,BBS4,BRK1,CAPG,CAPZA1,CAPZA2,CAPZB,CAV1,CDC42EP1,CDC42EP2,CDC42EP3,CDC42EP4,CDC42EP5,CDKN1B,CLASP1,CLASP2,CLIP1,CORO1A,CORO1B,CSF3,CTTN,CYFIP1,DLG1,DMTN,EML2,EPS8,EVL,FAM21C,FKBP4,GMFB,GRB2,GSN,HAX1,HCLS1,ICAM1,INPP5J,JMY,KANK…
GOTERM_BP_ALL	ubiquitin-dependent protein catabolic process	GO:0006511	52	38	2.04449	29.6865	0.0127375	AKT1,AMFR,ANAPC1,ANAPC10,ANAPC11,ANAPC2,ANAPC4,ANAPC5,ANAPC7,ANKIB1,ANKZF1,ARAF,AREL1,ARIH1,ARIH2,ARNTL,ARRB2,ATE1,ATM,ATRAID,ATXN3,AUP1,AURKA,AURKB,AXIN1,BAG5,BAG6,BAP1,BCAP31,BFAR,BIRC2,BTRC,BUB1,BUB1B,BUB3,C17orf97,CACUL1,CAV1,CBLC,CCDC22,CCDC47,CCNB1,CCNF,CD2AP,CDC16,CDC20,CDC23,CDC26,CDC27,CDC34,CDC6,CDK1,CDK2,CDKN2A,CENPE,CENPF,CHFR,CIT,CLOCK,CLU,COMMD1,COPS3,CRBN,CSNK1D,CSNK1E,CSNK2A1,CSNK…
GOTERM_BP_ALL	monosaccharide catabolic process	GO:0046365	56	41	1.99236	32.4194	0.0127725	AKR1A1,ALDOA,ALDOC,BAD,ENO1,ENO2,ENO3,FUT1,FUT4,FUT5,FUT6,FUT8,GALE,GALK1,GALT,GAPDH,GLB1,GPI,HK1,HK2,HK3,KHK,LRP5,NUDT5,PFKFB2,PFKFB3,PFKFB4,PFKL,PFKM,PFKP,PGAM1,PGK1,PGM1,PGM2,PKLR,PKM,PPP2R5D,RBKS,TP53,TPI1,XYLB_x000D_
GOTERM_BP_ALL	negative regulation of transforming growth factor beta receptor signaling pathway	GO:0030512	73	52	1.80545	42.2611	0.012865	ADAM17,ADAMTSL2,BAMBI,BCL9L,DAND5,DNM2,EID2,ENG,FAM89B,GLG1,HSPA5,HTRA1,HTRA3,LEMD3,MTMR4,NEDD4L,NKX2-1,PBLD,PDPK1,PIN1,PMEPA1,PPM1A,PPP1CA,PPP1CB,PPP1CC,PPP1R15A,PRDM16,RPS27A,SIRT1,SKI,SMAD2,SMAD3,SMAD7,SMURF1,SMURF2,SNX25,SNX6,STRAP,STUB1,TDGF1,TGFBR1,TGFBR2,TGFBR3,TP53,UBA52,UBB,UBC,UCHL5,USP15,VASN,XPO1,ZFYVE9_x000D_
GOTERM_BP_ALL	ATP-dependent chromatin remodeling	GO:0043044	73	52	1.80545	42.2611	0.012865	ACTB,ACTL6A,ANP32E,APITD1,ARID1A,CASC5,CENPA,CENPH,CENPI,CENPK,CENPL,CENPM,CENPN,CENPO,CENPP,CENPQ,CENPT,CENPW,CHD4,CHD8,GATAD2B,HDAC1,HDAC2,HIST1H4A,HJURP,HNRNPC,ITGB3BP,MBD2,MBD3,MIS18A,MIS18BP1,MTA2,NASP,NPM1,OIP5,PSME4,RBBP4,RBBP7,RNF8,RSF1,RUVBL1,SMARCA4,SMARCA5,SMARCAD1,SMARCB1,SMARCC1,SMARCC2,SMARCD2,SMARCE1,STRA13,VPS72,ZNHIT1_x000D_
GOTERM_BP_ALL	negative regulation of cellular component organization	GO:0051129	176	116	1.43819	101.088	0.0129336	AATK,ACAA2,ACD,ACE,ACTN4,ADCY6,ADD1,ADD2,ADIPOQ,AKT1,ANAPC1,ANAPC10,ANAPC11,ANAPC15,ANAPC2,ANAPC4,ANAPC5,ANAPC7,ANKRD27,ANXA2,AP1AR,AP2M1,APC2,APOA1,APOC1,APOE,ARAP1,ARF6,ARFGEF1,ARHGAP6,ARHGDIA,ARHGEF1,ARHGEF15,ARHGEF2,ARRB2,ASAP1,ASF1A,ATAD2,ATAD2B,ATG5,ATG7,ATM,ATXN2,AURKA,AURKAIP1,AURKB,BAG4,BBS4,BCAS3,BCL11A,BCL2L1,BCOR,BIRC2,BMP4,BMP7,BNIP3,BRCA1,BUB1,BUB1B,BUB3,C16orf45,CAPG,CAPZA1,CAPZA2,…
GOTERM_BP_ALL	purine nucleoside triphosphate biosynthetic process	GO:0009145	53	39	2.03041	30.6827	0.0131542	ADK,ALDOA,ATP5A1,ATP5B,ATP5C1,ATP5D,ATP5E,ATP5F1,ATP5G1,ATP5G2,ATP5G3,ATP5H,ATP5I,ATP5J,ATP5J2,ATP5L,ATP5O,ATP5S,ATP6V0A1,ATP6V0A2,CHCHD10,GBAS,NME1,NME3,NME4,NME6,NME7,PID1,PINK1,PKLR,PKM,PRKAG2,SLC25A13,STAT3,STOML2,SURF1,TCIRG1,VCP,VPS9D1_x000D_
GOTERM_BP_ALL	cellular modified amino acid biosynthetic process	GO:0042398	53	39	2.03041	30.6827	0.0131542	AHCY,ALDH18A1,ALDH7A1,ATIC,ATP2B4,CHDH,CNDP2,DHFR,DHPS,FPGS,GAMT,GART,GCH1,GCLC,GCLM,GGCT,GGT1,GGT5,GGT7,GSS,HAGH,MAT1A,MAT2A,MAT2B,MGST2,MTHFD1,MTHFD2,MTHFD2L,MTHFS,NFE2L2,OPLAH,PADI2,PADI4,PARK7,PLOD1,PLSCR1,PTDSS1,PTDSS2,SEPHS2_x000D_
GOTERM_BP_ALL	positive regulation of type I interferon production	GO:0032481	84	59	1.72101	48.6292	0.0132573	CHUK,CRCP,CREBBP,CTNNB1,DDX3X,DDX41,DDX58,DHX36,DHX9,DTX4,FLOT1,HSPD1,IFNAR1,IKBKB,IKBKG,IRF1,IRF3,IRF5,IRF7,LRRFIP1,MAVS,MRE11A,MYD88,NFKB1,NFKBIA,NFKBIB,POLR1C,POLR1D,POLR2E,POLR2F,POLR2H,POLR2K,POLR2L,POLR3A,POLR3B,POLR3D,POLR3F,POLR3H,POLR3K,PRKDC,RELA,RIPK1,RIPK2,RNF135,RPS27A,STAT6,TBK1,TICAM1,TREX1,TRIM15,TRIM21,TRIM32,TRIM56,UBA52,UBB,UBC,XRCC5,XRCC6,ZC3HAV1_x000D_
GOTERM_BP_ALL	lamellipodium assembly	GO:0030032	29	23	2.79567	16.7807	0.0132623	ABLIM1,ABLIM3,AJUBA,ARFIP2,ARHGEF4,ARHGEF7,ARPC2,BIN3,BRK1,CAPZB,CYFIP1,DMTN,DNM2,EPHA2,FSCN1,GOLPH3,HDAC4,LRRC16A,MTOR,NCK1,NCK2,NCKAP1,NUP85,PARVB,PLXNB3,PXN,RAC1,RAC2,RHOD,SH2B1,SPATA13,SRGAP2,SSH1,SSH2,SSH3,TWF2,VAV2,VAV3,VCL,WASF2,WASF3,WHAMM_x000D_
GOTERM_BP_ALL	positive regulation of cyclin-dependent protein serine/threonine kinase activity	GO:0045737	29	23	2.79251	16.7886	0.0133618	ADAM17,AKT1,CCNC,CCND1,CCND2,CCND3,CCNH,CCNK,CCNL1,CCNL2,CCNT1,CCNT2,CCNY,EGFR,FAM58A,FAM58BP,PDGFB,PIM1,PKD2,PSMD10,PSRC1,SPDYA,STIL_x000D_
GOTERM_BP_ALL	regulation of protein export from nucleus	GO:0046825	29	23	2.79251	16.7886	0.0133618	ANP32B,BARD1,CDK5,CDKN2A,CTDSPL2,DNAJC27,EMD,GAS6,GSK3B,PARK7,PPM1A,PRKACA,PTPN11,RANGAP1,RAPGEF3,SFN,SOX4,TCF7L2,TPR,TXN,UHMK1,XPO1,XPO4_x000D_
GOTERM_BP_ALL	regulation of defense response to virus by virus	GO:0050690	29	23	2.79251	16.7886	0.0133618	AP1B1,AP1G1,AP1M1,AP1M2,AP1S1,AP1S2,AP1S3,AP2A1,AP2A2,AP2B1,AP2M1,AP2S1,ARF1,ATP6V1H,B2M,EIF2AK2,ELMO1,FYN,HLA-A,LCK,PACS1,PAK2,RAC1_x000D_
GOTERM_BP_ALL	peptidyl-serine phosphorylation	GO:0018105	230	150	1.36959	133.151	0.0133679	ADRBK1,AKAP9,AKT1,AKT2,ARAF,ARRB2,ATM,ATP2B4,ATR,AURKA,AURKB,AXIN1,BAG4,BAK1,BAX,BCL2,BRAF,BRSK2,C8orf44-SGK3,CAB39,CAMK2B,CAMK2D,CAPRIN2,CAV1,CCNB1,CD44,CDC42,CDC7,CDK1,CDK2,CDK5,CDK5R1,CLK1,CNKSR3,CREBL2,CSF3,CSNK1A1,CSNK1D,CSNK1E,CSNK1G1,CSNK1G2,CSNK1G3,DDIT4,DMTN,DOCK7,DYRK1A,EIF2AK3,FNIP1,FNIP2,GAS6,GNB2L1,GPD1L,GSK3B,HAX1,HCLS1,HIPK2,HIPK4,HMGA2,IKBKB,ILK,INPP5J,INPP5K,LATS2,LIF,MAD2L2,MAP2…
GOTERM_BP_ALL	mitotic chromosome condensation	GO:0007076	12	11	8.00899	6.94702	0.0137605	CDCA5,CHMP1A,NCAPD2,NCAPD3,NCAPG,NCAPH,NUSAP1,PAPD7,PHF13,SMC2,SMC4_x000D_
GOTERM_BP_ALL	response to UV-C	GO:0010225	12	11	8.00899	6.94702	0.0137605	BAK1,BCL3,BRCA2,DCUN1D3,HMGN1,MAP3K4,POLH,POLI,TP53,WRN,YY1_x000D_
GOTERM_BP_ALL	regulation of acetyl-CoA biosynthetic process from pyruvate	GO:0010510	12	11	8.00899	6.94702	0.0137605	DLAT,DLD,PDHA1,PDHB,PDHX,PDK1,PDK2,PDK3,PDP1,PDP2,PDPR_x000D_
GOTERM_BP_ALL	positive regulation of nuclease activity	GO:0032075	12	11	8.00899	6.94702	0.0137605	BAK1,BAX,DAB2IP,HMGB2,HSPA1A,HSPA5,PARP16,PCNA,PTPN1,TCEA1,VAPB_x000D_
GOTERM_BP_ALL	histone H2A monoubiquitination	GO:0035518	12	11	8.00899	6.94702	0.0137605	BCOR,CUL4B,DDB1,DDB2,KDM2B,PCGF1,RING1,RNF2,RYBP,SKP1,TRIM37_x000D_
GOTERM_BP_ALL	cristae formation	GO:0042407	12	11	8.00899	6.94702	0.0137605	AFG3L2,APOO,C19orf70,CHCHD3,CHCHD6,IMMT,LETM1,OMA1,PINK1,SAMM50,TAZ_x000D_
GOTERM_BP_ALL	kinetochore assembly	GO:0051382	12	11	8.00899	6.94702	0.0137605	CENPA,CENPE,CENPF,CENPH,CENPT,CENPW,MIS12,POGZ,RNF4,SENP6,STRA13_x000D_
GOTERM_BP_ALL	fatty acid homeostasis	GO:0055089	12	11	8.00899	6.94702	0.0137605	APOE,DGAT1,DGAT2,GOT1,GPAM,INS,MLXIPL,POLD1,PRKAA1,SIRT1,XBP1_x000D_
GOTERM_BP_ALL	3'-UTR-mediated mRNA stabilization	GO:0070935	12	11	8.00899	6.94702	0.0137605	ANGEL2,ELAVL1,HNRNPA0,HNRNPC,MAPK14,MAPKAPK2,MYD88,RBM38,TARDBP,YBX3,ZFP36_x000D_
GOTERM_BP_ALL	regulation of IRE1-mediated unfolded protein response	GO:1903894	12	11	8.00899	6.94702	0.0137605	BAK1,BAX,BBC3,BCL2L11,BFAR,COPS5,DAB2IP,HSPA1A,HSPA5,PTPN1,TMBIM6_x000D_
GOTERM_BP_ALL	positive regulation of transcription from RNA polymerase II promoter in response to endoplasmic reticulum stress	GO:1990440	12	11	8.00899	6.94702	0.0137605	ATF3,ATF4,ATF6,ATF6B,CEBPB,CREB3L1,CREB3L3,HSPA5,MBTPS2,TP53,XBP1_x000D_
GOTERM_BP_ALL	actin filament bundle assembly	GO:0051017	41	31	2.2661	23.7039	0.013838	ABL2,ACTN1,ACTN4,ADD1,ADD2,ALMS1,AMOT,APOA1,ARAP1,ARHGAP6,ARHGEF10,ARHGEF15,ARHGEF5,ASAP3,BAG4,BAIAP2,BAIAP2L1,BAIAP2L2,BBS4,BRAF,CDC42,CLASP1,CLASP2,CORO1B,CTGF,CUL3,DMTN,EPHA1,EPS8,ESPN,EVL,EZR,FHOD1,FSCN1,ID1,INPP5K,ITGB1BP1,ITGB5,LCP1,LIMA1,LIMK1,LRRC16A,MKKS,MTOR,MTSS1,MYO1B,NEDD9,NF2,NOX4,PAK1,PARK2,PAWR,PFN1,PFN2,PIK3R1,PPFIA1,PPM1F,PRKCQ,PTK2B,RAC1,RAPGEF3,RDX,RHOA,RHOD,ROCK1,ROCK2,S100A1…
GOTERM_BP_ALL	regulation of double-strand break repair	GO:2000779	32	25	2.60189	18.5254	0.0138622	CHEK1,DEK,FIGNL1,FOXM1,HMGA2,NUDT16,OGG1,OTUB1,PARPBP,PML,POLQ,PPP4C,PPP4R2,RAD51,RAD51AP1,RIF1,RNF169,RPA2,RTEL1,SETMAR,SIRT6,TERF2IP,TRIP12,UBR5,WHSC1_x000D_
GOTERM_BP_ALL	MyD88-dependent toll-like receptor signaling pathway	GO:0002755	81	57	1.73183	46.8924	0.0139353	ATF1,ATF2,CHUK,CREB1,DUSP3,DUSP4,DUSP6,ELK1,FOS,HSPD1,IKBKB,IKBKG,IRAK1,IRAK2,IRAK4,IRF1,IRF7,JUN,MAP2K1,MAP2K4,MAP2K6,MAP2K7,MAP3K1,MAP3K7,MAPK1,MAPK11,MAPK14,MAPK3,MAPK8,MAPK9,MAPKAPK2,MAPKAPK3,MEF2A,MYD88,NFKB1,NFKBIA,NFKBIB,NOD1,PELI1,PPP2R5D,RELA,RIPK2,RPS27A,RPS6KA1,RPS6KA2,RPS6KA3,RPS6KA5,TAB1,TAB2,TAB3,TNIP1,TRAF6,UBA52,UBB,UBC,UBE2N,UBE2V1_x000D_
GOTERM_BP_ALL	establishment of vesicle localization	GO:0051650	180	119	1.42616	104.146	0.0139939	ACTN4,AHI1,AP1AR,AP1M2,AP3B1,AP3D1,AP3M1,AP3M2,AP3S1,AP3S2,ARCN1,ARF1,ARFGAP1,ARL6,BBS2,BBS4,BLOC1S1,BLOC1S2,BLOC1S3,BLOC1S4,BLOC1S5,BLOC1S6,BRAF,CACFD1,CANX,CDH3,CDK5,CLASP1,CLASP2,CLN3,COPA,COPB1,COPB2,COPE,COPG1,COPZ1,CTNNB1,CUL3,DCTN1,DCTN2,DDC,DENND1A,DNAJC5,DNM2,DOC2A,DPYSL2,DTNBP1,EEA1,FGFR2,FNBP1L,FYCO1,GBF1,GOSR1,GRIK5,GRN,HAP1,HTT,IKBKG,ITSN1,KIF3A,KIF3B,KIF5B,KIFAP3,KLHL12,MAP2K1,MKKS,…
GOTERM_BP_ALL	dolichol-linked oligosaccharide biosynthetic process	GO:0006488	67	48	1.84176	38.7876	0.0140476	ALG1,ALG11,ALG13,ALG14,ALG2,ALG3,ALG5,ALG6,ALG8,ALG9,CMAS,CTSA,DHDDS,DOLK,DOLPP1,DPAGT1,DPM1,DPM2,DPM3,GFPT1,GLB1,GMPPA,GNE,GNPNAT1,MPDU1,MPI,MVD,NANP,NANS,NEU1,NEU2,NEU4,PGM3,PMM1,PMM2,PQLC3,RFT1,SLC17A5,SLC35A1,SRD5A3,ST3GAL2,ST3GAL3,ST3GAL4,ST3GAL5,ST6GAL1,ST6GALNAC1,ST6GALNAC4,UAP1_x000D_
GOTERM_BP_ALL	SCF-dependent proteasomal ubiquitin-dependent protein catabolic process	GO:0031146	35	27	2.45895	20.2622	0.0141367	BTRC,CCNF,CUL1,FBXL12,FBXL15,FBXL17,FBXL18,FBXL19,FBXL2,FBXL20,FBXL3,FBXL4,FBXL5,FBXL6,FBXO2,FBXO31,FBXO9,FBXW11,FBXW5,FBXW7,FBXW9,KIF14,RBX1,RNF7,SKP1,SKP2,WWTR1_x000D_
GOTERM_BP_ALL	alternative mRNA splicing, via spliceosome	GO:0000380	38	29	2.34779	21.9989	0.0142329	CDK13,CELF3,DDX5,DYRK1A,HNRNPA1,HNRNPM,MAGOH,MBNL1,NSRP1,PQBP1,RBFOX1,RBFOX2,RBFOX3,RBM15B,RBM17,RBM25,RBM4,RBM5,RBM8A,RBMX,RNPS1,RSRC1,SAP18,SLU7,SRRM4,SRSF6,THRAP3,TRA2B,WTAP_x000D_
GOTERM_BP_ALL	negative regulation of endocytosis	GO:0045806	38	29	2.34779	21.9989	0.0142329	ADIPOQ,ANXA2,APOC1,ARF6,ATXN2,CAV1,CSK,DLG4,GNB2L1,HMGB1,KIAA0226,LGALS3,LRSAM1,MTMR2,NR1H2,NR1H3,PACSIN1,PACSIN2,PACSIN3,PICALM,PROM2,PTEN,RABGEF1,RAC1,SCAMP5,SNX3,SNX33,UBQLN2,UNC119_x000D_
GOTERM_BP_ALL	response to endoplasmic reticulum stress	GO:0034976	55	40	1.97513	31.6253	0.0142365	AARS,ACADVL,ADD1,AIFM1,ALOX15,AMFR,ANKZF1,ARFGAP1,ASNA1,ASNS,ATF3,ATF4,ATF6,ATF6B,ATP2A2,ATP6V0D1,ATXN3,AUP1,BAG6,BAK1,BAX,BBC3,BCAP31,BCL2,BCL2L11,BFAR,BRSK2,CALR,CAV1,CCDC47,CCND1,CDK5RAP3,CEBPB,CHAC1,COL4A3BP,COPS5,CREB3,CREB3L1,CREB3L2,CREB3L3,CREB3L4,CREBRF,CTDSP2,CTH,CUL7,CXXC1,DAB2IP,DCTN1,DDRGK1,DDX11,DERL1,DERL2,DERL3,DNAJB11,DNAJB2,DNAJB9,DNAJC10,DNAJC3,EDEM1,EDEM2,EDEM3,EIF2AK2,EIF2AK3…
GOTERM_BP_ALL	nucleotide catabolic process	GO:0009166	100	69	1.62345	57.8919	0.0145513	ADA,AMPD3,ARNT,ASPDH,CNP,DDIT4,DERA,DUT,ECD,EGLN1,ENTPD4,ENTPD5,FBP1,GALT,GNB2L1,GPX1,GSK3A,HDAC4,HIF1A,HINT1,HPRT1,IER3,INS,INSR,ITPA,MBD4,MGAT1,MLXIPL,MLYCD,MPG,MUTYH,NCOR1,NEIL2,NT5C,NT5C2,NT5M,NTHL1,NUDT1,NUDT12,NUDT15,NUDT16,NUDT18,NUDT3,NUDT7,NUDT9,OGG1,OGT,PDE2A,PDE3B,PDE4A,PDE7A,PDE8A,PGAM1,PNP,PPARA,PRKAA1,PRKAG1,PRKAG2,RAPGEF3,SAMHD1,SIRT6,SMUG1,STAT3,TDG,TP53,UNG,UPP1,VCP,XDH_x000D_
GOTERM_BP_ALL	rRNA transcription	GO:0009303	19	16	3.8865	10.9966	0.0146752	ANG,BRF1,CD3EAP,DEDD,GTF3A,GTF3C1,GTF3C2,GTF3C3,GTF3C4,GTF3C5,GTF3C6,H2AFY,NOL11,NPM3,POLR1B,POLR1E,RNASEK,SIRT7,SPIN1,TAF1B,TCOF1,TP53_x000D_
GOTERM_BP_ALL	regulation of sulfur metabolic process	GO:0042762	19	16	3.88406	10.9995	0.0147237	COMT,CTNNB1,DLAT,DLD,NFE2L2,PDHA1,PDHB,PDHX,PDK1,PDK2,PDK3,PDP1,PDP2,PDPR,SNCA,TCF7L2_x000D_
GOTERM_BP_ALL	GMP metabolic process	GO:0046037	19	16	3.88406	10.9995	0.0147237	CARD11,CASK,DLG1,DLG3,DLG4,GMPR2,GMPS,GUK1,HPRT1,IMPDH1,IMPDH2,MAGI3,MPP1,MPP2,MPP3,TJP2_x000D_
GOTERM_BP_ALL	positive regulation of chromosome segregation	GO:0051984	19	16	3.88406	10.9995	0.0147237	ANAPC11,BECN1,CCNB1,CDC6,CUL3,DLGAP5,ESPL1,NSMCE2,PLK1,PTEN,RAD18,RB1,RCC2,SIRT2,SMC5,SMC6_x000D_
GOTERM_BP_ALL	negative regulation of endoplasmic reticulum stress-induced intrinsic apoptotic signaling pathway	GO:1902236	19	16	3.88406	10.9995	0.0147237	CREB3,CREB3L1,GRINA,HERPUD1,HSPA1A,HYOU1,OPA1,PARK2,PARK7,PTPN1,SYVN1,TMBIM6,TXNDC12,VIMP,WFS1,XBP1_x000D_
GOTERM_BP_ALL	cellular ketone metabolic process	GO:0042180	203	133	1.38988	117.432	0.0149313	ACACB,ACADVL,ADCK3,ADIPOQ,ADM,AFMID,AKR1B1,AKR1C3,AKR7A2,AKT1,AKT2,ANXA1,APOA1,APOC1,ARPP19,ATP2B4,AVPR1A,AZIN1,BMP2,BRCA1,C1QTNF3,CAV1,CBR1,CBR4,CCBL1,CCBL2,CLK2,COMT,COQ2,COQ3,COQ4,COQ5,COQ6,COQ7,COQ9,CPT1A,CRYZL1,CYP2B6,CYP4F2,DHRS4,DKK3,DLAT,DLD,DUOXA1,EIF2AK3,ERLIN1,ERLIN2,FAM132A,FBP1,FDXR,FGF19,FGFR4,FOXO1,GATA3,GHSR,GLO1,GOT2,GPI,HAGH,HMGCR,HPN,HSD17B1,INS,INSIG1,INSIG2,IRS1,IRS2,KAT2A,KC…
GOTERM_BP_ALL	Wnt signaling pathway	GO:0016055	110	75	1.57853	63.4193	0.0150075	ABL1,ABL2,AES,AMER1,AMER3,AMOTL1,AMOTL2,ANKRD10,APC2,APCDD1,ARL6,ARNTL,ASPM,ATP6AP2,ATP6V0C,AXIN1,AXIN2,BAMBI,BCL9,BCL9L,BMP2,BRD7,BTRC,CALCOCO1,CAPRIN2,CAV1,CBY1,CCDC88C,CCND1,CCNE1,CCNY,CD24,CD44,CDC42,CDC73,CDH2,CDH3,CELSR1,CELSR2,CHD8,COL1A1,CSNK1A1,CSNK1D,CSNK1E,CSNK1G1,CSNK1G2,CSNK1G3,CSNK2A1,CSNK2A2,CSNK2B,CTDNEP1,CTNNB1,CTNNBIP1,CTNND1,CTR9,CUL3,DAB2,DAB2IP,DACT3,DAPK3,DDB1,DEPDC1B,DIXDC1…
GOTERM_BP_ALL	intracellular receptor signaling pathway	GO:0030522	296	190	1.30991	171.36	0.0150673	ACTN4,AHR,AKR1C3,ALOX15,ANKRD17,APP,ARID1A,ARNT,ARNTL,ARRB2,ASXL1,ASXL2,BCL2,BCL2L1,BIRC2,BRCA1,BRD8,C1QBP,CALCOCO1,CALR,CARD9,CARM1,CASP8,CCNE1,CDK7,CHUK,CITED2,CLOCK,CNOT1,CNOT2,CREM,CRIPAK,CRY1,CRY2,CTBP2,CTNNB1,CYP27B1,DAB2,DAXX,DDRGK1,DDX17,DDX5,DDX54,DDX58,DHRS3,DNAJA1,EGLN2,ERBB2IP,ESR1,ESR2,ESRRA,EZH2,FHL2,FKBP4,FOXP1,GHRHR,GPHB5,HDAC1,HDAC6,HEYL,HSP90AB1,HSPA1A,IKBKB,IKBKG,IRAK1,IRAK2,IR…
GOTERM_BP_ALL	regulation of transcription from RNA polymerase II promoter	GO:0006357	306	194	1.3026	175.049	0.0151584	AAMDC,AATF,ABCA2,ABHD14B,ABL1,ABLIM1,ABLIM3,ABT1,ACTL6A,ACVR1,ACVR1B,ACVR2A,ACVR2B,ADIRF,AEBP1,AEBP2,AES,AGO1,AGO2,AGRN,AHI1,AHR,AHRR,AIRE,AJUBA,AKIRIN2,AKNA,AKT1,AKT2,ALX4,ANKRA2,ANXA4,APP,ARF4,ARHGAP35,ARHGEF2,ARID1A,ARID3A,ARID3B,ARID4A,ARID4B,ARID5A,ARNT,ARNT2,ARNTL,ARNTL2,ASCL2,ASH1L,ASH2L,ASXL1,ASXL2,ATAD2,ATAD2B,ATF1,ATF2,ATF3,ATF4,ATF5,ATF6,ATF6B,ATF7,ATF7IP,ATP2B4,ATRX,ATXN1L,ATXN7,AURKB…
GOTERM_BP_ALL	glycolipid biosynthetic process	GO:0009247	61	44	1.88665	35.314	0.0152619	ALG5,B3GNT5,B4GALNT1,DPM1,DPM2,DPM3,GAL3ST1,GBGT1,GPAA1,LARGE,MPPE1,PGAP1,PGAP2,PGAP3,PIGA,PIGB,PIGF,PIGG,PIGH,PIGK,PIGL,PIGM,PIGN,PIGO,PIGP,PIGQ,PIGS,PIGT,PIGU,PIGV,PIGW,PIGX,PIGY,PIGZ,PLAUR,PRKAA1,ST3GAL2,ST3GAL3,ST3GAL4,ST3GAL5,ST6GALNAC1,ST6GALNAC4,UGCG,UGT8_x000D_
GOTERM_BP_ALL	positive regulation of cell communication	GO:0010647	1523	921	1.12756	880.872	0.0152736	AACS,AAK1,ABAT,ABCA7,ABL1,ABL2,ACTN4,ACVR1,ACVR1B,ACVR2A,ACVR2B,ADA,ADAM17,ADAM8,ADAM9,ADIPOQ,ADIPOR1,ADORA1,ADORA2B,ADRA1B,ADRA2B,ADRA2C,AGER,AGPAT1,AGPAT2,AJUBA,AKAP9,AKR1B1,AKR1C3,AKT1,AKT2,ALOX15,ALS2,AMBRA1,AMER1,ANKRD17,ANO1,APOA1,APOPT1,ARAF,ARFGEF1,ARHGAP1,ARHGAP4,ARHGAP6,ARHGAP8,ARHGEF5,ARHGEF7,ARL2BP,ARL6IP5,ARNT,ARNTL,ARRB2,ARRDC3,ASPM,ASXL1,ASXL2,ATF3,ATG5,ATG7,ATM,ATP2C1,ATP6AP1,ATP6…
GOTERM_BP_ALL	somatic stem cell population maintenance	GO:0035019	75	53	1.75646	43.4189	0.0153738	ASCL2,BCL9,BCL9L,BMP7,BRAF,CDX2,CUL4A,EPHA1,FGFR3,GATA2,HES1,HNF1B,KAT6A,KLF10,KLF4,LDB1,LIG4,LRP5,PBX1,PLA2G2A,POLR2A,POLR2B,POLR2C,POLR2D,POLR2E,POLR2F,POLR2G,POLR2H,POLR2I,POLR2J,POLR2K,POLR2L,POU5F1,PRDM16,RAF1,RBPJ,SALL4,SIX2,SKI,SMAD2,SMAD4,SOX2,SOX4,SOX9,STAT3,TCF7L1,TDGF1,VANGL2,VPS72,WNT9B,YAP1,ZFP36L2,ZHX2_x000D_
GOTERM_BP_ALL	regulation of cysteine-type endopeptidase activity	GO:2000116	216	141	1.37293	125.046	0.0153921	AIFM1,AKT1,AKT2,ANP32B,APOPT1,ARL6IP5,ARRB2,ASPH,BAD,BAK1,BAX,BBC3,BCAP31,BCL10,BCL2L11,BCL2L12,BCL2L13,BID,BIRC2,BIRC5,BIRC7,BOK,CARD8,CASP2,CASP3,CASP7,CASP8,CASP8AP2,CASP9,CD44,CDKN1B,CDKN2A,CFLAR,CIDEB,CRADD,CRYAB,CSNK2A1,CTGF,CTSC,CTSH,CYCS,DAP,DAPK1,DDX3X,DHCR24,DIABLO,DNAJA3,DNAJB6,DPEP1,EGLN3,EIF2AK3,F3,FADD,FAM162A,FIS1,FNIP1,GAS6,GNB2L1,GPI,GPX1,GSN,HERPUD1,HIP1,HMGB1,HSPD1,HSPE1,HTRA2,…
GOTERM_BP_ALL	positive regulation of actin filament polymerization	GO:0030838	86	60	1.6828	49.787	0.0155546	ABI2,ACTR2,ACTR3,ACTR3B,ALOX15,AP1AR,ARF1,ARF6,ARFIP1,ARFIP2,ARPC1A,ARPC1B,ARPC2,ARPC3,ARPC4,ARPC5,ARPC5L,BAG4,BAIAP2,BAIAP2L1,BAIAP2L2,BRK1,CDC42EP1,CDC42EP2,CDC42EP3,CDC42EP4,CDC42EP5,CORO1A,CORO1B,CSF3,CTTN,CYFIP1,DLG1,EVL,GMFB,GRB2,GSN,ICAM1,JMY,LRRC16A,MAP3K1,MLST8,MTOR,NCK1,NCK2,NCKAP1,NCKAP1L,PFN1,PFN2,PICK1,PTK2B,PYCARD,RAC1,RICTOR,SPIRE2,TRIM27,VASP,WASH3P,WHAMM,WIPF2_x000D_
GOTERM_BP_ALL	negative regulation of viral process	GO:0048525	86	60	1.6828	49.787	0.0155546	ADAR,APOBEC3A,APOBEC3C,APOBEC3D,APOBEC3F,APOBEC3G,APOBEC3H,BTBD17,CCNK,CHMP3,EIF2AK2,FAM111A,FBLN1,GSN,HDAC1,HMGA2,IFITM1,IFITM2,IFITM3,ILF3,INPP5K,ISG15,ISG20,JUN,MAVS,MID2,MRE11A,OAS3,OASL,PARK2,PARP10,PLSCR1,PML,REST,SLPI,SNX3,SRPK1,SRPK2,STAT1,TARDBP,TFAP4,TNIP1,TRIM11,TRIM13,TRIM14,TRIM15,TRIM21,TRIM25,TRIM26,TRIM27,TRIM28,TRIM32,TRIM35,TRIM5,TRIM6,TRIM8,VAPA,VAPB,ZC3HAV1,ZNF639_x000D_
GOTERM_BP_ALL	cellular response to radiation	GO:0071478	94	65	1.64006	54.3424	0.0156052	ACTR5,ADIRF,ATM,ATR,AURKB,BAK1,BAX,BCL2L1,BLM,CALM1,CASP9,CDC25A,CDKN1A,CERS1,CHEK1,CLOCK,CREBBP,CRY1,CRY2,CRYAB,CUL4B,CYBA,DDB1,DDB2,DNM2,ECT2,EEF1D,EGR1,ELK1,ERCC4,FBXW7,FIGNL1,FNTA,GADD45A,GATA3,GNB1,GNB5,GRB2,GTF2H5,GUCA1A,GUCA1B,GUCY2D,H2AFX,HIST3H2A,HMGA2,HUS1,HYAL1,HYAL2,INO80,INTS7,MAPK14,MAPK9,MC1R,METAP1,METAP2,MGMT,MME,MYC,N4BP1,NEDD4,NET1,NFATC4,NIPBL,NMT1,NMT2,NOC2L,NOX4,PBK,PCNA,PDE…
GOTERM_BP_ALL	establishment or maintenance of cell polarity	GO:0007163	55	40	1.95332	31.7738	0.0157452	ACTR2,ACTR3,AMOT,AMOTL1,ARF4,ARF6,ARFGEF1,ARHGEF11,ARHGEF2,BCAS3,BRSK1,BRSK2,CAP1,CDC42,CDC42BPB,CDK5RAP2,CDX2,CENPA,CEP290,CFL1,CKAP5,CLASP1,CLASP2,CLIC4,CTNNA1,CYTH1,CYTH3,DLG1,DLG3,DLG5,DOCK7,DST,DYNLT1,EPHB1,ERBB2IP,FAT1,FBF1,FERMT1,FGF13,FLOT2,FOXJ1,FSCN1,GATA3,GBF1,GNB2L1,GOLPH3,GPSM2,GSN,HTT,IGF1R,ILK,KANK1,KIF20B,KIF2C,KRIT1,LIN7B,LIN7C,LLGL1,LLGL2,LMNA,MACF1,MAP1B,MAP4,MAP7,MARK2,MPP7,MY…
GOTERM_BP_ALL	response to peptide hormone	GO:0043434	52	38	1.99382	30.0047	0.0159216	ABCC8,ADAM17,ADCY2,ADCY3,ADCY6,ADCY7,ADIPOQ,ADIPOR1,ADM,AKAP1,AKAP9,AKT1,AKT1S1,AKT2,ANXA1,AP3S1,APPL1,APRT,ARAF,ASS1,ATP2A2,ATP6AP1,ATP6V0A1,ATP6V0A2,ATP6V0B,ATP6V0C,ATP6V0D1,ATP6V0E1,ATP6V0E2,ATP6V1A,ATP6V1B2,ATP6V1C1,ATP6V1D,ATP6V1E1,ATP6V1E2,ATP6V1F,ATP6V1G1,ATP6V1H,BAIAP2,BAIAP2L1,BAIAP2L2,BCAR1,BMP7,BRAF,BRAP,BSG,BTG1,BTG2,C2CD5,CAB39,CAB39L,CACYBP,CALM1,CAMK2B,CAMK2D,CAMK2G,CAPN10,CAV1,CCN…
GOTERM_BP_ALL	cellular response to decreased oxygen levels	GO:0036294	129	87	1.51132	74.6805	0.0162725	ACAA2,ADAM8,AJUBA,AKT1,ARNT,BACH1,BAD,BBC3,BCL2,BMP7,BNIP3,CCNB1,CD34,CHCHD2,CITED2,CPEB4,CREBBP,CUL2,DAXX,DNMT3A,E2F1,EGLN1,EGLN2,EGLN3,EGR1,ENDOG,FAM162A,GNB1,HIF1A,HIF1AN,HIF3A,HIPK2,HMOX1,HP1BP3,HYOU1,ICAM1,IRAK1,KCNK3,LMNA,MDM2,MDM4,MTOR,NDRG1,NOTCH1,NPEPPS,P4HB,PDK1,PDK3,PICK1,PINK1,PLK3,PMAIP1,PPARD,PRKAA1,PTEN,RBPJ,RBX1,RPS27A,RWDD3,SIRT1,SIRT2,SLC11A2,SLC29A1,SLC2A4,SLC9A1,STC2,STOX1,SUV…
GOTERM_BP_ALL	RNA catabolic process	GO:0006401	28	22	2.72149	16.0816	0.0165705	ABCE1,AGO1,AGO2,AGO3,AGO4,ATM,BTG2,CASC3,CNOT1,CNOT10,CNOT11,CNOT2,CNOT3,CNOT4,CNOT6,CNOT6L,CNOT7,CNOT8,CPEB3,CSDE1,CTIF,DCP1A,DCP1B,DCP2,DCPS,DDX6,DEDD2,DHX34,DIS3,DIS3L,DIS3L2,DNA2,DROSHA,EDC3,EDC4,EIF3E,EIF4A1,EIF4A2,EIF4A3,EIF4B,EIF4E,EIF4G1,ERN2,ETF1,EXOSC1,EXOSC10,EXOSC2,EXOSC3,EXOSC4,EXOSC5,EXOSC6,EXOSC7,EXOSC8,EXOSC9,FAU,FEN1,GSPT1,GTPBP1,HNRNPD,ISG20,KHSRP,LIG1,LRPPRC,LSM1,LSM2,LSM3,LSM4…
GOTERM_BP_ALL	B cell apoptotic process	GO:0001783	22	18	3.27739	12.7362	0.016598	ADA,AURKB,BAK1,BAX,BCL10,BCL2L11,BCL6,CD74,FNIP1,FOXP1,IRS2,LYN,MIF,NOC2L,PKN1,PTEN,TNFRSF21,TRAF3IP2_x000D_
GOTERM_BP_ALL	protein K63-linked deubiquitination	GO:0070536	22	18	3.27739	12.7362	0.016598	ATXN3,BABAM1,BRCC3,OTUB2,OTUD1,OTUD5,OTUD7B,PSMD14,UIMC1,USP13,USP16,USP20,USP25,USP33,USP8,VCP,YOD1,ZRANB1_x000D_
GOTERM_BP_ALL	positive regulation of G1/S transition of mitotic cell cycle	GO:1900087	22	18	3.27739	12.7362	0.016598	ANKRD17,ANXA1,CDC45,CDC6,CDK10,CREBBP,CUL4A,CUL4B,DDX3X,LSM10,LSM11,MDM2,MEPCE,MTBP,PLRG1,PPP1R1C,RDX,UBE2E2_x000D_
GOTERM_BP_ALL	negative regulation of protein localization to cell periphery	GO:1904376	22	18	3.27739	12.7362	0.016598	AP2M1,BCL2L1,CLTC,CSK,DAB2,GOPC,HECTD1,LYPLA1,LYPLAL1,LZTFL1,NUMB,PID1,PKDCC,PPFIA1,PPP2R5A,RHOQ,TMBIM1,TMEM59_x000D_
GOTERM_BP_ALL	single-organism membrane fusion	GO:0044801	110	75	1.56578	63.6344	0.0166431	AFG3L2,AKT2,ANKFY1,ANKRD27,ANXA1,ANXA2,BAK1,BAX,BET1,BNIP1,BNIP3,C2CD5,CALCOCO2,CD9,CHCHD3,CLN3,CORO1A,DYSF,EEA1,EPG5,FIS1,GDAP1,GNAI3,GOSR1,GOSR2,GRIK5,IZUMO1,KIAA0226,MFF,MFN1,MFN2,MUL1,NKD2,NSF,OMA1,OPA1,PARK2,PHF23,PID1,RAB20,RAB3A,RAB7A,RAB8A,RAB8B,ROPN1B,SEC22A,SEC22C,SNAP23,SNAP29,SNAPIN,SNX14,STOML2,STX10,STX12,STX16,STX17,STX1A,STX2,STX3,STX4,STX5,STX6,STX7,STX8,STXBP1,STXBP6,TBC1D4,TECP…
GOTERM_BP_ALL	ATP generation from ADP	GO:0006757	69	49	1.78605	39.9454	0.0169179	ADPGK,ALDOA,ALDOC,ARNT,BPGM,DDIT4,DHTKD1,ECD,ENO1,ENO2,ENO3,ENTPD5,FBP1,GAPDH,GPI,HDAC4,HIF1A,HK1,HK2,HK3,HKDC1,IER3,INS,INSR,LDHA,MLXIPL,NCOR1,OGDH,OGT,PFKFB2,PFKFB3,PFKFB4,PFKL,PFKM,PFKP,PGAM1,PGK1,PGM1,PKLR,PKM,PPARA,PPP2R5D,PRKAA1,PRKAG1,PRKAG2,SIRT6,STAT3,TP53,TPI1_x000D_
GOTERM_BP_ALL	regulation of establishment of protein localization	GO:0070201	37	28	2.29142	21.3226	0.0176955	AACS,ABAT,ABCC8,ABL1,ABL2,ABLIM3,ACSL3,ACTL6A,ADAM8,ADAM9,ADIPOQ,ADRA2C,AKAP1,AKT1,AKT2,ANG,ANO1,ANP32B,ANXA1,ANXA4,APC2,APOA1,APPL1,ARF1,ARF6,ARFIP1,ARHGEF16,ARHGEF5,ARIH2,ARL2,ARL2BP,ARNTL,ASPH,ATG13,ATG5,ATPIF1,AXIN1,AXIN2,B3GAT3,BAD,BAG4,BAMBI,BAP1,BARD1,BBC3,BCAP31,BCAS3,BCL2,BCL2L1,BCL2L11,BCL3,BID,BMF,BMP4,BMP7,BMP8A,BMPR1A,BNIP3L,BRSK2,BTN2A2,C1QTNF3,C2CD2L,C2CD5,CACNA1C,CACNA2D2,CAPN10,C…
GOTERM_BP_ALL	positive regulation of macroautophagy	GO:0016239	25	20	2.91587	14.4679	0.0177725	AKT1,AMBRA1,ATG5,ATG7,BECN1,CALCOCO2,HIF1A,HK1,HK2,LARP1,LRSAM1,PAFAH1B2,PARK7,PINK1,PIP4K2A,PIP4K2B,PIP4K2C,RAB12,RAB3GAP1,RALB,SCOC,SH3GLB1,SIRT1,SQSTM1,SUPT5H,TRIM13,ULK1,WAC_x000D_
GOTERM_BP_ALL	spindle organization	GO:0007051	15	13	4.77216	8.6536	0.01783	ARHGEF10,ASPM,ASUN,AUNIP,AURKA,AURKB,BIRC5,BORA,CCNB1,CEP192,CEP63,CEP72,CHD3,CHD4,CHEK2,CHMP1A,CHMP1B,CHMP2A,CHMP2B,CHMP4B,CHMP5,CKAP5,CLASP1,CLASP2,CSNK1D,DCTN2,DCTN6,DICER1,DLG1,DYNC1H1,ESPL1,EZR,FBXO5,FLNA,GOLGA2,HAUS1,HAUS2,HAUS3,HAUS4,HAUS5,HAUS6,HAUS7,HAUS8,HDAC3,INO80,KIAA0196,KIF11,KIF23,KIF2A,KIF3B,KIF4A,KIFC1,KNSTRN,KPNB1,LZTS2,MAP4,MLH1,MYBL2,MYH9,NCOR1,NDC80,NEK2,NEK6,NEK7,NTMT1,PARP…
GOTERM_BP_ALL	regulation of microtubule polymerization	GO:0031113	25	20	2.91343	14.473	0.0178606	ABL1,ARL2,CAV1,CDKN1B,CLASP1,CLASP2,CLIP1,EML2,FKBP4,INPP5J,MAPRE1,MAPT,PSRC1,RGS2,SLAIN2,SNCA,STMN1,STMN2,TBCD,TERF1_x000D_
GOTERM_BP_ALL	left/right pattern formation	GO:0060972	25	20	2.91343	14.473	0.0178606	AHI1,ARL13B,CITED2,DLL1,DPCD,EPB41L5,FOXJ1,HSPB11,IFT122,IFT172,IFT57,INVS,MEGF8,NKX2-5,NME7,NOTCH1,PKD1L1,SETDB2,SMO,SNAI1_x000D_
GOTERM_BP_ALL	regulation of growth	GO:0040008	609	378	1.19804	352.562	0.0181581	AATK,ABL1,ACACB,ACSL4,ACTL6A,ACVR1B,ADAM10,ADAM15,ADAM17,ADIPOR1,ADIPOR2,ADNP,ADNP2,AFG3L2,AGRN,AKT1,ANAPC2,APBB1,APBB2,APOE,APP,ARHGEF11,ARMC10,ATRN,ATXN2,AVPR1A,BAP1,BBC3,BBS2,BBS4,BCAR1,BCL11A,BCL2,BCL2L11,BCL6,BLZF1,BMP4,BMPR2,BRD8,BRMS1L,BTG1,C8orf44-SGK3,CACNA1C,CACNA2D2,CAMK2D,CAPN3,CAPRIN2,CARM1,CCDC85B,CCNB1,CD320,CDA,CDC42,CDH4,CDK11A,CDK11B,CDK5,CDK5R1,CDKN1A,CDKN1B,CDKN2A,CELF1,CGREF1…
GOTERM_BP_ALL	histone H4 acetylation	GO:0043967	43	32	2.1237	24.8738	0.0182771	ACTL6A,APBB1,ATG5,ATG7,AUTS2,BEND3,BRCA1,BRCA2,BRD4,BRD8,CTBP1,DMAP1,ELP3,ELP4,EP400,EPC1,HAT1,HCFC1,ING3,ING4,IWS1,KANSL1,KANSL2,KANSL3,KAT2A,KAT7,KAT8,KMT2A,MCRS1,MEAF6,MORF4L1,MORF4L2,MSL1,MSL2,MSL3,MUC1,NAA50,NAA60,NCOA1,OGT,PHF20,RUVBL1,RUVBL2,SIRT1,TCF3,TRIM16,TRRAP,USP22,WDR5,YEATS4_x000D_
GOTERM_BP_ALL	morphogenesis of embryonic epithelium	GO:0016331	152	101	1.44607	87.9724	0.018504	ADM,ARHGAP35,ARID1A,BBS4,BCL10,BMP4,BMP7,CASP8,CELSR1,CFL1,COBL,COQ7,CTNNB1,DEAF1,DVL1,DVL2,DVL3,ENAH,EPB41L5,FGFR2,FOLR1,FUZ,FZD6,GATA3,GATAD2A,GDF7,GLMN,GRHL2,GRHL3,GRSF1,HECTD1,HES5,HIF1A,HNF1B,HS2ST1,HTT,IFT122,IFT172,IFT52,IFT57,IRX2,JAG2,KAT2A,KDM2B,KDM6A,KIF20B,LAMA5,LIAS,LMO4,LRP6,LUZP1,MAP3K7,MED12,MIB1,MKS1,MTHFD1,NCKAP1,NODAL,NPHP3,OPA1,OVOL2,PAX3,PFN1,PHACTR4,PLXNB2,PRICKLE1,PRKACA,PR…
GOTERM_BP_ALL	cellular copper ion homeostasis	GO:0006878	15	13	4.7329	8.68378	0.0185083	APLP2,APP,ARF1,ATOX1,ATP7A,ATP7B,CCDC22,MT2A,SCO1,SCO2,SLC11A2,SLC31A1,SLC31A2_x000D_
GOTERM_BP_ALL	determination of adult lifespan	GO:0008340	15	13	4.7329	8.68378	0.0185083	ATM,BBC3,COQ7,GHRHR,HTT,IDE,INPP5D,MSH2,MSH6,PRDM2,RAD54L,TFCP2L1,TP53_x000D_
GOTERM_BP_ALL	regulation of mammary gland epithelial cell proliferation	GO:0033599	15	13	4.7329	8.68378	0.0185083	BAX,BRCA2,CCND1,DEAF1,ETV4,GATA3,GPX1,IQGAP3,MED1,PHB2,PYGO2,RREB1,ZNF703_x000D_
GOTERM_BP_ALL	nucleoside salvage	GO:0043174	15	13	4.7329	8.68378	0.0185083	ADK,APRT,CDA,DCK,HPRT1,MTAP,TK1,TK2,TYMP,UCK1,UCKL1,UPP1,UPRT_x000D_
GOTERM_BP_ALL	mRNA cis splicing, via spliceosome	GO:0045292	15	13	4.7329	8.68378	0.0185083	DCPS,DDX23,NCBP1,NCBP2,PRPF39,PSIP1,RBM22,SART1,SNRNP200,SNRPC,SRSF1,WBP11,WBP4_x000D_
GOTERM_BP_ALL	negative regulation of DNA recombination	GO:0045910	15	13	4.7329	8.68378	0.0185083	BCL6,BLM,LIG3,MLH1,MSH2,MSH3,MSH6,NDFIP1,PARPBP,POLQ,RAD18,TERF2IP,THOC1_x000D_
GOTERM_BP_ALL	membrane tubulation	GO:0097320	15	13	4.7329	8.68378	0.0185083	CHMP4A,DNM2,EHD2,FNBP1L,MICALL1,PACSIN1,PACSIN2,PACSIN3,SH3GLB1,SNX33,SNX9,WASL,WHAMM_x000D_
GOTERM_BP_ALL	nucleotide transmembrane transport	GO:1901679	15	13	4.7329	8.68378	0.0185083	SLC25A17,SLC25A33,SLC25A42,SLC35A1,SLC35A2,SLC35A3,SLC35A5,SLC35B1,SLC35B4,SLC35D1,SLC35D2,SLC35E3,TMEM241_x000D_
GOTERM_BP_ALL	dephosphorylation	GO:0016311	90	62	1.63213	51.8673	0.0185202	ACP1,ACP2,ACP5,ACP6,ACPT,ADORA1,AKAP1,ALPI,ALPL,ALPPL2,ANKLE2,APTX,ARPP19,ATP1A1,BAG4,BCL2,BMP2,BPGM,BPNT1,BTRC,CALM1,CAMK2G,CAMSAP3,CASC5,CD2BP2,CDC14B,CDC25A,CDC25B,CDC25C,CDCA2,CDK5RAP3,CDKN3,CEP192,CHP1,CNEP1R1,CNST,CPPED1,CRY2,CSRNP2,CTDNEP1,CTDP1,CTDSP1,CTDSP2,CTDSPL,CTDSPL2,CTTNBP2NL,CYCS,DLG1,DLG3,DLGAP5,DUSP1,DUSP10,DUSP11,DUSP12,DUSP14,DUSP15,DUSP16,DUSP18,DUSP2,DUSP22,DUSP23,DUSP28,DUS…
GOTERM_BP_ALL	cellular response to chemical stimulus	GO:0070887	2447	1460	1.09842	1412.61	0.0185838	AAAS,AACS,AARS,AATF,ABCA1,ABCC8,ABL1,ABL2,ABR,ABTB2,ACAA2,ACACA,ACADVL,ACAP2,ACSL1,ACSS1,ACSS2,ACVR1,ACVR2A,ACVR2B,ACY3,ADAM10,ADAM17,ADAM8,ADAM9,ADAMTS7,ADAMTSL2,ADAR,ADCY2,ADCY3,ADCY6,ADCY7,ADD1,ADIPOQ,ADIPOR1,ADIPOR2,ADIRF,ADNP2,ADORA2A,ADPRHL2,ADRA2C,ADRBK1,AGER,AGO1,AGO2,AGO3,AGO4,AGPAT1,AGPAT2,AHCY,AHR,AIP,AJUBA,AKAP1,AKAP13,AKAP7,AKAP9,AKR1B1,AKR1C3,AKR7A2,AKT1,AKT1S1,AKT2,ALAD,ALDH2,ALDH3…
GOTERM_BP_ALL	immune response-regulating signaling pathway	GO:0002764	651	403	1.18995	376.876	0.018638	ABI1,ABL1,ACTB,ACTG1,ACTR2,ACTR3,ADA,ADAM8,AGO1,AGO2,AGO3,AGO4,AKAP9,AKT1,AKT1S1,ANKRD17,ARAF,ARPC1A,ARPC2,ARPC3,ARPC4,ARPC5,ARRB2,ATF1,ATF2,BAD,BAIAP2,BAX,BCAR1,BCL10,BCL2,BIRC2,BRAF,BRAP,BRK1,BTN3A1,BTRC,C1QBP,CACTIN,CALM1,CAMK2B,CAMK2D,CAMK2G,CARD11,CARD9,CASP8,CASP9,CAV1,CBLB,CD24,CD79A,CDC42,CDKN1A,CDKN1B,CFL1,CHUK,CNPY3,CREB1,CREBBP,CRK,CSF2RB,CSK,CTSB,CTSH,CTSK,CUL1,CUL3,CYBA,CYFIP1,DAB2IP…
GOTERM_BP_ALL	inactivation of MAPK activity	GO:0000188	28	22	2.67082	16.2097	0.018647	CAV1,DUSP1,DUSP10,DUSP14,DUSP16,DUSP18,DUSP2,DUSP22,DUSP3,DUSP4,DUSP5,DUSP6,DUSP8,GPS1,GPS2,MBIP,PPP2CA,PPP2R1A,PRKCA,RGS3,SPRED1,SPRED2_x000D_
GOTERM_BP_ALL	thioester biosynthetic process	GO:0035384	40	30	2.18579	23.1567	0.0189005	ACACA,ACACB,ACLY,ACSL1,ACSL3,ACSL4,ACSS1,ACSS2,DLAT,DLD,ELOVL1,ELOVL5,ELOVL6,ELOVL7,FASN,GCDH,HSD17B12,MLYCD,PDHA1,PDHB,PDHX,PDK1,PDK2,PDK3,PDP1,PDP2,PDPR,SLC25A1,SNCA,TECR_x000D_
GOTERM_BP_ALL	cortical actin cytoskeleton organization	GO:0030866	31	24	2.49755	17.9465	0.0190668	ARF6,CALR,CDK5,DLG1,EHD2,EPB41,EPB41L1,EPB41L2,EZR,FMNL1,FMNL2,IKBKB,LLGL1,LLGL2,NCKAP1L,PLS1,RAB13,RACGAP1,RHOQ,ROCK1,ROCK2,STRIP1,TLN1,WIPF2_x000D_
GOTERM_BP_ALL	positive regulation of glucose import	GO:0046326	37	28	2.2666	21.42	0.0191339	ADIPOQ,ADIPOR2,AKT1,AKT2,ARPP19,C2CD5,CAPN10,CLTCL1,CREBL2,FAM132A,FGF19,INS,INSR,IRS1,IRS2,MAPK14,MGEA5,NFE2L2,OSBPL8,PIK3R1,PIK3R2,PIK3R3,PRKCI,PRKCZ,PTPN11,RARRES2,RHOQ,SORBS1_x000D_
GOTERM_BP_ALL	cellular biosynthetic process	GO:0044249	723	415	1.17721	387.712	0.019346	AAAS,AAMDC,AARS,AARS2,AARSD1,AASDHPPT,AATF,ABAT,ABCA1,ABCA2,ABCA7,ABCB6,ABCD3,ABCF1,ABHD14B,ABHD5,ABL1,ABLIM1,ABLIM3,ABT1,ABTB1,ACACA,ACACB,ACAD8,ACADM,ACADVL,ACAT1,ACD,ACER3,ACLY,ACO1,ACOT7,ACOT8,ACP5,ACSF3,ACSL1,ACSL3,ACSL4,ACSM3,ACSS1,ACSS2,ACTL6A,ACTN1,ACTN4,ACTR5,ACTR6,ACTR8,ACVR1,ACVR1B,ACVR2A,ACVR2B,ADA,ADAM8,ADAMTS13,ADAMTS7,ADAMTSL4,ADCK3,ADCY2,ADCY3,ADCY6,ADCY7,ADI1,ADIPOQ,ADIRF,ADK,ADM…
GOTERM_BP_ALL	circadian regulation of gene expression	GO:0032922	60	43	1.84358	34.7351	0.0193985	AHR,ARNTL,ATF4,BHLHE40,CLOCK,CREM,CRY1,CRY2,CSNK1D,CSNK1E,GFPT1,HDAC1,HDAC2,HDAC3,HNF1B,HNRNPU,ID2,KDM5A,KMT2A,LGR4,MAGED1,MTA1,MYBBP1A,NAMPT,NCOR1,NGFR,NR1D1,NRIP1,OGT,PER2,PML,PPARA,PPP1CA,PPP1CB,PPP1CC,PRMT5,RAI1,RBM4B,RELB,RORC,SIRT1,TOP1,USP2_x000D_
GOTERM_BP_ALL	DNA-templated transcription, initiation	GO:0006352	18	15	3.70746	10.3411	0.019925	AHR,AKT1,ATF7IP,BCLAF1,BRF1,BRF2,CAND1,CCNC,CCNH,CCNT1,CCNT2,CD3EAP,CDK7,CDK8,CDK9,COX4I1,COX5A,COX5B,COX6A1,COX6B1,COX6C,COX7A2L,COX7B,COX7C,COX8A,CRCP,CREB1,CREBBP,CTGF,CTNNB1,CTNNBIP1,CYCS,DDIT4,E2F2,E2F3,E2F4,E2F5,ERCC2,ERCC3,ESR1,ESR2,ESRRA,FOSL1,G6PD,GLS,GLS2,GPI,GPX2,GSR,GTF2A2,GTF2B,GTF2E1,GTF2E2,GTF2F1,GTF2F2,GTF2H1,GTF2H2,GTF2H3,GTF2H4,GTF2H5,GTF2I,GTF3C4,HDAC1,HMGB1,HNF1A,HNF1B,IRF8,JU…
GOTERM_BP_ALL	regulation of protein catabolic process	GO:0042176	11	10	7.4669	6.30016	0.019995	ADAM8,ADAM9,AGAP2,AKT1,ANAPC1,ANAPC10,ANAPC11,ANAPC15,ANAPC2,ANAPC4,ANAPC5,ANAPC7,ANKIB1,ANXA2,APC2,APOE,ARAF,ARIH1,ARIH2,ARNTL,ATG4B,ATG7,ATM,ATPIF1,ATRAID,ATXN3,AURKA,AXIN1,AZIN1,BAG5,BAG6,BANP,BARD1,BCAP31,BRSK2,BTRC,BUB1,BUB1B,BUB3,C4BPB,CAV1,CBLB,CCDC22,CCNB1,CD81,CDC16,CDC20,CDC23,CDC26,CDC27,CDC42,CDC6,CDK1,CDK5RAP3,CDKN1B,CDKN2A,CENPE,CENPF,CHEK2,CHFR,CLU,COMMD1,CREBRF,CSNK1D,CSNK1E,CSNK2…
GOTERM_BP_ALL	regulation of glucose metabolic process	GO:0010906	101	69	1.57249	58.4708	0.0201867	ADIPOQ,ADIPOR1,ADRA1B,AKT1,AKT2,ARPP19,BAD,BPGM,C1QTNF1,C1QTNF3,CLK2,COX11,DUSP12,DYRK2,EPM2AIP1,FAM132A,FBP1,FOXO1,GCGR,GRB10,GSK3A,GSK3B,IGF2,IGFBP3,IGFBP4,IGFBP5,INPP5K,INS,INSR,IRS1,IRS2,KAT2A,LCMT1,MIDN,MLYCD,MTOR,NLN,NR1D1,OGT,PARK2,PASK,PDK1,PDK2,PDK3,PFKFB2,PGAM1,PHKG2,PHLDA2,PMAIP1,PPARA,PPP1CA,PPP1CB,PPP1R3B,PPP1R3D,PPP1R3G,PTPN2,RANBP2,RORC,SESN2,SIK1,SIRT1,SLC35B4,SOGA1,SORBS1,STK11,S…
GOTERM_BP_ALL	positive regulation of molecular function	GO:0044093	261	166	1.31151	149.389	0.0204294	ABCA7,ABHD5,ABI1,ABL1,ABL2,ABR,ACAP2,ACAP3,ACD,ACE,ACSL1,ACTN4,ACVR2B,ADAM17,ADAM8,ADAM9,ADAP1,ADCY2,ADCY3,ADCY6,ADCY7,ADD1,ADD2,ADIPOQ,ADNP,ADORA1,ADORA2A,ADORA2B,ADRA2B,ADRA2C,ADRBK1,ADRM1,AGAP1,AGAP2,AGAP3,AGAP4,AGAP6,AGAP9,AGER,AGFG1,AGFG2,AGRN,AHSA1,AHSA2,AIFM1,AJUBA,AKAP13,AKAP7,AKAP9,AKIRIN2,AKT1,AKT2,AKTIP,ALS2,ALS2CL,AMBRA1,AMFR,AMH,ANAPC1,ANAPC10,ANAPC11,ANAPC2,ANAPC4,ANAPC5,ANAPC7,ANG,…
GOTERM_BP_ALL	regulation of dephosphorylation	GO:0035303	154	102	1.43134	89.1535	0.0205976	ADORA1,AKAP1,ANKLE2,ARPP19,BAG4,BMP2,CALM1,CAMSAP3,CASC5,CD2BP2,CDCA2,CDK5RAP3,CEP192,CHP1,CNEP1R1,CNST,CRY2,CSRNP2,DLG3,EIF2AK2,ELFN1,ELL,ENSA,FARP1,FKBP15,FKBP1A,GBA,GPATCH2,HPN,HSP90B1,HTT,IGBP1,IKBKB,INPP5K,IQGAP1,KIAA0430,LMTK3,MASTL,MPHOSPH10,MYO1D,NCKAP1L,NSMF,NUAK1,PAWR,PCDH11X,PCIF1,PDGFRB,PIN1,PINK1,PKMYT1,PPARGC1B,PPME1,PPP1R11,PPP1R12A,PPP1R15A,PPP1R2,PPP1R26,PPP1R35,PPP1R7,PPP2R1A,PP…
GOTERM_BP_ALL	nucleobase metabolic process	GO:0009112	68	48	1.74942	39.3665	0.0211747	ADA,ADK,ADSL,ADSS,ALDH6A1,AMPD2,AMPD3,APRT,ATIC,CAD,CDA,CMPK1,DCK,DCTD,DGUOK,DHODH,DUT,GART,GMPR2,GMPS,GPX1,HPRT1,IMPDH1,IMPDH2,MAPK1,MTOR,NT5C,NT5C2,NT5C3A,NT5M,PAICS,PFAS,PNP,PPAT,PRPS1,RRM1,SHMT1,TET2,TK1,TK2,TYMP,TYMS,UCK1,UCKL1,UMPS,UPP1,UPRT,XDH_x000D_
GOTERM_BP_ALL	negative regulation of ubiquitin-protein transferase activity	GO:0051444	7	7	Inf	4.03928	0.0212831	ABL1,ANAPC1,ANAPC10,ANAPC11,ANAPC15,ANAPC2,ANAPC4,ANAPC5,ANAPC7,ATM,BAG5,BUB1,BUB1B,BUB3,CCNB1,CDC16,CDC20,CDC23,CDC26,CDC27,CDKN2A,CENPF,DUSP1,DYNC1LI1,FBXO5,FZR1,GEN1,KLHL22,LCMT1,LIMK1,MAD1L1,MAD2L1,MAD2L2,PARK7,PCID2,PLK1,PSEN1,PSMA1,PSMA2,PSMA3,PSMA4,PSMA5,PSMA7,PSMB1,PSMB10,PSMB2,PSMB3,PSMB4,PSMB5,PSMB6,PSMB7,PSMC1,PSMC2,PSMC3,PSMC4,PSMC5,PSMC6,PSMD1,PSMD10,PSMD11,PSMD12,PSMD13,PSMD14,PSMD2…
GOTERM_BP_ALL	sphingolipid metabolic process	GO:0006665	138	92	1.45913	79.8908	0.0212867	ACER3,AGK,ALDH5A1,ARSA,ARSB,ARSD,ARSE,ARSG,ARV1,ASAH1,ASAH2,ASAH2B,B4GALNT1,BAX,CERK,CERS1,CERS2,CERS4,CERS5,CERS6,CLN3,CLN6,CLN8,COL4A3BP,CREM,CSNK1G2,CTSA,ELOVL1,FAM57B,GAL3ST1,GALC,GBA,GBA2,GLA,GLB1,GLTP,GM2A,HEXA,HEXB,HTRA2,KDSR,LARGE,NAGA,NEU1,NEU2,NEU4,NSMAF,ORMDL1,ORMDL2,ORMDL3,PLA2G15,PPAP2A,PPAP2B,PPAP2C,PPM1L,PPP2CA,PPP2R1A,PPT1,PRKAA1,PRKCD,PSAP,SAMD8,SERINC1,SERINC2,SERINC5,SFTPB,SGMS…
GOTERM_BP_ALL	regulation of actin filament-based process	GO:0032970	321	204	1.27405	185.833	0.0213058	ABI2,ABL1,ABL2,ACTR2,ACTR3,ACTR3B,ADD1,ADD2,ALMS1,ALOX15,AMOT,AP1AR,APOA1,ARAP1,ARF1,ARF6,ARFGEF1,ARFIP1,ARFIP2,ARHGAP18,ARHGAP6,ARHGEF10,ARHGEF15,ARHGEF19,ARHGEF5,ARPC1A,ARPC1B,ARPC2,ARPC3,ARPC4,ARPC5,ARPC5L,ASAP3,ATP1A1,ATP2A2,BAG4,BAIAP2,BAIAP2L1,BAIAP2L2,BBS4,BCAS3,BRAF,BRK1,CAMK2D,CAPG,CAPZA1,CAPZA2,CAPZB,CAV1,CD2AP,CDC42EP1,CDC42EP2,CDC42EP3,CDC42EP4,CDC42EP5,CDK5,CDK5R1,CELSR1,CFL1,CFL2,CL…
GOTERM_BP_ALL	protein N-linked glycosylation	GO:0006487	11	10	7.32883	6.35025	0.0214576	ALG1,ALG11,ALG13,ALG14,ALG2,ALG3,ALG5,ALG6,ALG8,ALG9,B4GALT1,B4GALT2,B4GALT3,B4GALT4,B4GALT5,B4GALT6,B4GALT7,CALR,CANX,CCDC126,CMAS,CTSA,DAD1,DDOST,DERL3,DHDDS,DOLK,DOLPP1,DPAGT1,DPM1,DPM2,DPM3,EDEM1,EDEM2,EDEM3,ENTPD5,FUT8,GAL3ST1,GANAB,GFPT1,GLB1,GMPPA,GNE,GNPNAT1,GNPTAB,GNPTG,GORASP1,KIAA2018,LMAN1,MAGT1,MAN1A1,MAN1A2,MAN1B1,MAN2A1,MAN2A2,MCFD2,MGAT1,MGAT2,MGAT3,MGAT4A,MGAT4B,MGAT5B,MLEC,MOGS,…
GOTERM_BP_ALL	regulation of signal transduction by p53 class mediator	GO:1901796	18	15	3.64733	10.4128	0.0215823	ATM,ATR,BCL2L12,CD44,CD74,CDK5RAP3,CDKN2A,DDX5,DYRK1A,EEF1E1,ELL3,HEXIM1,HIPK4,ING2,KDM1A,MDM2,MIF,MUC1,PLA2R1,PMAIP1,PSMD10,PTTG1IP,RNF34,RRM2B,RRN3,SENP2,SETD8,SIRT1,SMYD2,SNAI1,SPRED1,SPRED2,TAF9,TAF9B,TP53,TP73,TRIAP1,TRIM24,UBB,ZNF385A_x000D_
GOTERM_BP_ALL	positive regulation of mitochondrial outer membrane permeabilization involved in apoptotic signaling pathway	GO:1901030	7	7	Inf	4.04821	0.021615	AKT1,ATPIF1,BAD,BAK1,BAX,BBC3,BCL2,BCL2L11,BID,BMF,CASP8,DYNLL1,DYNLL2,E2F1,GSK3A,GSK3B,MAPK8,NMT1,PMAIP1,PPP3CC,PPP3R1,SFN,SIVA1,TFDP1,TP53,YWHAB,YWHAE,YWHAG,YWHAH,YWHAQ,YWHAZ,ZNF205_x000D_
[truncated: 97 more rows]

## Sheet: Table S5
Table S5 GO-TERMS_BP. Genes expressed in cancer cells (454) related to Figure 2C
[truncated: 101 more rows]

[truncated: 8 more sheets: Table S6, Table S7, Table S8, Table S9, Table S10, Table S11, Table S12, Table S13]
